# Supplementary material for: Colonization of the human gut by bovine bacteria present in Parmesan cheese
Source: Nat Commun. 2019 Mar 20;10:1286. doi: 10.1038/s41467-019-09303-w (PMC6426854; doi:10.1038/s41467-019-09303-w)
Supplement: Supplementary file 4 — Supplementary Data 1 [file 41467_2019_9303_MOESM4_ESM.xlsx]

## Sheet: 16S rRNA gene profiling genus
Supplementary Excel File 1
Silva database taxonomy	Genus taxonomy	P1_CF_1	P1_CF_2	P1_CF_3	P1_CF_4	P1_CF_5	P1_CF_6	P1_CF_7	P1_CF_8	P1_CF_9	P1_CF_10	P1_MIL_1	P1_MIL_2	P1_MIL_3	P1_MIL_4	P1_MIL_5	P1_MIL_6	P1_MIL_7	P1_MIL_8	P1_MIL_9	P1_MIL_10	P1_LIT_1	P1_LIT_2	P1_LIT_3	P1_LIT_4	P1_LIT_5	P1_LIT_6	P1_LIT_7	P1_LIT_8	P1_LIT_9	P1_LIT_10	P1_PC_1	P1_PC_2	P1_PC_3	P2_CF_1	P2_CF_2	P2_CF_3	P2_CF_4	P2_CF_5	P2_CF_6	P2_CF_7	P2_CF_8	P2_CF_9	P2_CF_10	P2_MIL_1	P2_MIL_2	P2_MIL_3	P2_MIL_4	P2_MIL_5
D_0__Archaea;D_1__Euryarchaeota;D_2__Methanobacteria;D_3__Methanobacteriales;D_4__Methanobacteriaceae;D_5__Methanobrevibacter	Methanobrevibacter	0	0	0	0	0	3.95684e-05	0	0	0	0	0	0	0	0	0	0	0	0	0	0	0	0	0	0	0	0	0	0	0	0	0	0	0	0	0	0	0	0	0	0	0	0	0	0	0	0	0	0
D_0__Archaea;D_1__Euryarchaeota;D_2__Methanomicrobia;D_3__Methanomicrobiales;D_4__Methanocorpusculaceae;D_5__Methanocorpusculum	Methanocorpusculum	0	0	0	0	7.18296e-05	0	0	0	0	0	0	0	0	0	0	0	0	0	0	0	0	0	0	0	0	0	0	0	0	0	0	0	0	0	0.000101818	5.82098e-05	7.87948e-05	0	0	7.47406e-05	0	0	0	0	0	0	0	0
D_0__Archaea;D_1__Euryarchaeota;D_2__Thermoplasmata;D_3__Methanomassiliicoccales;D_4__Methanomethylophilaceae;D_5__uncultured	U. m. of Methanomethylophilaceae family	0	0	0	0	0	0	0	0	0	0	0	0	0	0	0	0	0	0	0	0	0	0	0	0	0	0	0	0	0	0	0	0	0	0	2.90909e-05	0	0	0	0	0	0	0	0	0	0	0	0	0
D_0__Archaea;D_1__Nanoarchaeaeota;__;__;__;__	U. m. of Nanoarchaeaeota phylum	0	0	0	0	0	0	0	0	0	0	0	0	0	0	0	0	0	0	0	0	0	0	0	0	0	0	0	0	0	0	0	0	0	0	0	0	0	0	0	0	0	0	0	0	0	0	0.000306834	0
D_0__Bacteria;__;__;__;__;__	U. m. of Bacteria kingdom	0.0128356	0.0126312	0.00877638	0.0132505	0.0115287	0.00761033	0.0111878	0.01832	0.0163254	0.0121182	0.00924046	0.0432846	0.000211437	0.000415215	0.000234505	0.000847583	0.000124092	0	0	5.07556e-05	0.00615251	0.00173863	0.00381529	0.000738018	0.00205057	0.00190298	0.00242914	0.00369487	0.000887947	0.00128657	5.76114e-05	0	0	0.00931026	0.00680727	0.00969192	0.00770613	0.0084574	0.0102099	0.0139317	0.0106156	0.00938231	0.00608165	0.000672817	0.000171385	0.00552577	0.00100418	0.00114383
D_0__Bacteria;D_1__Acidobacteria;D_2__Acidobacteriia;D_3__Solibacterales;D_4__Solibacteraceae (Subgroup 3);__	U. m. of Solibacteraceae (Subgroup 3) family	0	0	0	0	0	0	0	0	0	0	0.000455807	0.000172965	0	0	0	0	0	0	0	0	0	0	0	0	0	0	0	0	0	0	0	0	0	0	0	0	0	0	0	0	0	0	0	0	0	0	0	0
D_0__Bacteria;D_1__Acidobacteria;D_2__Acidobacteriia;D_3__Solibacterales;D_4__Solibacteraceae (Subgroup 3);D_5__Bryobacter	Bryobacter	0	0	0	0	0	0	0	0	0	0	0.00041437	0.000216207	0	0	0	0	0	0	0	0	0	0	0	0	0	0	0	0	0	0	0	0	0	0	0	0	0	0	0	0	0	0	0	0	0	0	0	0
D_0__Bacteria;D_1__Acidobacteria;D_2__Blastocatellia (Subgroup 4);D_3__Blastocatellales;D_4__Blastocatellaceae;D_5__Stenotrophobacter	Stenotrophobacter	0	0	0	0	0	0	0	0	0	0	0.000538681	0.000389172	0	0	0	0	0	0	0	0	0	0	0	0	0	0	0	0	0	0	0	0	0	0	0	0	0	0	0	0	0	0	0	7.47574e-05	0	0	0	0.000114383
D_0__Bacteria;D_1__Acidobacteria;D_2__Blastocatellia (Subgroup 4);D_3__Pyrinomonadales;D_4__Pyrinomonadaceae;D_5__RB41	RB41	0	0	0	0	0	0	0	0	0	0	0.00153317	0.00147021	0	0	0	0	0	0	0	0	0	0	0	0	0	0	0	0	0	0	0	0	0	0	0	0	0	0	0	0	0	0	0	7.47574e-05	0	0	0	0
D_0__Bacteria;D_1__Acidobacteria;D_2__Subgroup 6;__;__;__	U. m. of Subgroup 6 class	0	0	0	0	0	0	0	0	0	0	0	0	0	0	0	0	0	0	0	0	0	0	0	0	0	0	0	0	0	0	0	0	0	0	0	0	0	0	0	0	0	0	0	0	0	0	0	8.1702e-05
D_0__Bacteria;D_1__Acidobacteria;D_2__Subgroup 6;D_3__Unknown Order;D_4__Unknown Family;D_5__Luteitalea	Luteitalea	0	0	0	0	0	0	0	0	0	0	0	0	0	0	0	0	0	0	0	0	0	0	0	0	0	0	0	0	0	0	0	0	0	0	0	0	0	0	0	0	0	0	0	0	0	0	0	0
D_0__Bacteria;D_1__Actinobacteria;__;__;__;__	U. m. of Actinobacteria phylum	0	0	0	0	0	0	0	0	0	0	0.00716861	0.00319986	0	0	0	0	0	0	0	0	0	0.000187622	0	0	0	0	0	0	0	0	0	0	0	0	0	0	0	0	0	0	0	0	0	0	0	0	0	6.53616e-05
D_0__Bacteria;D_1__Actinobacteria;D_2__Acidimicrobiia;__;__;__	U. m. of Acidimicrobiia class	0	0	0	0	0	0	0	0	0	0	0	0	0	0	0	0	0	0	0	0	0	0	0	0	0	0	0	0	0	0	0	0	0	0	0	0	0	0	0	0	0	0	0	0	0	0	0	0.000506553
D_0__Bacteria;D_1__Actinobacteria;D_2__Acidimicrobiia;D_3__Actinomarinales;D_4__uncultured;__	U. m. of Actinomarinales order	0	0	0	0	0	0	0	0	0	0	0	0	0	0	0	0	0	0	0	0	0	0	0	0	0	0	0	0	0	0	0	0	0	0	0	0	0	0	0	0	0	0	0	0	0	0	0	0
D_0__Bacteria;D_1__Actinobacteria;D_2__Acidimicrobiia;D_3__Microtrichales;__;__	U. m. of Microtrichales order	0	0	0	0	0	0	0	0	0	0	0	0	0	0	0	0	0	0	0	0	0	0	0	0	0	0	0	0	0	0	0	0	0	0	0	0	0	0	0	0	0	0	0	0	0	0	0	0
D_0__Bacteria;D_1__Actinobacteria;D_2__Acidimicrobiia;D_3__Microtrichales;D_4__Iamiaceae;D_5__Iamia	Iamia	0	0	0	0	0	0	0	0	0	0	0.000580119	0.000172965	0	0	0	0	0	0	0	0	0	0	0.00061736	0	0	0	0.000145525	0	0	0	0	0	0	0	0	0	0	0	0	0	0	0	0	0	0	0	0	0
D_0__Bacteria;D_1__Actinobacteria;D_2__Acidimicrobiia;D_3__Microtrichales;D_4__Ilumatobacteraceae;__	U. m. of Ilumatobacteraceae family	0	0	0	0	0	0	0	0	0	0	0	0	0	0	0	0	0	0	0	0	0	0	0.000382763	0	0	0	0	0	0	0	0	0	0	0	0	0	0	0	0	0	0	0	0	0	0	0	0	0
D_0__Bacteria;D_1__Actinobacteria;D_2__Acidimicrobiia;D_3__Microtrichales;D_4__Ilumatobacteraceae;D_5__Ilumatobacter	Ilumatobacter	0	0	0	0	0	0	0	0	0	0	0	0	0	0	0	0	0	0	0	0	0	0	0	0	0	0	0	0	0	0	0	0	0	0	0	0	0	0	0	0	0	0	0	0	0	0	0	0
D_0__Bacteria;D_1__Actinobacteria;D_2__Acidimicrobiia;D_3__Microtrichales;D_4__Microtrichaceae;__	U. m. of Microtrichaceae family	0	0	0	0	0	0	0	0	0	0	0	0	0	0	0	0	0	0	0	0	0	0	0	0	0	0	0	0	0	0	0	0	0	0	0	0	0	0	0	0	0	0	0	0	0	0	0	0
D_0__Bacteria;D_1__Actinobacteria;D_2__Acidimicrobiia;D_3__Microtrichales;D_4__Microtrichaceae;D_5__IMCC26207	IMCC26207	0	0	0	0	0	0	0	0	0	0	0	0	0	0	0	0	0	0	0	0	0	0	0.000605013	0	0	0	0	0	0	0	0	0	0	0	0	0	0	0	0	0	0	0	0	0	0	0	0	0
D_0__Bacteria;D_1__Actinobacteria;D_2__Actinobacteria;__;__;__	U. m. of Actinobacteria class	4.30725e-05	0	5.80257e-05	0	0	6.59474e-05	9.82622e-05	0	0	7.44971e-05	0	0	0.00186065	0.0170238	0.00133668	0.00149336	0.00262849	0.000859623	0.00141552	0.00452994	0.0128076	0.0617651	0.0175948	0.0411076	0.0216133	0.0172204	0.0202055	0.0284147	0.0213214	0.018012	0.00770073	0.000848392	0.000885184	0	0.000290909	0	0	0	0	0.000134533	5.87311e-05	0.000145237	0.000195761	0.00663846	0.0110154	0.0157272	0.00580195	0.0509494
D_0__Bacteria;D_1__Actinobacteria;D_2__Actinobacteria;D_3__Actinomycetales;D_4__Actinomycetaceae;D_5__Actinomyces	Actinomyces	0	0	0	0	0	0	0	0	0	0	0	4.32414e-05	0	0	0	0	0	0	0	0	0	0	0	0	0	0	0	0	0	0	0.000345669	0.000127259	0	0	0	0	0	0	0	0	0	0	0	0	0	0	0	0
D_0__Bacteria;D_1__Actinobacteria;D_2__Actinobacteria;D_3__Actinomycetales;D_4__Actinomycetaceae;D_5__Flaviflexus	Flaviflexus	0	0	0	0	0	0	0	0	0	0	0.000165748	8.64827e-05	0	0	0	0	0	0	0	0	0	0.000813028	0.000185208	0	0.00052635	0	0.00118658	0.00114431	0.00140146	0.00272382	0	0	0	0	0	0	0	8.74903e-05	0	0	0	0	0	0	0	0.000899163	0.000125523	0.000457531
D_0__Bacteria;D_1__Actinobacteria;D_2__Actinobacteria;D_3__Actinomycetales;D_4__Actinomycetaceae;D_5__Mobiluncus	Mobiluncus	0	0	0	0	0	0	0	0	0	0	0	0	0	0	0	0	0	0	0	0	0	0	0	0	0	0	0	0	0	0	0	0	0	0	0	0	0	0	0	0	0	0	0	0	0	8.17421e-05	0	0
D_0__Bacteria;D_1__Actinobacteria;D_2__Actinobacteria;D_3__Actinomycetales;D_4__Actinomycetaceae;D_5__Trueperella	Trueperella	0	0	0	0	0	0	0	0	0	0	0.000621556	0.00298365	0.00016915	0.000474531	0	0.00122429	0.000992735	0.000147364	0.00017694	0	0.00133449	0.000788012	0.000851957	0.000369009	0.00234665	0.000571934	0.00323512	0.00438421	0.00209684	0.00177338	0	0	0	0	0	0	0	0	0	0	0	0	0	4.48544e-05	0	0.00137327	0.000529986	0.00104579
D_0__Bacteria;D_1__Actinobacteria;D_2__Actinobacteria;D_3__Actinomycetales;D_4__Actinomycetaceae;D_5__uncultured	U. m. of Actinomycetaceae family	0	0	0	0	0	0	0	0	0	0	0.000124311	8.64827e-05	0	0.000400386	0	0	0.000169216	0	0	0	0	0.00207635	0.000197555	5.90415e-05	0	0	0	0	0	0	0	0	0	0	0	0	0	0	0	0	0	0	0	0	0	0	0	0.000163404
D_0__Bacteria;D_1__Actinobacteria;D_2__Actinobacteria;D_3__Bifidobacteriales;D_4__Bifidobacteriaceae;D_5__Aeriscardovia	Aeriscardovia	0	0	0	0	0	0	0	0	0	0	4.1437e-05	0.000259448	0	0.000133462	0	0.000147991	0.000112811	0	0.000252771	0	0	0	0	0	0	0	0	0	0	0	0	9.89791e-05	0	0	0	0	0	0	0	0	0	0	0	0.000119612	0.000140224	0	0	6.53616e-05
D_0__Bacteria;D_1__Actinobacteria;D_2__Actinobacteria;D_3__Bifidobacteriales;D_4__Bifidobacteriaceae;D_5__Alloscardovia	Alloscardovia	0	0	0	0	0	0	0	0	0	0	0	0	0.00266411	0.00259509	0.000433834	0.000443972	0.0012522	0.000196485	0.000467626	0.00139578	0	0	0	0.000295207	0	0	0	0	0	0	0	0	0	0	0	0	0	0	0	0	0	0	0.00018271	0.000433593	0.000514155	0	8.3682e-05	0.00124187
D_0__Bacteria;D_1__Actinobacteria;D_2__Actinobacteria;D_3__Bifidobacteriales;D_4__Bifidobacteriaceae;D_5__Bifidobacterium	Bifidobacterium	0.000272793	0.000649929	0.000261116	0.000152146	0.000191546	0.00026379	0	0	0.000429969	0.000211075	0.0659263	0.0717807	0.293475	0.255995	0.490479	0.0939741	0.217928	0.606047	0.20391	0.401198	0	0.000187622	0.000271638	0.0436907	0.0074018	0.000103988	0.000302243	0.000193016	0	0.000208633	0.000844968	0.000254518	0.000295061	0	0.0179636	8.73146e-05	0	0	0.000415599	0.000523185	0	0	0.0805622	0.26666	0.166228	0.0152858	0.663584	0.163518
D_0__Bacteria;D_1__Actinobacteria;D_2__Actinobacteria;D_3__Bifidobacteriales;D_4__Bifidobacteriaceae;D_5__Bombiscardovia	Bombiscardovia	0	0	0	0	0	0	0	0	0	0	0.00207185	0.00639972	0.0335199	0.0189219	0.00977886	0.0100499	0.0111457	0.0128698	0.0130177	0.0232334	0	0	0	0.00081182	0.000438625	0	0	0	0	0	9.60191e-05	0	0	0	0.00145455	0	0	0	0	0	0	0	0.00140948	0.138765	0.0117632	0.000768376	0.0405021	0.0072388
D_0__Bacteria;D_1__Actinobacteria;D_2__Actinobacteria;D_3__Bifidobacteriales;D_4__Bifidobacteriaceae;D_5__Neoscardovia	Neoscardovia	0	0	0	0	0	0	0	0	0	0	0	0	0	0	0	0	0	0	0	0	0	0	0	0	0	0	0	0	0	0	0	0	0	0	0	0	0	0	0	0	0	0	0	0	0	0	0	0
D_0__Bacteria;D_1__Actinobacteria;D_2__Actinobacteria;D_3__Bifidobacteriales;D_4__Bifidobacteriaceae;D_5__uncultured	U. m. of Bifidobacteriaceae family	0	0	0	0	0	0	0	0	0	0	0	8.64827e-05	0	0	0	0	0	0	0	0	0	0	0	0	0	0	0	0	0	0	0	0	0	0	0	0	0	0	0	0	0	0	0	0	0	0	0	0
D_0__Bacteria;D_1__Actinobacteria;D_2__Actinobacteria;D_3__Corynebacteriales;__;__	U. m. of Corynebacteriales order	0	0	0	0	0	0	0	0	0	0	0.000745867	0.000432414	0	0	0	0.000390157	0	0	0	0	0	0.00133837	0	0.000988944	0.00052635	0	0	0	0.00075957	0.000440447	0	0	0	0	0	0	0	0	0	0	0	0	0	0	0	0.000457756	0	0
D_0__Bacteria;D_1__Actinobacteria;D_2__Actinobacteria;D_3__Corynebacteriales;D_4__Corynebacteriaceae;__	U. m. of Corynebacteriaceae family	0	0	0	0	0	0	0	0	0	0	0.0113952	0.0175992	0	0.00172017	0	0.00501823	0.00362123	0.00170697	0.00260354	0.000520245	0.00857886	0.0133087	0.00591431	0.00174172	0.0236309	0.00684241	0.0632584	0.0515076	0.0452853	0.0548009	0	0	0	0	0	0	0	0	0	0	0	0	0	0.00162971	0	0.00241957	0.000502092	0.00777803
D_0__Bacteria;D_1__Actinobacteria;D_2__Actinobacteria;D_3__Corynebacteriales;D_4__Corynebacteriaceae;D_5__Corynebacterium	Corynebacterium	0	0	0	0	0	0	0	0	0	0	4.1437e-05	0.00121076	0	0.00206124	0.000363483	0	0.00186138	0.00124031	0	0	0.00159445	0.00924351	0.0024324	0.00177124	0.00188609	0.000904695	0.00409708	0.00417741	0.00502814	0.00369744	0	0	0	0	0	0	0	0	0	0	0	0	0	0	0	0.00461025	0	0.00106213
D_0__Bacteria;D_1__Actinobacteria;D_2__Actinobacteria;D_3__Corynebacteriales;D_4__Corynebacteriaceae;D_5__Corynebacterium 1	Corynebacterium 1	0	0	0	0	0	0	0	0	0	0	0.076037	0.0924068	0.00228352	0.0228071	0.000293131	0.00901398	0.0130635	0.00757697	0.00758313	0.000989735	0.0549047	0.221456	0.0608223	0.0885474	0.125557	0.174325	0.205066	0.324487	0.402315	0.310898	0.011023	0.00212098	0.000534799	0	0	0	0	0.000116654	0	0	0	0	0	0.00460506	0.00126202	0.0293454	0.00598326	0.0405896
D_0__Bacteria;D_1__Actinobacteria;D_2__Actinobacteria;D_3__Corynebacteriales;D_4__Dietziaceae;D_5__Dietzia	Dietzia	0	0	0	0	0	0	0	0	0	0	0.000538681	0.000518896	0	0.000207607	0	0	5.64054e-05	0.000122803	0.000189578	0	0.000415945	0.00238905	0.000209902	0.000619935	0.000844354	0.000530338	0.00394036	0.00581804	0.00259965	0.00353517	0	0	0	0	0	0	0	0	0	0	0	0	0	0.000224272	0	0.00140596	0.000474198	0.00369293
D_0__Bacteria;D_1__Actinobacteria;D_2__Actinobacteria;D_3__Corynebacteriales;D_4__Mycobacteriaceae;D_5__Mycobacterium	Mycobacterium	0	0	0	0	0	0	0	0	0	0	0.00128455	0.000475655	0	0	0	0	0	0	0	0	0	0	0.000506235	0	0	0	0	0	0	0.0012518	0	0	0	0	0	0	0	0	0	0	0	0	0	0	0	0	0	0.000490212
D_0__Bacteria;D_1__Actinobacteria;D_2__Actinobacteria;D_3__Corynebacteriales;D_4__Nocardiaceae;__	U. m. of Nocardiaceae family	0	0	0	0	0	0	0	0	0	0	0.000207185	4.32414e-05	0	0	0	0	0	0	0	0	0	0	0	0	0	0	0	0	0	0	0	0	0	0	0	0	0	0	0	0	0	0	0	0	0	0	0	0
D_0__Bacteria;D_1__Actinobacteria;D_2__Actinobacteria;D_3__Corynebacteriales;D_4__Nocardiaceae;D_5__Nocardia	Nocardia	0	0	0	0	0	0	0	0	0	0	0	0	0	0	0	0	0	0	0	0	0	0	0	0	0	0	0	0	0	0	0	0	0	0	0	0	0	0	0	0	0	0	0	0	0	0	0	0
D_0__Bacteria;D_1__Actinobacteria;D_2__Actinobacteria;D_3__Corynebacteriales;D_4__Nocardiaceae;D_5__Rhodococcus	Rhodococcus	0	0	0	0	0	0	0	0	0	0	4.1437e-05	0	0	0	0	0	0	0	0	0	0.00384749	0.00073798	0.00477837	0.00104799	0.000811457	0.00681121	0.000649263	0.00154412	0.000128378	0.000521582	0	0	0	0	0	0	0	0	0	0	0	0	0	0	0	0	0	0.00039217
D_0__Bacteria;D_1__Actinobacteria;D_2__Actinobacteria;D_3__Frankiales;__;__	U. m. of Frankiales order	0	0	0	0	0	0	0	0	0	0	0.000165749	0.000216207	0	0	0	0	0	0	0	0	0	0	0	0	0	0	0	0	0	0	0	0	0	0	0	0	0	0	0	0	0	0	0	0	0	0	0	0
D_0__Bacteria;D_1__Actinobacteria;D_2__Actinobacteria;D_3__Frankiales;D_4__Geodermatophilaceae;D_5__Geodermatophilus	Geodermatophilus	0	0	0	0	0	0	0	0	0	0	0	0	0	0	0	0	0	0	0	0	0	0	0	0	0	0	0	0	0	0	0	0	0	0	0	0	0	0	0	0	0	0	0	0	0	0	0	0
D_0__Bacteria;D_1__Actinobacteria;D_2__Actinobacteria;D_3__Frankiales;D_4__Nakamurellaceae;D_5__Nakamurella	Nakamurella	0	0	0	0	0	0	0	0	0	0	4.1437e-05	0.000172965	0	0	0	0	0	0	0	0	0	0	0	0	0	0	0	0	0	0	0	0	0	0	0	0	0	0	0	0	0	0	0	0	0	0	0	0
D_0__Bacteria;D_1__Actinobacteria;D_2__Actinobacteria;D_3__Glycomycetales;D_4__Glycomycetaceae;D_5__Glycomyces	Glycomyces	0	0	0	0	0	0	0	0	0	0	0	0	0	0	0	0	0	0	0	0	0	0	0	0.000590415	0.00060311	0	0	5.51473e-05	0	0	0	0	0	0	0	0	0	0	0	0	0	0	0	0	0	0	0	0
D_0__Bacteria;D_1__Actinobacteria;D_2__Actinobacteria;D_3__Kineosporiales;D_4__Kineosporiaceae;D_5__Pseudokineococcus	Pseudokineococcus	0	0	0	0	0	0	0	0	0	0	0	0	0	0	0	0	0	0	0	0	0	0	0	0	0	0	0	0	0	0	0	0	0	0	0	0	0	0	0	0	0	0	0	0	0	0	0	0
D_0__Bacteria;D_1__Actinobacteria;D_2__Actinobacteria;D_3__Micrococcales;__;__	U. m. of Micrococcales order	0	0	0	0	0	0	0	0	0	0	0.000953052	0.00129724	0	0.000355898	0	0	0.000248184	0.000282448	0	0	0.00315425	0.00710462	0.00509939	0.00292255	0.0039257	0.00561535	0.00620159	0.00918203	0.00761709	0.00530854	0	0	0	0	0	0	0	0	0	0	0	0	0	0	0.00172943	0.000588543	0.000446304	0.00114383
D_0__Bacteria;D_1__Actinobacteria;D_2__Actinobacteria;D_3__Micrococcales;D_4__Brevibacteriaceae;D_5__Brevibacterium	Brevibacterium	0	0	0	0	0	0	0	0	0	0	0.00136742	0.000994552	0	0	0	0	0.000157935	0	0.000278048	0	0.0010052	0.00865563	0.000753179	0.010037	0.00151326	0.00526179	0.00218287	0.00457723	0.00157263	0.000776577	0	0	0	0	0	0	0	0	0	0	0	0	0	0.000209321	0	0.000147136	0	0.000588255
D_0__Bacteria;D_1__Actinobacteria;D_2__Actinobacteria;D_3__Micrococcales;D_4__Dermacoccaceae;D_5__Barrientosiimonas	Barrientosiimonas	0	0	0	0	0	0	0	0	0	0	0	0	0	0	0	0	0	0	0	0	0	0.000162606	0	0	0	0	0	0	0	0	0	0	0	0	0	0	0	0	0	0	0	0	0	0	0	0	0	0
D_0__Bacteria;D_1__Actinobacteria;D_2__Actinobacteria;D_3__Micrococcales;D_4__Dermacoccaceae;D_5__Demetria	Demetria	0	0	0	0	0	0	0	0	0	0	0	0	0	0	0	0	0	0	0	0	0	0	0	0	0	0	0	0	0	0	0	0	0	0	0	0	0	0	0	0	0	0	0	0	0	0	0	0
D_0__Bacteria;D_1__Actinobacteria;D_2__Actinobacteria;D_3__Micrococcales;D_4__Intrasporangiaceae;__	U. m. of Intrasporangiaceae family	0	0	0	0	0	0	0	0	0	0	4.1437e-05	0	0	0	0	0	0	0	0	0	0	0	0	0	0	0	0	0	0	0	0	0	0	0	0	0	0	0	0	0	0	0	0	0	0	0	0	0
D_0__Bacteria;D_1__Actinobacteria;D_2__Actinobacteria;D_3__Micrococcales;D_4__Intrasporangiaceae;D_5__Ornithinimicrobium	Ornithinimicrobium	0	0	0	0	0	0	0	0	0	0	4.1437e-05	0	0	0	0	0	0	0	0	0	0	0.000725472	0	0	0	0	0.000291049	0	0	0	0	0	0	0	0	0	0	0	0	0	0	0	0	0	0	0	0	0.000849701
D_0__Bacteria;D_1__Actinobacteria;D_2__Actinobacteria;D_3__Micrococcales;D_4__Jonesiaceae;D_5__Jonesia	Jonesia	0	0	0	0	0	0	0	0	0	0	4.1437e-05	4.32414e-05	0	0	0	0	0	0	0	0	0	0.000312703	0	0	0	0	0.00120897	0	0	8.1135e-05	0	0	0	0	0	0	0	0	0	0	0	0	0	0	0	0	0	0.000147064
D_0__Bacteria;D_1__Actinobacteria;D_2__Actinobacteria;D_3__Micrococcales;D_4__Microbacteriaceae;__	U. m. of Microbacteriaceae family	0	0	0	0	0	0	0	0	0	0	0.000662993	0.000259448	0	0	0	0	0	0	0	0	0.0469844	0.0149722	0.0566366	0.0130186	0.018521	0.0290438	0.0184704	0.0132629	0.00318805	0.00624739	0.000576114	0	0	0	0	0	0	0	0	0	0	0	0	0.0030501	0.000327189	0.00250131	0.00107392	0.00379097
D_0__Bacteria;D_1__Actinobacteria;D_2__Actinobacteria;D_3__Micrococcales;D_4__Microbacteriaceae;D_5__Frondihabitans	Frondihabitans	0	0	0	0	0	0	0	0	0	0	0	0	0	0	0	0	0	0	0	0	0	0	0	0	0	0.000145583	0	0	0	0	0	0	0	0	0	0	0	0	0	0	0	0	0	0	0	0	0	0
D_0__Bacteria;D_1__Actinobacteria;D_2__Actinobacteria;D_3__Micrococcales;D_4__Microbacteriaceae;D_5__Leucobacter	Leucobacter	0	0	0	0	0	0	0	0	0	0	0.000124311	8.64827e-05	0	0	0	0	0	0	0	0	0	0.000325211	0	0	0	0	0	0	0	0	0	0	0	0	0	0	0	0	0	0	0	0	0	0	0	0	0	0
D_0__Bacteria;D_1__Actinobacteria;D_2__Actinobacteria;D_3__Micrococcales;D_4__Microbacteriaceae;D_5__Microbacterium	Microbacterium	0	8.47733e-05	0	0	0	0	0	0	0	0	0.00219616	0.00129724	0	0.000222436	0	0	0	0	0	0	0.00537262	0.00312703	0.0229411	0.000723258	0.00487971	0.00392035	0.00102987	0.00164063	0	0.0011243	0.0109078	0.00138571	0	0	0	0	0	0	0	0	0	0	0	0.000358836	0.00105947	0	0	0.00147064
D_0__Bacteria;D_1__Actinobacteria;D_2__Actinobacteria;D_3__Micrococcales;D_4__Micrococcaceae;__	U. m. of Micrococcaceae family	0	0	0	0	0	0	0	0	0	0	0.00136742	0.00095131	0	0	0	0	0	0	0	0	0	0	0	0.000221405	0.000504419	0	0.000750011	0.000592834	0.00119819	0.000614308	0	0	0	0	0	0	0	0	0	0	0	0	0	0	0	0.00062124	0	0.00277787
D_0__Bacteria;D_1__Actinobacteria;D_2__Actinobacteria;D_3__Micrococcales;D_4__Micrococcaceae;D_5__Enteractinococcus	Enteractinococcus	0	0	0	0	0	0	0	0	0	0	4.1437e-05	0	0	0	0	0	0	0	0	0	0	0	0	0	0.0003509	0	0	0	0.0011768	0.000521582	0	0	0	0	0	0	0	0	0	0	0	0	0	0.00029903	0	0	0	0
D_0__Bacteria;D_1__Actinobacteria;D_2__Actinobacteria;D_3__Micrococcales;D_4__Micrococcaceae;D_5__Garicola	Garicola	0	0	0	0	0	0	0	0	0	0	0	0	0	0	0	0	0	0	0	0	0	0	0	0.000103323	0.000153519	0	0	0.000344671	0.000320945	0.00032454	0	0	0	0	0	0	0	0	0	0	0	0	0	0	0	0.000147136	0	0
D_0__Bacteria;D_1__Actinobacteria;D_2__Actinobacteria;D_3__Micrococcales;D_4__Micrococcaceae;D_5__Nesterenkonia	Nesterenkonia	0	0	0	0	0	0	0	0	0	0	0.000911615	0.000432414	0	0	0	0	0	0	0	0	0	0.000125081	0	0	0	0.000249571	0.000167913	0.000551473	0	0	0	0	0	0	0	0	0	0	0	0	0	0	0	0	0	0	0	0
D_0__Bacteria;D_1__Actinobacteria;D_2__Actinobacteria;D_3__Micrococcales;D_4__Micrococcaceae;D_5__Rothia	Rothia	0	0	0	0	0	0	0	0	0	0	0.00070443	0.000605379	0	0	0	0	0	0	0	0	0	0	0	0	0	0	0	0	0	0	0	0	0	0	0	0	0	0	0	0	0	0	0	0	0	0	0	0
D_0__Bacteria;D_1__Actinobacteria;D_2__Actinobacteria;D_3__Micrococcales;D_4__Micrococcales Incertae Sedis;D_5__Timonella	Timonella	0	0	0	0	0	0	0	0	0	0	0	0	0	0	0	0	0	0	0	0	0	0.00152599	0	0	0	0	0	0	0	0	0	0	0	0	0	0	0	0	0	0	0	0	0	0	0	0	0	0
D_0__Bacteria;D_1__Actinobacteria;D_2__Actinobacteria;D_3__Micromonosporales;D_4__Micromonosporaceae;__	U. m. of Micromonosporaceae family	0	0	0	0	0	0	0	0	0	0	0	0	0	0	0	0	0	0	0	0	0	0	0.000185208	0	0	0	0	0	0	0	0	0	0	0	0	0	0	0	0	0	0	0	0	0	0	0	0	0
D_0__Bacteria;D_1__Actinobacteria;D_2__Actinobacteria;D_3__Micromonosporales;D_4__Micromonosporaceae;D_5__Stackebrandtia	Stackebrandtia	0	0	0	0	0	0	0	0	0	0	0	0	0	0	0	0	0	0	0	0	0	0	0	0	0	0	0	0	0	0	0	0	0	0	0	0	0	0	0	0	0	0	0	0	0	0	0	0
D_0__Bacteria;D_1__Actinobacteria;D_2__Actinobacteria;D_3__Propionibacteriales;D_4__Nocardioidaceae;__	U. m. of Nocardioidaceae family	0	0	0	0	0	0	0	0	0	0	0.00153317	0.00103779	0	0	0	0	0	0	0	0	0.000415945	0	0.000592666	0.00215501	0	0	0	0	0	0	0	0	0	0	0	0	0	0	0	0	0	0	0	0	0	0	0	0
D_0__Bacteria;D_1__Actinobacteria;D_2__Actinobacteria;D_3__Propionibacteriales;D_4__Nocardioidaceae;D_5__Aeromicrobium	Aeromicrobium	0	0	0	0	0	0	0	0	0	0	0.00041437	0.00030269	0	0	0	0	0	0	0	0	0.00147314	0.00060039	0.0013088	0	0.000712766	0.00138304	0.000268661	0.000758276	0	0	0	0	0	0	0	0	0	0	0	0	0	0	0	0	0	0	0	0
D_0__Bacteria;D_1__Actinobacteria;D_2__Actinobacteria;D_3__Propionibacteriales;D_4__Nocardioidaceae;D_5__Nocardioides	Nocardioides	0	0	0	0	0	0	0	0	0	0	0.00269341	0.00129724	0	0	0	0	0	0	0	0	0.000554593	0.000900585	0.00595135	0.000870862	0.000943044	0.00116466	0.000492545	0.000592834	0	0.000197042	0	0	0	0	0	0	0	0	0	0	0	0	0	0.000149515	0	0	0	0.00114383
D_0__Bacteria;D_1__Actinobacteria;D_2__Actinobacteria;D_3__Propionibacteriales;D_4__Propionibacteriaceae;__	U. m. of Propionibacteriaceae family	0	0	0	0	0	0	0	0	0	0	0.00103593	0.00817262	0.000112767	0.00112701	0	0.00156063	0.00186138	0.0007491	0.000341241	0	0.00169844	0.00505328	0.00224719	0.0016384	0.0021383	0.000655124	0.00390677	0.00412226	0.00193637	0.00180815	0	0	0	0	0	0	0	0	0	0	0	0	0	0	0	0.000572195	0	0.00258178
D_0__Bacteria;D_1__Actinobacteria;D_2__Actinobacteria;D_3__Propionibacteriales;D_4__Propionibacteriaceae;D_5__Acidipropionibacterium	Acidipropionibacterium	0	0	0	0	0	0	0	0	0	0	0	0	0	0	0	0	0	0	0	0	0	0	0	0	0	0	0	0	0	0	0.000384076	9.89791e-05	0	0	0	0	0	0	0	0	0	0	0	0	0	0	0	0
D_0__Bacteria;D_1__Actinobacteria;D_2__Actinobacteria;D_3__Propionibacteriales;D_4__Propionibacteriaceae;D_5__Cutibacterium	Cutibacterium	0	0	7.25321e-05	0	0	3.95684e-05	0	0	0	0	0	0	0.025598	0.0186253	0.017752	0.0125792	0.0150264	0.0183714	0.0153685	0.0279283	0	0	0	0.00355725	0.000482488	0	0.000111942	0	0	5.79535e-05	0	0	0	0	0.00162909	0	0	0	0	0	0	0	0.00250574	0.0250886	0.0174345	0.00215799	0.00319386	0.0127945
D_0__Bacteria;D_1__Actinobacteria;D_2__Actinobacteria;D_3__Propionibacteriales;D_4__Propionibacteriaceae;D_5__Friedmanniella	Friedmanniella	0	0	0	0	0	0	0	0	0	0	0	0	0	0	0	0	0	0	0	0	0	0	0	0	0	0	0	0	0	0	0	0	0	0	0	0	0	0	0	0	0	0	0	0	0	0	0	0
D_0__Bacteria;D_1__Actinobacteria;D_2__Actinobacteria;D_3__Propionibacteriales;D_4__Propionibacteriaceae;D_5__Luteococcus	Luteococcus	0	0	0	0	0	0	0	0	0	0	0	4.32414e-05	0	0	0	0	0	0	0	0	0	0.00213889	0	0	0	0	0	0	0	0	0	0	0	0	0	0	0	0	0	0	0	0	0	0	0	0	0	0.000343148
D_0__Bacteria;D_1__Actinobacteria;D_2__Actinobacteria;D_3__Propionibacteriales;D_4__Propionibacteriaceae;D_5__Microlunatus	Microlunatus	0	0	0	0	0	0	0	0	0	0	0.0011188	0.000864827	0	0	0	0	0	0	0	0	0	0	0.00061736	0	0	0	0	0	0	0	0	0	0	0	0	0	0	0	0	0	0	0	0	7.47574e-05	0	0	0	0
D_0__Bacteria;D_1__Actinobacteria;D_2__Actinobacteria;D_3__Propionibacteriales;D_4__Propionibacteriaceae;D_5__Propioniciclava	Propioniciclava	0	0	0	0	0	0	0	0	0	0	0	0	0	0	0	0	0	0	0	0	0	0.00257667	0	0	0	0	0	0	0	0	0	0	0	0	0	0	0	0	0	0	0	0	0	0	0	0	0	0
D_0__Bacteria;D_1__Actinobacteria;D_2__Actinobacteria;D_3__Propionibacteriales;D_4__Propionibacteriaceae;D_5__Propioniferax	Propioniferax	0	0	0	0	0	0	0	0	0	0	0	0	0	0	0	0	0	0	0	0	0	0	0	0	0	0	0	0	0	0	0	0	0	0	0	0	0	0	0	0	0	0	0	0	0	0	0	0
D_0__Bacteria;D_1__Actinobacteria;D_2__Actinobacteria;D_3__Propionibacteriales;D_4__Propionibacteriaceae;D_5__Raineyella	Raineyella	0	0	0	0	0	0	0	0	0	0	0	0	0	0	0	0	0	0	0	0	0	0.000950618	0	0	0	0	0	0	0	0	0	0	0	0	0	0	0	0	0	0	0	0	0	0	0	0	0	0
D_0__Bacteria;D_1__Actinobacteria;D_2__Actinobacteria;D_3__Propionibacteriales;D_4__Propionibacteriaceae;D_5__Tessaracoccus	Tessaracoccus	0	0	0	0	0	0	0	0	0	0	0.000248622	0.00129724	0	0	0	0	0	0	0	0	0	0.00118827	0	0	0	0	0.001153	0.000510113	0	0.000718624	0	0	0	0	0	0	0	0	0	0	0	0	0	0	0	0	0	0.000931403
D_0__Bacteria;D_1__Actinobacteria;D_2__Actinobacteria;D_3__Pseudonocardiales;D_4__Pseudonocardiaceae;__	U. m. of Pseudonocardiaceae family	0	0	0	0	0	0	0	0	0	0	0	0	0	0	0	0	0	0	0	0	0	0	0.000234597	0.000354249	0.0126872	0.00034316	0	0	0.0034769	0	0	0	0	0	0	0	0	0	0	0	0	0	0	0	0	0	0	0.000473872
D_0__Bacteria;D_1__Actinobacteria;D_2__Actinobacteria;D_3__Pseudonocardiales;D_4__Pseudonocardiaceae;D_5__Actinomycetospora	Actinomycetospora	0	0	0	0	0	0	0	0	0	0	0	0	0	0	0	0	0	0	0	0	0.000277296	0	0	0	0	0	0	0	0	0	0	0	0	0	0	0	0	0	0	0	0	0	0	0	0	0	0	0
D_0__Bacteria;D_1__Actinobacteria;D_2__Actinobacteria;D_3__Pseudonocardiales;D_4__Pseudonocardiaceae;D_5__Amycolatopsis	Amycolatopsis	0	0	0	0	0	0	0	0	0	0	0	0	0	0	0	0	0	0	0	0	0	0	0	0	0	0	0	0	0	0	0	0	0	0	0	0	0	0	0	0	0	0	0	0	0	0	0	0
D_0__Bacteria;D_1__Actinobacteria;D_2__Actinobacteria;D_3__Pseudonocardiales;D_4__Pseudonocardiaceae;D_5__Pseudonocardia	Pseudonocardia	0	0	0	0	0	0	0	0	0	0	0	0	0	0	0	0	0	0	0	0	0	0	0.000160514	0	0	0	0	0	0	0	0	0	0	0	0	0	0	0	0	0	0	0	0	0	0	0	0	0
D_0__Bacteria;D_1__Actinobacteria;D_2__Actinobacteria;D_3__Pseudonocardiales;D_4__Pseudonocardiaceae;D_5__Saccharomonospora	Saccharomonospora	0	0	0	0	0	0	0	0	0	0	4.1437e-05	4.32414e-05	0	0	0	0	0	0	0	0	0	0	0	0	0	0.000415952	0	0	0	0	0	0	0	0	0	0	0	0	0	0	0	0	0	0	0	0	0	0
D_0__Bacteria;D_1__Actinobacteria;D_2__Actinobacteria;D_3__Pseudonocardiales;D_4__Pseudonocardiaceae;D_5__Saccharopolyspora	Saccharopolyspora	0	0	0	0	0	0	0	0	0	0	0.0019061	0.00112428	0	0.000519018	0	0.0016548	0.000293308	0.000184205	0.00060665	0.0003426	0.00840555	0.00336469	0.005939	0.0308196	0.109207	0.0589612	0.00124256	0.000937504	0.0158119	0.00150679	0	0	0	0	0	0	0	0	0	0	0	0	0	0	0	0.000196181	0	0
D_0__Bacteria;D_1__Actinobacteria;D_2__Actinobacteria;D_3__Pseudonocardiales;D_4__Pseudonocardiaceae;D_5__Saccharopolyspora rectivirgula	Saccharopolyspora rectivirgula	0	0	0	0	0	0	0	0	0	0	0	0	0	0	0	0.000282528	0	0	0	0.000152267	0.00197574	0.000863061	0.0013088	0.00745398	0.0238283	0.0137264	0.000291049	0.000179229	0.00372296	0	0	0	0	0	0	0	0	0	0	0	0	0	0	0	0	0	0	0
D_0__Bacteria;D_1__Actinobacteria;D_2__Actinobacteria;D_3__Streptomycetales;D_4__Streptomycetaceae;__	U. m. of Streptomycetaceae family	0	0	0	0	0	0	0	0	0	0	0.00186467	0.000605379	0	0	0	0	0	0	0	0	0	0	0.00022225	0.00876766	0	0	0	0	0	0	0	0	0	0	0	0	0	0	0	0	0	0	0	0	0	0	0	0
D_0__Bacteria;D_1__Actinobacteria;D_2__Actinobacteria;D_3__Streptomycetales;D_4__Streptomycetaceae;D_5__Streptomyces	Streptomyces	0	0	0	0	0	0	0	0	0	0	0.000497244	0.00030269	0	0	0	0.000484333	0	0	0	0	0.000606586	0.00440286	0.00244475	0.00457571	0.00365156	0.00194457	0.00155599	0.0012546	0	0	0	0	0	0	0	0	0	0	0	0	0	0	0	0.000478447	0.00171385	0.000506801	0	0.000506553
D_0__Bacteria;D_1__Actinobacteria;D_2__Actinobacteria;D_3__Streptosporangiales;__;__	U. m. of Streptosporangiales order	0	0	0	0	0	0	0	0	0	0	0	0	0	0	0	0	0	0	0	0	0	0	0	0	0	0	0	0	0	0	0	0	0	0	0	0	0	0	0	0	0	0	0	0	0	0	0	0
D_0__Bacteria;D_1__Actinobacteria;D_2__Actinobacteria;D_3__Streptosporangiales;D_4__Nocardiopsaceae;__	U. m. of Nocardiopsaceae family	0	0	0	0	0	0	0	0	0	0	0	0	0	0	0	0	0	0	0	0	0	0	0	0	8.77251e-05	6.23928e-05	0	0	0	0	0	0	0	0	0	0	0	0	0	0	0	0	0	0	0	0	0	0
D_0__Bacteria;D_1__Actinobacteria;D_2__Actinobacteria;D_3__Streptosporangiales;D_4__Nocardiopsaceae;D_5__Nocardiopsis	Nocardiopsis	0	0	0	0	0	0	0	0	0	0	0.000497244	0.000216207	0	0	0	0	0	0	0	0	0	0.000175114	0.000592666	0.00134319	0.00410115	0.000436749	0	0	0.000342341	0	0	0	0	0	0	0	0	0	0	0	0	0	0	0	0	0	0	6.53616e-05
D_0__Bacteria;D_1__Actinobacteria;D_2__Actinobacteria;D_3__Streptosporangiales;D_4__Nocardiopsaceae;D_5__Thermobifida	Thermobifida	0	0	0	0	0	0	0	0	0	0	0	0	0	0	0	0	0	0	0	0	0	0	0	0	0	0	0	0	0	0	0	0	0	0	0	0	0	0	0	0	0	0	0	0	0	0	0	0
D_0__Bacteria;D_1__Actinobacteria;D_2__Actinobacteria;D_3__Streptosporangiales;D_4__Thermomonosporaceae;D_5__Actinomadura	Actinomadura	0	0	0	0	0	0	0	0	0	0	0.000248622	8.64827e-05	0	0	0	0	0	0	0	0	0	0	0	0	0	0	0	0	0	0	0	0	0	0	0	0	0	0	0	0	0	0	0	0	0	0	0	0
D_0__Bacteria;D_1__Actinobacteria;D_2__Coriobacteriia;__;__;__	U. m. of Coriobacteriia class	0	0	0	0	0	0	0	0	0	0	0	0	0	0	0	0	0	0	0	0	0	0	0	0	0	0	0	0	0	0	0	0	0	0	0	0	0	0	0	0	0	0	0	0	0	0	0	0
D_0__Bacteria;D_1__Actinobacteria;D_2__Coriobacteriia;D_3__Coriobacteriales;__;__	U. m. of Coriobacteriales order	0	0	0	0	0	0	0	0	0	0	0	0	0	0	0	0	0	0	0	0	0	0.000287687	0	0	0.00042766	0	0.000615681	0.000193016	0.00023536	0.000254996	0	0	0	0	0	0	0	0	0	0	0	0	0	0	0	0	2.7894e-05	0.000245106
D_0__Bacteria;D_1__Actinobacteria;D_2__Coriobacteriia;D_3__Coriobacteriales;D_4__Atopobiaceae;__	U. m. of Atopobiaceae family	0	0	0	0	0.00022746	0	0	0.000511881	0	0	0	0	0	0.00134945	0	0	0	0	0	0	0	0.000450293	0.00104951	0	0	0.000634326	0	0.000675555	0	0	0	0	0	0	0	0	0	0	0	0	0	0	0	0	0	0.00287732	0.000474198	0
D_0__Bacteria;D_1__Actinobacteria;D_2__Coriobacteriia;D_3__Coriobacteriales;D_4__Atopobiaceae;D_5__Atopobium	Atopobium	0	0	0	0	0	0	0	0	0	0	8.28741e-05	0.000345931	0	0	0	0	0	0	0	0	0	0	0	0	0	9.35891e-05	0	0	0	0	0	0	0	0	0	0	0	0	0	0	0	0	0	0	0	0	0	0
D_0__Bacteria;D_1__Actinobacteria;D_2__Coriobacteriia;D_3__Coriobacteriales;D_4__Atopobiaceae;D_5__Coriobacteriaceae UCG-003	Coriobacteriaceae UCG-003	0	0	0	0	0	0	0	0	0	0	0	0	0	0	0	0	0	0	0	0	0	0	0	0	0	0	0	0	0	0	0	0	0	0	0	0	0	0	0	0	0	0	0	0	0	0	0	0
D_0__Bacteria;D_1__Actinobacteria;D_2__Coriobacteriia;D_3__Coriobacteriales;D_4__Atopobiaceae;D_5__Olsenella	Olsenella	0	0	0.000464205	0	0	0.000382495	0	0	0.000779318	0	0.000745867	0.00103779	0	0	0	0	0.000236903	0.000294728	0	0	0.00183709	0	0	0	0.000592144	0.000655124	0.00106345	0	0.000267454	0.000509991	0	0	0	0	0	0	0	0	0	0	0	0	0	0.000433593	0	0.000866466	0	0.000604595
D_0__Bacteria;D_1__Actinobacteria;D_2__Coriobacteriia;D_3__Coriobacteriales;D_4__Coriobacteriaceae;D_5__Collinsella	Collinsella	0	0	0	0	9.57728e-05	0	0.000140375	0	0	0	0.0130527	0.00652945	0	0.000311411	0	0.000242167	0	0	0	0	0.000814558	0	0	0	0	0	0	9.65078e-05	0	0	0	7.06994e-05	0	0	0	0	0	0	0	0	0	0	0	0.00116622	0.000124644	0.000376014	0.000251046	0.000457531
D_0__Bacteria;D_1__Actinobacteria;D_2__Coriobacteriia;D_3__Coriobacteriales;D_4__Eggerthellaceae;__	U. m. of Eggerthellaceae family	0	0	0	0	0	0	0.000294786	0.000121235	0	0	0	0	0	0	0.000316582	0	0	0	0	0	0	0	0.000345722	0	8.77251e-05	0	0	0.000482539	0	0	0	0	0	0	0	0	0	0	0.00012468	0	0	0	0	0	0	0.000588543	0	0
D_0__Bacteria;D_1__Actinobacteria;D_2__Coriobacteriia;D_3__Coriobacteriales;D_4__Eggerthellaceae;D_5__DNF00809	DNF00809	0	0	0	0	0	0	0	0	0	0	0	0	0	0	0	0	0	0	0	0	0	0	0	0	0	0	0	0	0	0.000359312	0	0	0	0	0	0	0	0	0	0	0	0	0	0	0	0	0	0
D_0__Bacteria;D_1__Actinobacteria;D_2__Coriobacteriia;D_3__Coriobacteriales;D_4__Eggerthellaceae;D_5__Gordonibacter	Gordonibacter	0	0.000494511	0	0	0	0	0	0	0	0	8.28741e-05	4.32414e-05	0	0	0	0	0	0	0	0	0	0	0	0	0	0	0	0	0	0	0	0	0	0	0	0	0	0	0	0	0	0	0	0	0	0	0	0
D_0__Bacteria;D_1__Actinobacteria;D_2__Nitriliruptoria;__;__;__	U. m. of Nitriliruptoria class	0	0	0	0	0	0	0	0	0	0	0	0	0	0	0	0	0	0	0	0	0	0	0	0	0	0	0	0	0	0	0	0	0	0	0	0	0	0	0	0	0	0	0	0	0	0	0	0
D_0__Bacteria;D_1__Actinobacteria;D_2__Nitriliruptoria;D_3__Euzebyales;D_4__Euzebyaceae;D_5__uncultured	U. m. of Euzebyaceae family	0	0	0	0	0	0	0	0	0	0	4.1437e-05	0	0	0	0	0	0	0	0	0	0	0	0	0	0	0	0	0	0	0	0	0	0	0	0	0	0	0	0	0	0	0	0	0	0	0	0	0
D_0__Bacteria;D_1__Actinobacteria;D_2__Nitriliruptoria;D_3__Nitriliruptorales;D_4__Nitriliruptoraceae;__	U. m. of Nitriliruptoraceae family	0	0	0	0	0	0	0	0	0	0	0	0	0	0	0	0	0	0	0	0	0	0	0	0	0	0	0	0	0	0	0	0	0	0	0	0	0	0	0	0	0	0	0	0	0	0	0	0.000163404
D_0__Bacteria;D_1__Actinobacteria;D_2__Rubrobacteria;D_3__Rubrobacterales;D_4__Rubrobacteriaceae;D_5__Rubrobacter	Rubrobacter	0	0	0	0	0	0	0	0	0	0	0.000372933	8.64827e-05	0	0	0	0	0	0	0	0	0	0	0	0	0	0	0	0	0	0	0	0	0	0	0	0	0	0	0	0	0	0	0	0	0	0	0	0
D_0__Bacteria;D_1__Actinobacteria;D_2__Thermoleophilia;D_3__Gaiellales;D_4__uncultured;D_5__uncultured soil bacterium	U. m. of Gaiellales order	0	0	0	0	0	0	0	0	0	0	0.00261053	0.00112428	0	0	0	0	0	0	0	0	0	0	0	0	0	0	0	0	0	0	0	0	0	0	0	0	0	0	0	0	0	0	0	0	0	0	0	0
D_0__Bacteria;D_1__Actinobacteria;D_2__Thermoleophilia;D_3__Solirubrobacterales;D_4__67-14;__	U. m. of 67-14 family	0	0	0	0	0	0	0	0	0	0	0	0	0	0	0	0	0	0	0	0	0	0	0	0	0	0	0	0	0	0	0	0	0	0	0	0	0	0	0	0	0	0	0	0	0	0	0	0
D_0__Bacteria;D_1__Actinobacteria;D_2__Thermoleophilia;D_3__Solirubrobacterales;D_4__67-14;D_5__Solirubrobacterales bacterium 67-14	Solirubrobacterales bacterium 67-14	0	0	0	0	0	0	0	0	0	0	0	0	0	0	0	0	0	0	0	0	0	0	0	0	0	0	0	0	0	0	0	0	0	0	0	0	0	0	0	0	0	0	0	0	0	0	0	0
D_0__Bacteria;D_1__Actinobacteria;D_2__Thermoleophilia;D_3__Solirubrobacterales;D_4__Solirubrobacteraceae;__	U. m. of Solirubrobacteraceae family	0	0	0	0	0	0	0	0	0	0	0	0	0	0	0	0	0	0	0	0	0	6.25407e-05	0.000123472	0	7.67594e-05	0.000155982	0	0.000165442	0	0.000104316	0	0	0	0	0	0	0	0	0	0	0	0	0	0	0	0	0	0.000473872
D_0__Bacteria;D_1__Actinobacteria;D_2__Thermoleophilia;D_3__Solirubrobacterales;D_4__Solirubrobacteraceae;D_5__Patulibacter	Patulibacter	0	0	0	0	0	0	0	0	0	0	0	0	0	0	0	0	0	0	0	0	0	0	0.000111125	0	7.67594e-05	0.000103988	0	0	0	0	0	0	0	0	0	0	0	0	0	0	0	0	0	0	0	0	0	0.000833361
D_0__Bacteria;D_1__Actinobacteria;D_2__Thermoleophilia;D_3__Solirubrobacterales;D_4__Solirubrobacteraceae;D_5__Solirubrobacter	Solirubrobacter	0	0	0	0	0	0	0	0	0	0	0.000662993	0.00030269	0	0	0	0	0	0	0	0	0	0	0	0	0	0	0	0	0	0	0	0	0	0	0	0	0	0	0	0	0	0	0	0	0	0	0	0
D_0__Bacteria;D_1__Armatimonadetes;D_2__Armatimonadia;D_3__Armatimonadales;__;__	U. m. of Armatimonadales order	0	0	0	0	0	0	0	0	0	0	0	0	0	0	0	0	0	0	0	0	0	0	0	0	0	0	0	0	0	0	0	0	0	0	0	0	0	0	0	0	0	0	0	0	0	0	0	0
D_0__Bacteria;D_1__Armatimonadetes;D_2__Fimbriimonadia;D_3__Fimbriimonadales;D_4__Fimbriimonadaceae;__	U. m. of Fimbriimonadaceae family	0	0	0	0	0	0	0	0	0	0	0	0	0	0	0	0	0	0	0	0	3.4662e-05	0	0	0	0	0	0	0	0	0	0	0	0	0	0	0	0	0	0	0	0	0	0	0	0	0	0	0
D_0__Bacteria;D_1__Atribacteria;D_2__JS1;D_3__uncultured organism;D_4__uncultured organism;D_5__uncultured organism	U. m. of JS1 class	0	0	0	0	0	0	0	0	0	0	0	0	0	0	0	0	0	0	0	0	0	0	0	0	0	0	0	0	0	0	0	0	0	0	0	0	0	0	0	0	0	0	0	0	0	0	0	0
D_0__Bacteria;D_1__Bacteroidetes;__;__;__;__	U. m. of Bacteroidetes phylum	0	0	0	0	0	0	0	0	0	0	4.1437e-05	0	0	0	0	0	0	0	0	0	0	0	0	0	0	0	0	0	0	0	0	0	0	0	0	0	0	0	0	0	0	0	0	0	0	0	0	0
D_0__Bacteria;D_1__Bacteroidetes;D_2__Bacteroidia;__;__;__	U. m. of Bacteroidia class	0.00547021	0.002741	0.00288678	0.00789776	0.00266967	0.00182015	0.00164238	0.0064524	0.00442062	0.00378694	0	0	0	0	0	0	0	0	0	0	0.00159445	0.000700455	0.000592666	0.000546134	6.57938e-05	4.15952e-05	0.000526127	0.000165442	7.48871e-05	0	0	0	0	0.00132818	0.00234182	0.00164443	0.00351425	0.00707214	0.00175937	0.00775808	0.00381752	0.00562067	0.00159219	0.000269127	9.34827e-05	0.00112804	0	9.80424e-05
D_0__Bacteria;D_1__Bacteroidetes;D_2__Bacteroidia;D_3__Bacteroidales;__;__	U. m. of Bacteroidales order	0.0284709	0.0194272	0.0202365	0.0158508	0.0191067	0.020114	0.0198068	0.0250013	0.0250726	0.0289546	0.000828741	0.000389172	0.000225533	0.000192778	0	0	0	6.14017e-05	0.00026541	0	0.00488735	0.000988142	0.00118533	0.000472332	0.00112946	0.000800707	0.00190301	0.00128218	0.000342341	0.000347721	0	0	0	0.0133078	0.0219491	0.0199951	0.0155856	0.0162586	0.0182309	0.017878	0.0168999	0.0195053	0.0219252	0.000343884	0	0.00635953	0	0.00173208
D_0__Bacteria;D_1__Bacteroidetes;D_2__Bacteroidia;D_3__Bacteroidales;D_4__Bacteroidaceae;D_5__Bacteroides	Bacteroides	0.0377746	0.0385577	0.0328715	0.0298206	0.033712	0.0525337	0.0404279	0.0269276	0.0283376	0.0430718	0.00998633	0.00588083	0.00170559	0.00345518	0.00175879	0.00189697	0.00151166	0.001314	0.001049	0.00222056	0.00623917	0.00240156	0.00270404	0.00103323	0.00282913	0.00281807	0.00175749	0.00256435	0.000363738	0.000625898	0.000211242	0.000395916	0	0.0467727	0.0496582	0.0672614	0.0608611	0.065924	0.0574912	0.0420491	0.0442686	0.0583707	0.0563792	0.0133367	0.00208778	0.0195691	0.0223013	0.0123207
D_0__Bacteria;D_1__Bacteroidetes;D_2__Bacteroidia;D_3__Bacteroidales;D_4__Bacteroidales RF16 group;__	U. m. of Bacteroidales RF16 group family	0.0263173	0.0309423	0.0274607	0.0306782	0.02447	0.0279749	0.0199051	0.0170807	0.0197517	0.022374	0.000870178	0.000475655	0.000126862	0.000578335	5.86263e-05	0.000174898	0	0	0.000214855	0	0.0039688	0.000187622	0.00188912	0.000560894	0.00169967	0.00123746	0.000738817	0.000978865	0.000160472	0.000312949	0	0	0	0.0203393	0.0312291	0.0244335	0.0231184	0.02231	0.0211955	0.0250531	0.0223912	0.030006	0.0374687	0.000343884	0.000124644	0.0103649	0.000446304	0.00130723
D_0__Bacteria;D_1__Bacteroidetes;D_2__Bacteroidia;D_3__Bacteroidales;D_4__Bacteroidales UCG-001;__	U. m. of Bacteroidales UCG-001 family	0	0	0	0	0	0	0	0	0	0	0	0	0	0	0	0	0	0	0	0	0	0	0	0	0	0	0	0	0	0	0	0	0	0	0	0	0	0	0	0	0	0	0	0	0	0	0	0
D_0__Bacteria;D_1__Bacteroidetes;D_2__Bacteroidia;D_3__Bacteroidales;D_4__Bacteroidetes vadinHA17;__	U. m. of Bacteroidetes vadinHA17 family	0	0	0	0	0	0	0	0	0	0	0	0	0	0	0	0	0	0	0	0	0	0	0	0	0	0	0	0	0	0	0	0	0	0	0	0	0	0	0	0	0	0	0	0	0	0	0	0
D_0__Bacteria;D_1__Bacteroidetes;D_2__Bacteroidia;D_3__Bacteroidales;D_4__Barnesiellaceae;D_5__Barnesiella	Barnesiella	0	0	0	0	0	0	0	0	0	0	0.00418514	0.00237828	0.000267821	0.000741455	0.000199329	0.000201805	0.000191778	0.000110523	0.000139024	0.000266467	0	0	0	0	7.67594e-05	0	0	0	0	0	0	0	0	0	0	0	0	0	0	0	0	0	0	0.00336408	0.00034277	0.000523149	0.0039749	0.00295761
D_0__Bacteria;D_1__Bacteroidetes;D_2__Bacteroidia;D_3__Bacteroidales;D_4__Barnesiellaceae;D_5__Coprobacter	Coprobacter	0	0	0	0	0	0	0	0	0	0	0	0	0	0	0	0	0	0	0	2.53778e-05	0	0	0	0	0	0	0	0	0	0	0	0	0	0	0	0	0	0	0	0	0	0	0	5.98059e-05	0	0	0	0
D_0__Bacteria;D_1__Bacteroidetes;D_2__Bacteroidia;D_3__Bacteroidales;D_4__Barnesiellaceae;D_5__uncultured	U. m. of Barnesiellaceae family	0.00130653	0.00162482	0.00129107	0.000691572	0.000454921	0	0.000182487	0.000633116	0.00102118	0.000608393	0	0	0	0	0	0	0	0	0	0	0	0	0	0	0	0	0	0.000206802	0	0	0	0	0	0.00100264	0.0008	0.000160077	0.00163893	0.0013561	0.000637252	0.00149481	0.00079287	0.000697137	0.00103101	7.47574e-05	0	0.000653937	0	6.53616e-05
D_0__Bacteria;D_1__Bacteroidetes;D_2__Bacteroidia;D_3__Bacteroidales;D_4__Dysgonomonadaceae;__	U. m. of Dysgonomonadaceae family	0	0	0	0	0.000155631	0	0	0	0.000725572	0	0	0	0	0	0	0	0	0	7.58313e-05	0	0.000450607	0.000662931	0	0.000147604	0	0	0.00144405	0.000110295	0	0.000104316	0	0	0	0	0	0	0	0	0	0	4.40483e-05	0	0	0	0	0	0	0.00040851
D_0__Bacteria;D_1__Bacteroidetes;D_2__Bacteroidia;D_3__Bacteroidales;D_4__Dysgonomonadaceae;D_5__Fermentimonas	Fermentimonas	0	0	0	0	0	0	0.000140375	0	0	0	0	0	0	0	0	0	0	0	0	0	0	0.000237654	0.000185208	0	0.00025221	6.23928e-05	0.00355975	0.000772062	0.000556304	0.00110112	0	0	0	0	0	0	0	0.000247889	0.000484865	0	0	0	0	0	0	0.000163484	0	0.000343148
D_0__Bacteria;D_1__Bacteroidetes;D_2__Bacteroidia;D_3__Bacteroidales;D_4__Dysgonomonadaceae;D_5__Petrimonas	Petrimonas	0	0	0	0	0	0	0	0	0	0	4.1437e-05	0.000129724	0	0	0	0	0	0	0	0	0	5.00325e-05	0	0	0	0	0	0	0	0	0	0	0	0	0	0	0	0	0	0	0	0	0	0	0	0	0	0
D_0__Bacteria;D_1__Bacteroidetes;D_2__Bacteroidia;D_3__Bacteroidales;D_4__Dysgonomonadaceae;D_5__Proteiniphilum	Proteiniphilum	0	0	0	0	0	0	0	0	0	0	0	4.32414e-05	0	0	0	0	0	0	0	0	0	0.00101316	0	0	0.00017545	0	0.000100748	0	0.000246058	0	0	0	0	0	0	0	0	0	0	0	0	0	0	0	0	0.000539498	0	0
D_0__Bacteria;D_1__Bacteroidetes;D_2__Bacteroidia;D_3__Bacteroidales;D_4__F082;__	U. m. of F082 family	0	0	0	0	0	9.23264e-05	5.61498e-05	4.04117e-05	6.71826e-05	0	0	0	0	0	0	0	0	0	0	0	0	0	0	0	0	0	0	0	0	0	0	0	0	0	0	0	0	0	0	0	0	0	0	0	0	0	0	0
D_0__Bacteria;D_1__Bacteroidetes;D_2__Bacteroidia;D_3__Bacteroidales;D_4__gir-aah93h0;D_5__uncultured bacterium	U. m. of gir-aah93h0 family	0.000201005	0.000240191	0.000188583	0.000165977	0.000191546	0	0	0.000269411	0.000134365	0.000670474	0	0	0	0	0	0	0	0	0	0	0	0	0	0	0	0	0	0	0	0	0	0	0	0.000247405	0.000349091	0.000232839	0	0.000145817	0.000415599	0.000119585	0.000249607	0.000697137	0.000130507	0	0	6.53937e-05	0	0
D_0__Bacteria;D_1__Bacteroidetes;D_2__Bacteroidia;D_3__Bacteroidales;D_4__GZKB124;D_5__uncultured bacterium	U. m. of GZKB124 family	0	0	0	0	0	0	0	0	0	0	0	0	0	0	0	0	0	0	0	0	0	0	0	0	0	0	0	0	0	0	0	0	0	0	0	0	0	0	0	0	0	0	0	0	0	0	0	0
D_0__Bacteria;D_1__Bacteroidetes;D_2__Bacteroidia;D_3__Bacteroidales;D_4__HAW-RM37-2;D_5__uncultured bacterium	U. m. of HAW-RM37-2 family	0	0	0	0	0	0	0	0	0	0	0	0	0	0	0	0	0	0	0	0	0	0	0	0	0	0	0	0	0	0	0	0	0	0	0	0	0	0	0	0	0	0	0	0	0	0	0	0
D_0__Bacteria;D_1__Bacteroidetes;D_2__Bacteroidia;D_3__Bacteroidales;D_4__M2PB4-65 termite group;D_5__uncultured bacterium	U. m. of M2PB4-65 termite group family	0.00165111	0.00282578	0	0	0	0	0	0	0	0	0	0	0	0	0	0	0	0	0	0	0	0	0	0	0	0	0	6.89341e-05	0	0	0	0	0	0	0	0	0	0	0	0	0	0	0	0	0	0	0	0
D_0__Bacteria;D_1__Bacteroidetes;D_2__Bacteroidia;D_3__Bacteroidales;D_4__Marinifilaceae;D_5__Butyricimonas	Butyricimonas	0	0	0	0	0	0	0	0	0	0	0	8.64827e-05	4.22875e-05	0	0	0	0	0	0	0.000139578	0	0	0	0	0	0	0	0	0	0	0	0	0	0	0	0	0	0.000145817	0	0	0	0	0	0	0	0	0.00013947	0
D_0__Bacteria;D_1__Bacteroidetes;D_2__Bacteroidia;D_3__Bacteroidales;D_4__Marinifilaceae;D_5__Odoribacter	Odoribacter	0.000847093	0.000423867	0.00056575	0.000345786	0.000454921	0.000422063	0.000238637	0.000835174	0.000698699	0.000844301	0.000290059	4.32414e-05	0	0	7.03515e-05	0	0.000124092	0	6.31928e-05	0.000126889	0.000155979	0	0	0	0	0	2.23884e-05	0	0	0	0	0	0	0.000182299	0.000276364	0.000305601	0	0.000218726	0.000332479	0.000702562	0.000352387	0.000377616	0.000508979	0.000343884	0	0.000196181	0.000390516	0.000147064
D_0__Bacteria;D_1__Bacteroidetes;D_2__Bacteroidia;D_3__Bacteroidales;D_4__Marinifilaceae;D_5__uncultured	U. m. of Marinifilaceae family	0	0	0	0	0	0	0	0	0	0	0	0	0	0	0	0	0	0	0	0	0	0	0	0	0	0	0	0	0	0	0	0	0	0	0	0	0	0	0	0	0	0	0	0	0	0	0	0
D_0__Bacteria;D_1__Bacteroidetes;D_2__Bacteroidia;D_3__Bacteroidales;D_4__Marinilabiliaceae;__	U. m. of Marinilabiliaceae family	0	0	0	0	0	0	0	0	0	0	0	0	0	0	0	0	0	0	0	0	0.000259965	0	0	0	0	0	0.0021269	0	0.00011768	0	0	0	0	0	0	0	0	0.000131236	0.000138533	0	0	0	0	0	0	0	0	0
D_0__Bacteria;D_1__Bacteroidetes;D_2__Bacteroidia;D_3__Bacteroidales;D_4__Marinilabiliaceae;D_5__Ruminofilibacter	Ruminofilibacter	0	0	0	0	0	0	0	0	0	0	0	0	0	0	0	0	0	0	0	0	0	0	0	0	0	0	0	0	0	0	0	0	0	0	0	0	0	0	0	0	0	0	0	0	0	0	0	0
D_0__Bacteria;D_1__Bacteroidetes;D_2__Bacteroidia;D_3__Bacteroidales;D_4__Marinilabiliaceae;D_5__uncultured	U. m. of Marinilabiliaceae family	0	0	0	0	0	0	0	0	0	0	0	0	0	0	0	0	0	0	0	0	0	0	0	0	0	0	0	0	0	0	0	0	0	0	0	0	0	0	0	0	0	0	0	0	0	0	0	0
D_0__Bacteria;D_1__Bacteroidetes;D_2__Bacteroidia;D_3__Bacteroidales;D_4__ML635J-40 aquatic group;D_5__uncultured Sphingobacteriia bacterium	U. m. of ML635J-40 aquatic group family	0	0	0	0	0	0	0	0	0	0	0	0	0	0	0	0	0	0	0	0	0	0	0	0	0	0	0	0	0	0	0	0	0	0	0	0	0	0	0	0	0	0	0	0	0	0	0	0
D_0__Bacteria;D_1__Bacteroidetes;D_2__Bacteroidia;D_3__Bacteroidales;D_4__Muribaculaceae;__	U. m. of Muribaculaceae family	0.00580043	0.00716334	0.00471459	0.00856167	0.00693156	0.00704318	0.00502541	0.00421628	0.00438031	0.00800844	0	0	0.000126862	0.00217988	0.000152428	0.000161444	0.00010153	7.3682e-05	5.05542e-05	0.000367978	0.00145581	0.000250163	0.00053093	0.000221405	0.000701801	0.000488743	0.000179107	0.000137868	0	0.000197042	0	0	0	0.00753936	0.00768	0.00766914	0.00962872	0.00800537	0.00698206	0.00449939	0.00535921	0.00617257	0.0102057	0.00947924	0.000997149	0.00348221	0.00223152	0.00774535
D_0__Bacteria;D_1__Bacteroidetes;D_2__Bacteroidia;D_3__Bacteroidales;D_4__Muribaculaceae;D_5__Gram-negative bacterium cTPY-13	Gram-negative bacterium cTPY-13	0	0	0	0	0	0	0	0	0	0	0	0	8.45749e-05	0.000430044	0	0.000121083	0	0	0	0	0	0	0	0	0	0	0	0	0	0	0	0	0	0	0	0	0	0	0	0	0	0	0	0.00188389	0.000202546	0.000245226	0.000599721	0.00102945
D_0__Bacteria;D_1__Bacteroidetes;D_2__Bacteroidia;D_3__Bacteroidales;D_4__Muribaculaceae;D_5__Muribaculum	Muribaculum	0	0	0	0	0	0	0	0	0	0	0	0	0	0	0	0	0	0	0	0	0	0	0	0	0	0	0	0	0	0	0	0	0	0	0	0	0	0	0	0	0	0	0	0.000553205	0	0.000163484	0	0.000245106
D_0__Bacteria;D_1__Bacteroidetes;D_2__Bacteroidia;D_3__Bacteroidales;D_4__p-251-o5;__	U. m. of p-251-o5 family	0.00116296	0.00187914	0.000638282	0.000331955	0.000502807	0.000619906	5.61498e-05	0.00074088	0.000524025	0.00507822	0	0	0	7.41455e-05	0	0	0	0	0	0	0.000155979	0	6.1736e-05	0	0	4.15952e-05	0	0	0	0	0	0	0	0.000221363	0.000407273	0.000887699	0.00111889	0.000874903	0.00113597	0.00149481	0.000146828	0.0011038	0.000234913	0	0	0.000980905	0	3.26808e-05
D_0__Bacteria;D_1__Bacteroidetes;D_2__Bacteroidia;D_3__Bacteroidales;D_4__p-2534-18B5 gut group;D_5__uncultured bacterium	U. m. of p-2534-18B5 gut group family	0.00386217	0.00693728	0.0120693	0	0.00515976	0	0.000631685	0.00369093	0.00158551	0	0.000372933	0.000389172	0	0.000252095	0	0	0	0	0	0	0.000831889	0	0.000481541	0	0.000285106	7.27916e-05	0	0.000344671	0	0	0	0	0	0	0.00212364	0	0	0.000874903	8.31198e-05	0.00475351	0.00148296	0	0	2.9903e-05	0	0.00109534	0	0.000228766
D_0__Bacteria;D_1__Bacteroidetes;D_2__Bacteroidia;D_3__Bacteroidales;D_4__Paludibacteraceae;__	U. m. of Paludibacteraceae family	0.00508256	0.0032779	0.00588961	0.00370683	0.0041302	0.00278298	0.00529212	0.00428364	0.00487746	0.00501614	0	0	0	0	0	0	0	0	0	0	0.000901213	0.000187622	0.000333374	0	0	0	0.00021269	0.00026195	0	0	0	0	0	0.0019532	0.00241455	0.00372542	0.00204866	0.00202686	0.00228579	0.00270561	0.00231988	0.00320974	0.00224473	0	0	0.00122613	0	0
D_0__Bacteria;D_1__Bacteroidetes;D_2__Bacteroidia;D_3__Bacteroidales;D_4__Paludibacteraceae;D_5__H1	H1	0	0	0	0	0	0	0	0	0	0	0	0	0	0	0	0	0	0	0	0	0	0.000137589	0	0	0	0	0	0	0	0	0	0	0	0	0	0	0	0	0	0	0	0	0	0	0	0	0	0
D_0__Bacteria;D_1__Bacteroidetes;D_2__Bacteroidia;D_3__Bacteroidales;D_4__Paludibacteraceae;D_5__Paludibacter	Paludibacter	0	0	0	0	0	0	0	0	0	0	0	0	0	0	0	0	0	0	0	0	0	0.00101316	0	0	0	0	0	0	0	0	0	0	0	0	0	0	0	0	0	0	0	0	0	0	0	0	0	0
D_0__Bacteria;D_1__Bacteroidetes;D_2__Bacteroidia;D_3__Bacteroidales;D_4__PeH15;D_5__uncultured Bacteroidetes bacterium	U. m. of PeH15 family	0	0	0	0	0	0	0	0	0	0	0	0	0	0	0	0	0	0	0	0	0	0	0	0	0	0	0	0	0	0	0	0	0	0	0	0	0	0	0	0	0	0	0	0	0	0	0	0
D_0__Bacteria;D_1__Bacteroidetes;D_2__Bacteroidia;D_3__Bacteroidales;D_4__Porphyromonadaceae;D_5__Porphyromonas	Porphyromonas	0	0	0	0	0	0	0	0	0	0	8.28741e-05	4.32414e-05	0	0	0	0	0	0	0	0	0.00034662	8.75569e-05	0.000111125	0	0	4.15952e-05	0.000201496	0	0.000139076	0.000127498	0	0	0	0	0	0	0	0	0	0	2.93656e-05	0	0	0	0	0	0	0
D_0__Bacteria;D_1__Bacteroidetes;D_2__Bacteroidia;D_3__Bacteroidales;D_4__Prevotellaceae;__	U. m. of Prevotellaceae family	0.00440775	0.00914139	0.00831218	0.0075658	0.00713508	0.00577699	0.00676605	0.00404117	0.00361443	0.00667991	0.00116024	0.000389172	8.45749e-05	0.000607993	0	0.000309435	0.000112811	0	0	0.000291845	0.000970537	0	0.000543277	0.000280447	0.00042766	0.000322363	0	0.000386031	3.20945e-05	0	0	0	0	0.0125526	0.0232436	0.0144215	0.0156486	0.0217122	0.0179816	0.00442465	0.0115407	0.0155984	0.0293903	0.00186894	0	0.0046266	0.000502092	0.00168306
D_0__Bacteria;D_1__Bacteroidetes;D_2__Bacteroidia;D_3__Bacteroidales;D_4__Prevotellaceae;D_5__Alloprevotella	Alloprevotella	0.00874372	0.0129562	0.0217596	0.00607201	0.0171194	0.0213274	0.0121424	0.0055364	0.00427282	0.0165011	0.00116024	0.001254	9.86708e-05	0.000459702	0	0.000269074	0	9.82427e-05	0	0	0.00102253	0.000162606	0.000642055	0.000162364	0.000701801	0.00101908	0.00055971	0.000482539	0.000139076	0.000185451	0	0	0	0.00940141	0.0178036	0.00637397	0.0161687	0.00545356	0.0110965	0.010075	0.00754695	0.0121128	0.0139904	0.00115126	0.000311609	0.00194546	0.000264993	0.00127455
D_0__Bacteria;D_1__Bacteroidetes;D_2__Bacteroidia;D_3__Bacteroidales;D_4__Prevotellaceae;D_5__Paraprevotella	Paraprevotella	0	0	0	0	0	0	0	0	0	0	0.000124311	0	0	0	0	0	0	0	0	0	0	0	0	0	0	0	0	0	0	0	0	0	0	0	0	0	0	0	0	0	0	0	0	0	0	0	0	0.000212425
D_0__Bacteria;D_1__Bacteroidetes;D_2__Bacteroidia;D_3__Bacteroidales;D_4__Prevotellaceae;D_5__Prevotella	Prevotella	0	0	0	0	0	0	0	0	0	0	0	0	0	0	0	0	0	0	0	0	0	0	0	0	0	0	0	0	0	0	0	0	0	0	0	0	0	0	0	0	0	0	0	0	0	0	0	0
D_0__Bacteria;D_1__Bacteroidetes;D_2__Bacteroidia;D_3__Bacteroidales;D_4__Prevotellaceae;D_5__Prevotella 1	Prevotella 1	0	0	0	0	0	0	0	0	0	0	0.000290059	0.000259448	0	0	0	0	0	0	0	0	0	0	0	0	0	0	0	0	0	0	0	0	0	0	0.000116364	0.000276496	0.000126072	0.00148734	0.000180093	0	8.80967e-05	0.000479282	0	0	0	0	0	0
D_0__Bacteria;D_1__Bacteroidetes;D_2__Bacteroidia;D_3__Bacteroidales;D_4__Prevotellaceae;D_5__Prevotella 6	Prevotella 6	0	0	0	0	0	0	0	0	0	0	0	0	0	0	0	0	0	0	0	0	0	0	0	0	0	0	0	0	0	0	0	0	0	0	0	0	0	0	0	0	0	0	0	0	0	0	0	0
D_0__Bacteria;D_1__Bacteroidetes;D_2__Bacteroidia;D_3__Bacteroidales;D_4__Prevotellaceae;D_5__Prevotella 7	Prevotella 7	0	0	0.000261116	0	0	0	0.00161431	0	0	6.2081e-05	0	0	0	0	0	0	0	0	0	0	0	0	0	0	0	0	0	0	0	0	0	0	0	0	0.000930909	0	0	0	0.000775784	0.000194326	0.00265758	0.00127809	0.00309303	0	0	0.000555846	0	0
D_0__Bacteria;D_1__Bacteroidetes;D_2__Bacteroidia;D_3__Bacteroidales;D_4__Prevotellaceae;D_5__Prevotella 9	Prevotella 9	0	0	0	0	0	0	0	0	0	0	0.00174036	0.000864827	0.000296012	0.000341069	0.000398659	0	0.000191778	0	0	0.000418734	0	0	0	0	0	0	0	0	0	0	0	0	0	0	0	0	0	0	0	0	0	0.000159761	0	0.00173437	0.000716701	0	0.0118968	0.00205889
D_0__Bacteria;D_1__Bacteroidetes;D_2__Bacteroidia;D_3__Bacteroidales;D_4__Prevotellaceae;D_5__Prevotellaceae Ga6A1 group	Prevotellaceae Ga6A1 group	8.6145e-05	9.89022e-05	0.000174077	0.000331955	0.000454921	0.000290169	0.000140375	0.000107764	0	9.93295e-05	4.1437e-05	0	0	0	0	0	0	0	0	0	0.000138648	0	0	0	4.38625e-05	0	0	0	0	0	0	0	0	0.000325534	0.000116364	0.000683965	0.00029942	0.000816577	0.000415599	0.000627821	0.000323021	0.000203332	0.000378471	0	0	0.000212529	0	0
D_0__Bacteria;D_1__Bacteroidetes;D_2__Bacteroidia;D_3__Bacteroidales;D_4__Prevotellaceae;D_5__Prevotellaceae NK3B31 group	Prevotellaceae NK3B31 group	0	0	0	0	0	0	0	0	0	0	0.000331496	0.000129724	0.000112767	0.000177949	9.3802e-05	0	0	0	0	0	0	0	0	0	0	0	0	0	0	0	0	0	0	0	0	0	0	0	0	0	0	0	0	0.000642914	0	0	0.000223152	0.000604595
D_0__Bacteria;D_1__Bacteroidetes;D_2__Bacteroidia;D_3__Bacteroidales;D_4__Prevotellaceae;D_5__Prevotellaceae UCG-001	Prevotellaceae UCG-001	0.00361809	0.00296707	0.00327845	0.00420476	0.00259784	0.00532855	0.00338303	0.00098335	0.00327851	0.00235908	0.000497244	0.000389172	0.000126862	0.000133462	0.000281406	0	0.000112811	0.000208766	0.000139024	0.000507556	0.000519931	0	0.000296333	0	0.000383797	0.000291166	0.000179107	0.000206802	5.34908e-05	0.000104316	0	0	0	0.00557313	0.00581818	0.00980834	0.00559443	0.00772831	0.00620628	0.00426022	0.00505088	0.00923707	0.00762163	0	0	0.00150405	9.7629e-05	0
D_0__Bacteria;D_1__Bacteroidetes;D_2__Bacteroidia;D_3__Bacteroidales;D_4__Prevotellaceae;D_5__Prevotellaceae UCG-003	Prevotellaceae UCG-003	0.0182484	0.0229453	0.0180315	0.0272203	0.0166525	0.0154844	0.0115949	0.0111401	0.0139337	0.0175068	0.00107736	0.000605379	0	0.000548677	0	0	0	0	0	0	0.00331023	0.00020013	0.00160514	0.000678977	0.00112946	0.00124786	0.000279855	0.000992652	0.00028885	0.000220223	0	0	0	0.0145318	0.03616	0.0398737	0.0285237	0.0429578	0.0207661	0.0263536	0.0259592	0.0243417	0.0305257	0	0.000155804	0.00783089	0.000167364	0.000849701
D_0__Bacteria;D_1__Bacteroidetes;D_2__Bacteroidia;D_3__Bacteroidales;D_4__Prevotellaceae;D_5__Prevotellaceae UCG-004	Prevotellaceae UCG-004	0.00572864	0.0033768	0.00427939	0.00185341	0.00235841	0.00366668	0.00429546	0.00505146	0.00679888	0.00583561	0.000207185	0.00030269	0	7.41455e-05	0	0	0	0	0	0	0.00107452	6.25407e-05	0.000432152	5.90415e-05	0.000197381	0.000145583	0.000111942	0.000441178	0	5.79535e-05	0	0	0	0.00369806	0.00200727	0.00298325	0.00319907	0.0020706	0.00214726	0.00287004	0.00254012	0.00418282	0.00189236	0	0	0.00129152	0	0.000179744
D_0__Bacteria;D_1__Bacteroidetes;D_2__Bacteroidia;D_3__Bacteroidales;D_4__Prevotellaceae;D_5__Prevotellaceae YAB2003 group	Prevotellaceae YAB2003 group	0	0	0	0	0	0	0	0	0	0	0	0	0	0	0	0	0	0	0	0	0	0	0	0	0	0	0	0	0	0	0	0	0	0	0	0	0	0.000714504	0	0	0	0.000377616	0	0	0	0	0	0
D_0__Bacteria;D_1__Bacteroidetes;D_2__Bacteroidia;D_3__Bacteroidales;D_4__Prolixibacteraceae;__	U. m. of Prolixibacteraceae family	0	0	0	0	0	0	0	0	0	0	0	0	0	0	0	0	0	0	0	0	0	0	0	0	0	0	0	0	0	0	0	0	0	0	0	0	0	0	0	0	0	0	0	0	0	0	0	0
D_0__Bacteria;D_1__Bacteroidetes;D_2__Bacteroidia;D_3__Bacteroidales;D_4__Prolixibacteraceae;D_5__BSV13	BSV13	0	0	0	0	0	0	0	0	0	0	0	0	0	0	0	0	0	0	0	0	0	0	0	0	0	0	0	0	0	0	0	0	0	0	0	0	0	0	0	0	0	0	0	0	0	0	0	0
D_0__Bacteria;D_1__Bacteroidetes;D_2__Bacteroidia;D_3__Bacteroidales;D_4__Prolixibacteraceae;D_5__Mariniphaga	Mariniphaga	0	0	0	0	0	0	0	0	0	0	0	0	0	0	0	0	0	0	0	0	0	0	0	0	0	0	0	0	0	0	0	0	0	0	0	0	0	0	0	0	0	0	0	0	0	0	0	0
D_0__Bacteria;D_1__Bacteroidetes;D_2__Bacteroidia;D_3__Bacteroidales;D_4__Prolixibacteraceae;D_5__Roseimarinus	Roseimarinus	0	0	0	0	0	0	0	0	0	0	0	0	0	0	0	0	0	0	0	0	0	5.00325e-05	0	0	0	0	0	0	0	0	0	0	0	0	0	0	0	0	0	0	0	0	0	0	0	0	0	0
D_0__Bacteria;D_1__Bacteroidetes;D_2__Bacteroidia;D_3__Bacteroidales;D_4__Rikenellaceae;__	U. m. of Rikenellaceae family	0.005542	0.00305184	0.00303184	0.00134165	0.00426189	0.0031391	0.00301805	0.00409505	0.0032382	0.00363794	8.28741e-05	0	0	4.44873e-05	0	0	0	0	0	0	0.000519931	0.000212638	0	0	0.000241244	0.000176779	0	0.000344671	0	0	0	0	0	0.00192716	0.00386909	0.00195003	0.00089826	0.00145817	0.00213341	0.00345302	0.00135082	0.00207689	0.00341929	0	0	0.00102995	0	0
D_0__Bacteria;D_1__Bacteroidetes;D_2__Bacteroidia;D_3__Bacteroidales;D_4__Rikenellaceae;D_5__Alistipes	Alistipes	0.049476	0.0463427	0.039559	0.0411762	0.0590918	0.035295	0.0497768	0.0528046	0.0477668	0.0491557	0.00915759	0.00557814	0.000718887	0.00223919	0.000551087	0.00061887	0.00031587	0.000442092	0.000429711	0.000659823	0.00980936	0.000450293	0.00296333	0.00138747	0.00299362	0.00151822	0.0011642	0.00256435	0.000395832	0.0004984	0	0	0.000258179	0.0447413	0.0560291	0.0658352	0.0603883	0.0439931	0.0520607	0.0529463	0.04374	0.049642	0.0547479	0.00921011	0.000997149	0.0157435	0.00601116	0.00813752
D_0__Bacteria;D_1__Bacteroidetes;D_2__Bacteroidia;D_3__Bacteroidales;D_4__Rikenellaceae;D_5__Anaerocella	Anaerocella	0	0	0	0	0	0	0	0	0	0	0	0	0	0	0	0	0	0	0	0	0	0.00020013	0	0	0	0	0	0	0	0	0	0	0	0	0	0	0	0	0	0	0	0	0	0	0	0	0	0
D_0__Bacteria;D_1__Bacteroidetes;D_2__Bacteroidia;D_3__Bacteroidales;D_4__Rikenellaceae;D_5__dgA-11 gut group	dgA-11 gut group	0.00440775	0.00330616	0.00262566	0.0039143	0.0029929	0.00129257	0.00108088	0.00610216	0.00483715	0.00592252	0.00041437	0.000129724	0	0	0	4.03611e-05	0	0	0	0	0.000814558	0	0.000555624	0	0	0	0	0	0	0.000127498	0	0	0	0.00156256	0.00269091	0.00133882	0.00108737	0.00129777	0.00120524	0.00324374	0.00328894	0.00268688	0.000991856	0	0	0.00127518	0	0.000196085
D_0__Bacteria;D_1__Bacteroidetes;D_2__Bacteroidia;D_3__Bacteroidales;D_4__Rikenellaceae;D_5__DMER64	DMER64	0	0	0	0	0	0	0	0	0	0	0	0	0	0	0	0	0	0	0	0	0	0	0	0	0	0	0	0	0	0	0	0	0	0	0	0	0	0	0	0	0	0	0	0	0	0	0	0
D_0__Bacteria;D_1__Bacteroidetes;D_2__Bacteroidia;D_3__Bacteroidales;D_4__Rikenellaceae;D_5__hoa5-07d05 gut group	hoa5-07d05 gut group	0.000215363	0.000155418	0	0.00019364	4.78864e-05	0.000131895	0	0.000228999	0.000282167	0	0	0	0	0	0	0	0	0	0	0	0	0	0	0	0	0	0	0	0	0	0	0	0	0	0	0	0	0.000131236	0	0	0	0	0	0	0	0	0	0
D_0__Bacteria;D_1__Bacteroidetes;D_2__Bacteroidia;D_3__Bacteroidales;D_4__Rikenellaceae;D_5__Rikenellaceae RC9 gut group	Rikenellaceae RC9 gut group	0.0707968	0.0662503	0.0659607	0.0523797	0.0860758	0.069746	0.0720683	0.073172	0.0615796	0.0845915	0.00455807	0.00185938	0.000465162	0.00148291	0.000152428	0.000551602	0.000157935	0.000294728	0.000568735	0.000101511	0.0118718	0.000487817	0.00432152	0.00147604	0.00383797	0.00263089	0.00165674	0.00449451	0.000952136	0.00151838	0	0	0	0.0669557	0.0722182	0.0599415	0.0679526	0.0598142	0.0603311	0.044665	0.0724889	0.0837582	0.0922165	0.00221282	0.00034277	0.0237216	0.0011576	0.00302297
D_0__Bacteria;D_1__Bacteroidetes;D_2__Bacteroidia;D_3__Bacteroidales;D_4__Tannerellaceae;__	U. m. of Tannerellaceae family	0.000588658	0.000791217	0.00105897	0.000511764	0.000909842	0.00120024	0.000758022	0.000390646	0.000524025	0.000471815	0	0	0	0	0	0	0	0	0	0	0	0	0.000185208	0.000177124	0.000131588	0	0	0	0	0	0	0	0	0.00105473	0.00123636	0.000931356	0.00140255	0.000904067	0.001039	0.000837095	0.000675408	0.00145237	0.0017488	0	0	0.000637588	0	0
D_0__Bacteria;D_1__Bacteroidetes;D_2__Bacteroidia;D_3__Bacteroidales;D_4__Tannerellaceae;D_5__Parabacteroides	Parabacteroides	0	0	0	0	0	0	0	0	0	0	0.000580119	0.000518896	0.000140958	0.000311411	0.000199329	0	0	0	0.000353879	0.000494867	0	0	0	0	0	0	0	0	0	0	0	0	0.000295061	0	0	0	0	0	0	0	0	0	0	0.000672817	0	0	0.00147838	0.000473872
D_0__Bacteria;D_1__Bacteroidetes;D_2__Bacteroidia;D_3__Chitinophagales;D_4__37-13;__	U. m. of 37-13 family	0	0	0	0	0	0	0	0	0	0	0	0	0	0	0	0	0	0	0	0	0	0	3.70416e-05	0	0	0	0	0	0	0	0	0	0	0	0	0	0	0	0	0	0	0	0	0	0	0	0	0
D_0__Bacteria;D_1__Bacteroidetes;D_2__Bacteroidia;D_3__Chitinophagales;D_4__Chitinophagaceae;__	U. m. of Chitinophagaceae family	0	0	0	0	0	0	0	0	0	0	0.000497245	0.000259448	0	0	0	0	0	0	0	0	0.000277296	0.000125081	0.00525991	0	0	0.000405553	0	0.000496326	0	0	0	0	0	0	0	0	0	0	0	0	0	0	0	0	0	0	0	0.000163404
D_0__Bacteria;D_1__Bacteroidetes;D_2__Bacteroidia;D_3__Chitinophagales;D_4__Chitinophagaceae;D_5__Chitinophaga	Chitinophaga	0	0	0	0	0	0	0	0	0	0	0	0	0	0	0	0	0	0	0	0	0	0	0	0	0	0	0	0	0	0.000231814	0	0	0	0	0	0	0	0	0	0	0	0	0	0	0	0	0	0
D_0__Bacteria;D_1__Bacteroidetes;D_2__Bacteroidia;D_3__Chitinophagales;D_4__Chitinophagaceae;D_5__Ferruginibacter	Ferruginibacter	0	0	0	0	0	0	0	0	0	0	0.00107736	0.00030269	0	0	0	0	0	0	0	0	0	0	0.000271638	0	0	0	0	0	0	0	0	0	0	0	0	0	0	0	0	0	0	0	0	0	0	0	0	0
D_0__Bacteria;D_1__Bacteroidetes;D_2__Bacteroidia;D_3__Chitinophagales;D_4__Chitinophagaceae;D_5__Flavitalea	Flavitalea	0	0	0	0	0	0	0	0	0	0	0	0	0	0	0	0	0	0	0	0	0	0	0.000185208	0	0	0	0	0	0	0	0	0	0	0	0	0	0	0	0	0	0	0	0	0	0	0	0	0.000179744
D_0__Bacteria;D_1__Bacteroidetes;D_2__Bacteroidia;D_3__Chitinophagales;D_4__Chitinophagaceae;D_5__Lacibacter	Lacibacter	0	0	0	0	0	0	0	0	0	0	0.000828741	0.00030269	0	0	0	0	0	0	0	0	0	0	0	0	0	0	0	0	0	0	0	0	0	0	0	0	0	0	0	0	0	0	0	0	0	0	0	0
D_0__Bacteria;D_1__Bacteroidetes;D_2__Bacteroidia;D_3__Chitinophagales;D_4__Chitinophagaceae;D_5__Niabella	Niabella	0	0	0	0	0	0	0	0	0	0	0	0	0	0	0	0	0	0	0	0	0	0	0.000246944	0	0	0	0	0	0	0	0	0	0	0	0	0	0	0	0	0	0	0	0	0	0	0	0	0
D_0__Bacteria;D_1__Bacteroidetes;D_2__Bacteroidia;D_3__Chitinophagales;D_4__Chitinophagaceae;D_5__Parafilimonas	Parafilimonas	0	0	0	0	0	0	0	0	0	0	0.000497244	8.64827e-05	0	0	0	0	0	0	0	0	0	0	0	0	0	0	0	0	0	0	0	0	0	0	0	0	0	0	0	0	0	0	0	0	0	0	0	0
D_0__Bacteria;D_1__Bacteroidetes;D_2__Bacteroidia;D_3__Chitinophagales;D_4__Chitinophagaceae;D_5__Sediminibacterium	Sediminibacterium	0	0	0	0	0	0	0	0	0	0	0	0	0	0	0	0	0	0	0	0	0	0	0	0	0	0	0	0	0	0	0	0	0	0	0	0	0	0	0	0	0	0	0	0	0	0	0	0
D_0__Bacteria;D_1__Bacteroidetes;D_2__Bacteroidia;D_3__Chitinophagales;D_4__Chitinophagaceae;D_5__Taibaiella	Taibaiella	0	0	0	0	0	0	0	0	0	0	0.000124311	4.32414e-05	0	0	0	0	0	0	0	0	0	0.000750488	0.000864304	0.000206645	0.00017545	0	0	0	0	0	0	0	0	0	0	0	0	0	0	0	0	0	0	0	0	0	0	0
D_0__Bacteria;D_1__Bacteroidetes;D_2__Bacteroidia;D_3__Chitinophagales;D_4__Chitinophagaceae;D_5__Terrimonas	Terrimonas	0	0	0	0	0	0	0	0	0	0	0.000207185	0	0	0	0	0	0	0	0	0	0	0	0	0	0	0	0	0	0	0	0	0	0	0	0	0	0	0	0	0	0	0	0	0	0	0	0	0
D_0__Bacteria;D_1__Bacteroidetes;D_2__Bacteroidia;D_3__Chitinophagales;D_4__Saprospiraceae;D_5__Membranicola	Membranicola	0	0	0	0	0	0	0	0	0	0	0	0	0	0	0	0	0	0	0	0	0	0	0	0	0	0	0	0	0	0	0	0	0	0	0	0	0	0	0	0	0	0	0	0	0	0	0	0.000114383
D_0__Bacteria;D_1__Bacteroidetes;D_2__Bacteroidia;D_3__Chitinophagales;D_4__Saprospiraceae;D_5__OLB8	OLB8	0	0	0	0	0	0	0	0	0	0	0	0	0	0	0	0	0	0	0	0	0	0	0	0	0	0	0	0	0	0	0	0	0	0	0	0	0	0	0	0	0	0	0	0	0	0	0	0
D_0__Bacteria;D_1__Bacteroidetes;D_2__Bacteroidia;D_3__Chitinophagales;D_4__uncultured;D_5__uncultured delta proteobacterium	U. m. of Chitinophagales order	0	0	0	0	0	0	0	0	0	0	0	0	0	0	0	0	0	0	0	0	0	0	0	0	0	0	0	0	0	0	0	0	0	0	0	0	0	0	0	0	0	0	0	0	0	0	0	0
D_0__Bacteria;D_1__Bacteroidetes;D_2__Bacteroidia;D_3__Cytophagales;__;__	U. m. of Cytophagales order	0	0	0	0	0	0	0	0	0	0	0	0	0	0	0	0	0	0	0	0	0	0	7.40832e-05	0	0	0	0	0	0	0	0	0	0	0	0	0	0	0	0	0	0	0	0	0	0	0	0	0
D_0__Bacteria;D_1__Bacteroidetes;D_2__Bacteroidia;D_3__Cytophagales;D_4__Cyclobacteriaceae;__	U. m. of Cyclobacteriaceae family	0	0	0	0	0	0	0	0	0	0	0.000787304	8.64827e-05	0	0	0	0	0	0	0	0	0	0	0	0	0	0	0	0	0	0	0	0	0	0	0	0	0	0	0	0	0	0	0	0	0	0	0	0
D_0__Bacteria;D_1__Bacteroidetes;D_2__Bacteroidia;D_3__Cytophagales;D_4__Cyclobacteriaceae;D_5__Algoriphagus	Algoriphagus	0	0	0	0	0	0	0	0	0	0	0.00041437	4.32414e-05	0	0	0	0	0	0	0	0	0	0.000275179	0	0	0	0	0	0	0	0	0	0	0	0	0	0	0	0	0	0	0	0	0	0	0	0	0	0
D_0__Bacteria;D_1__Bacteroidetes;D_2__Bacteroidia;D_3__Cytophagales;D_4__Cyclobacteriaceae;D_5__Mariniradius	Mariniradius	0	0	0	0	0	0	0	0	0	0	0	0	0	0	0	0	0	0	0	0	0	0	0	0	0	0	0	0	0	0	0	0	0	0	0	0	0	0	0	0	0	0	0	0	0	0	0	8.1702e-05
D_0__Bacteria;D_1__Bacteroidetes;D_2__Bacteroidia;D_3__Cytophagales;D_4__Cytophagaceae;D_5__Cytophaga	Cytophaga	0	0	0	0	0	0	0	0	0	0	0	0	0	0	0	0	0	0	0	0	0	0	0.00160514	0	0	0	0	0	0	0	0	0	0	0	0	0	0	0	0	0	0	0	0	0	0	0	0	0
D_0__Bacteria;D_1__Bacteroidetes;D_2__Bacteroidia;D_3__Cytophagales;D_4__Cytophagaceae;D_5__Sporocytophaga	Sporocytophaga	0	0	0	0	0	0	0	0	0	0	0	0	0	0	0	0	0	0	0	0	0	0	0	0	0	0	0	0	0	0	0	0	0	0	0	0	0	0	0	0	0	0	0	0	0	0	0	0
D_0__Bacteria;D_1__Bacteroidetes;D_2__Bacteroidia;D_3__Cytophagales;D_4__Cytophagaceae;D_5__uncultured bacterium	U. m. of Cytophagaceae family	0	0	0	0	0	0	0	0	0	0	0.00041437	0.000129724	0	0	0	0	0	0	0	0	0	0	0.000234597	0	0	0	0	0	0	0	0	0	0	0	0	0	0	0	0	0	0	0	0	0	0	0	0	0
D_0__Bacteria;D_1__Bacteroidetes;D_2__Bacteroidia;D_3__Cytophagales;D_4__Hymenobacteraceae;D_5__Hymenobacter	Hymenobacter	0	0	0	0	0	0	0	0	0	0	4.1437e-05	0	0	0	0	0	0	0	0	0	0.00856153	0.000450293	0.00588962	0.00224358	0.00218216	0.0148183	0.0044329	0.00328127	0.000267454	0.000567945	0	0	0	0	0	0	0	0	0	0	0	0	0	0	0	0	0	0
D_0__Bacteria;D_1__Bacteroidetes;D_2__Bacteroidia;D_3__Cytophagales;D_4__Hymenobacteraceae;D_5__Pontibacter	Pontibacter	0	0	0	0	0	0	0	0	0	0	0	0	0	0	0	0	0	0	0	0	0	0	0	0	0	0	0	0	0	0	0	0	0	0	0	0	0	0	0	0	0	0	0	0	0	0	0	0
D_0__Bacteria;D_1__Bacteroidetes;D_2__Bacteroidia;D_3__Cytophagales;D_4__Hymenobacteraceae;D_5__Rufibacter	Rufibacter	0	0	0	0	0	0	0	0	0	0	8.28741e-05	0	0	0	0	0	0	0	0	0	0	0	0	0	0	0	0	0	0	0	0	0	0	0	0	0	0	0	0	0	0	0	0	0	0	0	0	0
D_0__Bacteria;D_1__Bacteroidetes;D_2__Bacteroidia;D_3__Cytophagales;D_4__Microscillaceae;__	U. m. of Microscillaceae family	0	0	0	0	0	0	0	0	0	0	0	0	0	0	0	0	0	0	0	0	0	0	0	0	0	0	0	0	0	0	0	0	0	0	0	0	0	0	0	0	0	0	0	0.00010466	0	0	0	8.1702e-05
D_0__Bacteria;D_1__Bacteroidetes;D_2__Bacteroidia;D_3__Cytophagales;D_4__Microscillaceae;D_5__Ohtaekwangia	Ohtaekwangia	0	0	0	0	0	0	0	0	0	0	8.28741e-05	4.32414e-05	0	0	0	0	0	0	0	0	0	0	0	0	0	0	0	0	0	0	0	0	0	0	0	0	0	0	0	0	0	0	0	0	0	0	0	0
D_0__Bacteria;D_1__Bacteroidetes;D_2__Bacteroidia;D_3__Cytophagales;D_4__MWH-CFBk5;__	U. m. of MWH-CFBk5 family	0	0	0	0	0	0	0	0	0	0	0	0	0	0	0	0	0	0	0	0	0	0	0	0	0	0	0	0	0	0	0	0	0	0	0	0	0	0	0	0	0	0	0	0	0	0	0	0
D_0__Bacteria;D_1__Bacteroidetes;D_2__Bacteroidia;D_3__Cytophagales;D_4__Spirosomaceae;__	U. m. of Spirosomaceae family	0	0	0	0	0	0	0	0	0	0	0	0	0	0	0	0	0	0	0	0	0	0	0	0	0	0	0	0	0	0	0	0	0	0	0	0	0	0	0	0	0	0	0	0	0	0	0	0
D_0__Bacteria;D_1__Bacteroidetes;D_2__Bacteroidia;D_3__Cytophagales;D_4__Spirosomaceae;D_5__Arcicella	Arcicella	0	0	0	0	0	0	0	0	0	0	0	0	0	0	0	0	0	0	0	0	0	0	0	0	0	0	0	0	0	0	0	0	0	0	0	0	0	0	0	0	0	0	0	0	0	0	0	0
D_0__Bacteria;D_1__Bacteroidetes;D_2__Bacteroidia;D_3__Cytophagales;D_4__Spirosomaceae;D_5__Dyadobacter	Dyadobacter	0	0	0	0	0	0	0	0	0	0	0.000207185	0.000216207	0	0	0	0	0	0	0	0	0.00140381	0.000450293	0.0048648	0.000501852	0.000986907	0.00492903	0.000514933	0.000537686	0	0.000301358	0	0	0	0	0	0	0	0	0	0	0	0	0	0	0	0	0	0.000343148
D_0__Bacteria;D_1__Bacteroidetes;D_2__Bacteroidia;D_3__Cytophagales;D_4__Spirosomaceae;D_5__Emticicia	Emticicia	0	0	0	0	0	0	0	0	0	0	0	0	0	0	0	0	0	0	0	0	0	0	0	0	0	0	0	0	0	0	0	0	0	0	0	0	0	0	0	0	0	0	0	0	0	0	0	0
D_0__Bacteria;D_1__Bacteroidetes;D_2__Bacteroidia;D_3__Cytophagales;D_4__Spirosomaceae;D_5__Fibrella	Fibrella	0	0	0	0	0	0	0	0	0	0	0	0	0	0	0	0	0	0	0	0	0	0	6.1736e-05	0	0	0	0	0	0	0	0	0	0	0	0	0	0	0	0	0	0	0	0	0	0	0	0	0
D_0__Bacteria;D_1__Bacteroidetes;D_2__Bacteroidia;D_3__Cytophagales;D_4__Spirosomaceae;D_5__Lacihabitans	Lacihabitans	0	0	0	0	0	0	0	0	0	0	0	0	0	0	0	0	0	0	0	0	0	0	0	0	0	0	0	0	0	0	0	0	0	0	0	0	0	0	0	0	0	0	0	0	0	0	0	0
D_0__Bacteria;D_1__Bacteroidetes;D_2__Bacteroidia;D_3__Cytophagales;D_4__Spirosomaceae;D_5__Larkinella	Larkinella	0	0	0	0	0	0	0	0	0	0	0	0	0	0	0	0	0	0	0	0	0	0	0	0	0	0	0	0	0	0	0	0	0	0	0	0	0	0	0	0	0	0	0	0	0	0	0	9.80424e-05
D_0__Bacteria;D_1__Bacteroidetes;D_2__Bacteroidia;D_3__Cytophagales;D_4__Spirosomaceae;D_5__Leadbetterella	Leadbetterella	0	0	0	0	0	0	0	0	0	0	0	0	0	0	0	0	0	0	0	0	0	0.00187622	0	0	0	0	0	0.000137868	0	0	0	0	0	0	0	0	0	0	0	0	0	0	0	0	0	0	0	0
D_0__Bacteria;D_1__Bacteroidetes;D_2__Bacteroidia;D_3__Cytophagales;D_4__Spirosomaceae;D_5__Persicitalea	Persicitalea	0	0	0	0	0	0	0	0	0	0	0	0	0	0	0	0	0	0	0	0	0	0	0	0	0	0	0	0	0	0	0	0	0	0	0	0	0	0	0	0	0	0	0	0	0	0	0	0
D_0__Bacteria;D_1__Bacteroidetes;D_2__Bacteroidia;D_3__Cytophagales;D_4__Spirosomaceae;D_5__Rhabdobacter	Rhabdobacter	0	0	0	0	0	0	0	0	0	0	0	0	0	0	0	0	0	0	0	0	0	0	0	0	0	0	0	0	0	0	0	0	0	0	0	0	0	0	0	0	0	0	0	0	0	0	0	0
D_0__Bacteria;D_1__Bacteroidetes;D_2__Bacteroidia;D_3__Cytophagales;D_4__Spirosomaceae;D_5__Spirosoma	Spirosoma	0	0	0	0	0	0	0	0	0	0	0.000124311	0	0	0	0	0	0	0	0	0	0.00129983	0	0.000876651	0.000132843	0.000164485	0.000239172	0.000111942	0.000275737	0	0	0	0	0	0	0	0	0	0	0	0	0	0	0	0	0	0	0	0
D_0__Bacteria;D_1__Bacteroidetes;D_2__Bacteroidia;D_3__Flavobacteriales;__;__	U. m. of Flavobacteriales order	0	0	0	0	0	0	0	0	0	0	0	0	0	0	0	0	0	0	0	0	0	0	0	0	0	0	0.000156719	0	0	0	0	0	0	0	0	0	0	0	0	0	0	0	0	0	0	0	0	0
D_0__Bacteria;D_1__Bacteroidetes;D_2__Bacteroidia;D_3__Flavobacteriales;D_4__Blattabacteriaceae;D_5__Candidatus Sulcia	Candidatus Sulcia	0	0	0	0	0	0	0	0	0	0	0	0	0	0	0	0	0	0	0	0	0.000138648	0	0	0	0	0	0	0	0	0	0	0	0	0	0	0	0	0	0	0	0	0	0	0	0	0	0	0
D_0__Bacteria;D_1__Bacteroidetes;D_2__Bacteroidia;D_3__Flavobacteriales;D_4__Crocinitomicaceae;__	U. m. of Crocinitomicaceae family	0	0	0	0	0	0	0	0	0	0	0	0	0	0	0	0	0	0	0	0	0	0	0	0	0	0	0	0	0	0	0	0	0	0	0	0	0	0	0	0	0	0	0	0	0	0	0	0
D_0__Bacteria;D_1__Bacteroidetes;D_2__Bacteroidia;D_3__Flavobacteriales;D_4__Crocinitomicaceae;D_5__Brumimicrobium	Brumimicrobium	0	0	0	0	0	0	0	0	0	0	0	0	0	0	0	0	0	0	0	0	0	0	0	0	0	0	0.000402991	0	0	0	0	0	0	0	0	0	0	0	0	0	0	0	0	0	0	0	0	0.000114383
D_0__Bacteria;D_1__Bacteroidetes;D_2__Bacteroidia;D_3__Flavobacteriales;D_4__Crocinitomicaceae;D_5__Fluviicola	Fluviicola	0	0	0	0	0	0	0	0	0	0	8.28741e-05	0.000216207	0	0	0	0	0	0	0	0	0.000190641	0.000425276	0.000901346	0	4.38625e-05	0.000727916	0	0	0	0	0	0	0	0	0	0	0	0	0	0	0	0	0	0	0	0	0	0
D_0__Bacteria;D_1__Bacteroidetes;D_2__Bacteroidia;D_3__Flavobacteriales;D_4__Crocinitomicaceae;D_5__Wandonia	Wandonia	0	0	0	0	0	0	0	0	0	0	0	0	0	0	0	0	0	0	0	0	0	0	0	0	0	0	0	0	0	0	0	0	0	0	0	0	0	0	0	0	0	0	0	0	0	0	0	0
D_0__Bacteria;D_1__Bacteroidetes;D_2__Bacteroidia;D_3__Flavobacteriales;D_4__Cryomorphaceae;D_5__Cryomorpha	Cryomorpha	0	0	0	0	0	0	0	0	0	0	0	0	0	0	0	0	0	0	0	0	0	0	0	0	0	0	0	0	0	0	0	0	0	0	0	0	0	0	0	0	0	0	0	0	0	0	0	0
D_0__Bacteria;D_1__Bacteroidetes;D_2__Bacteroidia;D_3__Flavobacteriales;D_4__Flavobacteriaceae;__	U. m. of Flavobacteriaceae family	0	0	0	0	0	0	0	0	0	0	0	0.000259448	0	5.93164e-05	0	0	0	6.14017e-05	0	0	0.000918544	0.00714214	0.000716138	0.000649456	0.00168871	0.000447148	0.0153025	0.00326748	0.00112331	0.00892485	0	0	0	0	0	7.27622e-05	0	0.000320798	0.000457159	0	0	0	0	5.98059e-05	0	0.000425059	0.00013947	0.000882382
D_0__Bacteria;D_1__Bacteroidetes;D_2__Bacteroidia;D_3__Flavobacteriales;D_4__Flavobacteriaceae;D_5__Arenibacter	Arenibacter	0	0	0	0	0	0	0	0	0	0	0	0	0	0	0	0	0	0	0	0	0	0	0	0	0	0	0	0	0	0	0	0	0	0	0	0	0	0	0	0	0	0	0	0	0	0	0	0
D_0__Bacteria;D_1__Bacteroidetes;D_2__Bacteroidia;D_3__Flavobacteriales;D_4__Flavobacteriaceae;D_5__Capnocytophaga	Capnocytophaga	0	0	0	0	0	0	0	0	0	0	0	0	0	0	0	0	0	0	0	0	0	0	0	0	0	0	0	0	0	0	0	0	0	0	0	0	0	0	0	0	0	0	0	0	0	0	0	0
D_0__Bacteria;D_1__Bacteroidetes;D_2__Bacteroidia;D_3__Flavobacteriales;D_4__Flavobacteriaceae;D_5__Confluentibacter	Confluentibacter	0	0	0	0	0	0	0	0	0	0	0	0	0	0	0	0	0	0	0	0	0	0	0	0	0	0	0	0	0	0	0	0	0	0	0	0	0	0	0	0	0	0	0	0	0	0	0	0
D_0__Bacteria;D_1__Bacteroidetes;D_2__Bacteroidia;D_3__Flavobacteriales;D_4__Flavobacteriaceae;D_5__Flavobacterium	Flavobacterium	0	0	0	0	0	0	0	0	0	0	0.0271413	0.0119779	0	0	0	0	0	0	0	0	0.00537262	0.00788012	0.0198913	0.00206645	0.00365156	0.00809026	0.00460081	0.0032399	0	0.000938847	0	0	0	0	0	0	0	0	0	0	0	0	0	0.000149515	0	0	0	8.1702e-05
D_0__Bacteria;D_1__Bacteroidetes;D_2__Bacteroidia;D_3__Flavobacteriales;D_4__Flavobacteriaceae;D_5__Galbibacter	Galbibacter	0	0	0	0	0	0	0	0	0	0	0	0	0	0	0	0	0	0	0	0	0	0	0	0	0	0	0	0	0	0	0	0	0	0	0	0	0	0	0	0	0	0	0	0	0	0	0	0
D_0__Bacteria;D_1__Bacteroidetes;D_2__Bacteroidia;D_3__Flavobacteriales;D_4__Flavobacteriaceae;D_5__Mesonia	Mesonia	0	0	0	0	0	0	0	0	0	0	0	0	0	0	0	0	0	0	0	0	0	0	0	0	0	0	0	0	0	0	0	0	0	0	0	0	0	0	0	0	0	0	0	8.97089e-05	0	0	0	0
D_0__Bacteria;D_1__Bacteroidetes;D_2__Bacteroidia;D_3__Flavobacteriales;D_4__Flavobacteriaceae;D_5__Myroides	Myroides	0	0	0	0	0	0	0	0	0	0	0	0	0	0	0	6.72685e-05	0	0	0	0	0.000485269	0.00130085	0.000407458	0.000324728	0.000153519	0.000488743	0.00566426	0.00082721	0	0.000915666	0	0	0	0	0	0	0	0	0	0	0	0	0	0	0	0	0	0
D_0__Bacteria;D_1__Bacteroidetes;D_2__Bacteroidia;D_3__Flavobacteriales;D_4__Flavobacteriaceae;D_5__Sinomicrobium	Sinomicrobium	0	0	0	0	0	0	0	0	0	0	0	0	0	0	0	0	0	0	0	0	0	0	0	0	0	0	0	0	0	0	0	0	0	0	0	0	0	0	0	0	0	0	0	0	0	0	0	0
D_0__Bacteria;D_1__Bacteroidetes;D_2__Bacteroidia;D_3__Flavobacteriales;D_4__Flavobacteriaceae;D_5__Tenacibaculum	Tenacibaculum	0	0	0	0	0	0	0	0	0	0	0	0	0	0	0	0	0	0	0	0	0	0	0	0	0	0	0	0	0	0	0	0	0	0	0	0	0	0	0	0	0	0	0	0	0	0	0	0
D_0__Bacteria;D_1__Bacteroidetes;D_2__Bacteroidia;D_3__Flavobacteriales;D_4__Flavobacteriaceae;D_5__Zobellia	Zobellia	0	0	0	0	0	0	0	0	0	0	0	0	0	0	0	0	0	0	0	0	0	0.000137589	0	0	0	0	0	0	0	0	0	0	0	0	0	0	0	0	0	0	0	0	0	0	0	0	0	0
D_0__Bacteria;D_1__Bacteroidetes;D_2__Bacteroidia;D_3__Flavobacteriales;D_4__NS9 marine group;__	U. m. of NS9 marine group family	0	0	0	0	0	0	0	0	0	0	0	0	0	0	0	0	0	0	0	0	0	0	0	0	0	0	0	0	0	0	0	0	0	0	0	0	0	0	0	0	0	0	0	0	0	0	0	0
D_0__Bacteria;D_1__Bacteroidetes;D_2__Bacteroidia;D_3__Flavobacteriales;D_4__Weeksellaceae;__	U. m. of Weeksellaceae family	0	0	0	0	0	0	0	0	0	0	0	0	0	8.89746e-05	0	0	0	0	0	0	0.00121317	0.0166608	0.00141993	0.00104799	0	0	0.00034702	0.00122703	0	0.000336131	0	0	0	0	0	0	0	0	0	0	0	0	0	0	0	0	0	0
D_0__Bacteria;D_1__Bacteroidetes;D_2__Bacteroidia;D_3__Flavobacteriales;D_4__Weeksellaceae;D_5__Bergeyella	Bergeyella	0	0	0	0	0	0	0	0	0	0	0	0	0	0	0	0	0	0	0	0	0	0.00132586	0	0	0	0	0	0	0	0	0	0	0	0	0	0	0	0	0	0	0	0	0	0	0	0	0	0
D_0__Bacteria;D_1__Bacteroidetes;D_2__Bacteroidia;D_3__Flavobacteriales;D_4__Weeksellaceae;D_5__Chryseobacterium	Chryseobacterium	0	0	0	0	0	0	0	0	0	0	4.1437e-05	8.64827e-05	0	0	0	9.41759e-05	0	0	0	0	0.00731369	0.0137339	0.0135696	0.00203693	0.00359673	0.00999324	0.00301124	0.00321233	7.48871e-05	0.000904075	0.00055691	0.000381777	0	0	0	0	0	0	0	0	0	0	0	0.000209321	0.00635682	0.000179833	0	0.000457531
D_0__Bacteria;D_1__Bacteroidetes;D_2__Bacteroidia;D_3__Flavobacteriales;D_4__Weeksellaceae;D_5__Cloacibacterium	Cloacibacterium	0	0	0	0	0	0	0	0	0	0	4.1437e-05	0	0	0	0	0	0	0	0	0	0	0	0	0	0	0	0	0	0	0	0	0	0	0	0	0	0	0	0	0	0	0	0	0.000134563	0	0	0	0.000686297
D_0__Bacteria;D_1__Bacteroidetes;D_2__Bacteroidia;D_3__Flavobacteriales;D_4__Weeksellaceae;D_5__Elizabethkingia	Elizabethkingia	0	0	0	0	0	0	0	0	0	0	0	0	0	0	0	0	0	0	0	0	0	0	0	0	0	0	0	0	0	0	0	0	0	0	0	0	0	0	0	0	0	0	0	0	0	0	0	0
D_0__Bacteria;D_1__Bacteroidetes;D_2__Bacteroidia;D_3__Flavobacteriales;D_4__Weeksellaceae;D_5__Empedobacter	Empedobacter	0	0	0	0	0	0	0	0	0	0	4.1437e-05	4.32414e-05	0	0	0	0	0	0	0	0	0	0.0116326	0	0	0	0	0	0	0	0	0	0	0	0	0	0	0	0	0	0	0	0	0	7.47574e-05	0	0	0	0
D_0__Bacteria;D_1__Bacteroidetes;D_2__Bacteroidia;D_3__Flavobacteriales;D_4__Weeksellaceae;D_5__Moheibacter	Moheibacter	0	0	0	0	0	0	0	0	0	0	0	0	0	0	0	0	0	0	0	0	0	0.000988142	0.000456847	0	0	0	0.000638069	0	0.000149774	0	0	0	0	0	0	0.000101867	0	0.000277053	0	0	4.40483e-05	0.000159761	0	0	0	0	0	0.000473872
D_0__Bacteria;D_1__Bacteroidetes;D_2__Bacteroidia;D_3__Flavobacteriales;D_4__Weeksellaceae;D_5__Ornithobacterium	Ornithobacterium	0	0	0	0	0	0	0	0	0	0	0	0	0	0	0	0	0	0	0	0	0	0	0	0	0	0	0	0	0	0	0	0	0	0	0	0	0	0	0	0	0	0	0	0	0	0	0	0
D_0__Bacteria;D_1__Bacteroidetes;D_2__Bacteroidia;D_3__Flavobacteriales;D_4__Weeksellaceae;D_5__Weeksella	Weeksella	0	0	0	0	0	0	0	0	0	0	0	0	0	0	0	0	0	0	0	0	0	0	0	0	0	0	0	0	0	0	0	0	0	0	0	0	0	0	0	0	0	0	0	0	0	0	0	0
D_0__Bacteria;D_1__Bacteroidetes;D_2__Bacteroidia;D_3__Sphingobacteriales;__;__	U. m. of Sphingobacteriales order	0	0	0	0	0	0	0	0	0	0	0	0	0	0	0	0	0	0	0	0	0	0.000187622	6.1736e-05	0	0	0	0	0	0	0	0	0	0	0	0	0	0	0	0	0	0	0	0	0	0	0	0	0
D_0__Bacteria;D_1__Bacteroidetes;D_2__Bacteroidia;D_3__Sphingobacteriales;D_4__env.OPS 17;__	U. m. of env.OPS 17 family	0	0	0	0	0	0	0	0	0	0	0.00116024	0.000518897	0	0	0	0	0	0	0	0	0	0	0	0	0	0	0	2.75737e-05	0	0	0	0	0	0	0	0	0	0	0	0	0	0	0	0	0	0	0	0
D_0__Bacteria;D_1__Bacteroidetes;D_2__Bacteroidia;D_3__Sphingobacteriales;D_4__NS11-12 marine group;__	U. m. of NS11-12 marine group family	0	0	0	0	0	0	0	0	0	0	0	0	0	0	0	0	0	0	0	0	0	0	0	0	0	0	0	0	0	0	0	0	0	0	0	0	0	0	0	0	0	0	0	0	0	0	0	0
D_0__Bacteria;D_1__Bacteroidetes;D_2__Bacteroidia;D_3__Sphingobacteriales;D_4__Sphingobacteriaceae;__	U. m. of Sphingobacteriaceae family	0	0	0	0	0	0	0	0	0	0	0.000248622	0.000345931	0	0	0	0	0	0	0	0	0	0.0021514	0.00114829	0.00614031	0.000120622	5.1994e-05	0.00323512	0.000372244	0	0.000509991	0	0	0	0	0	0	0	0	0	0	0	0	0	0	0	0	0	0.000245106
D_0__Bacteria;D_1__Bacteroidetes;D_2__Bacteroidia;D_3__Sphingobacteriales;D_4__Sphingobacteriaceae;D_5__Mucilaginibacter	Mucilaginibacter	0	0	0	0	0	0	0	0	0	0	0.000165748	0	0	0	0	0	0	0	0	0	0.000727903	0	0.0010989	0	0.000318003	0.000675922	0	0.000234376	0	0	0	0	0	0	0	0	0	0	0	0	0	0	0	0	0	0	0	0
D_0__Bacteria;D_1__Bacteroidetes;D_2__Bacteroidia;D_3__Sphingobacteriales;D_4__Sphingobacteriaceae;D_5__Nubsella	Nubsella	0	0	0	0	0	0	0	0	0	0	0	0	0	0	0	0	0	0	0	0	0	0	0	0	0	0	0	0	0	0	0	0	0	0	0	0	0	0	0	0	0	0	0	0	0	0	0	0
D_0__Bacteria;D_1__Bacteroidetes;D_2__Bacteroidia;D_3__Sphingobacteriales;D_4__Sphingobacteriaceae;D_5__Olivibacter	Olivibacter	0	0	0	0	0	0	0	0	0	0	0	0	0	0	0	0	0	0	0	0	0	0	0	0	0	0	0	0	0	0	0	0	0	0	0	0	0	0	0	0	0	0	0	0	0	0	0	0
D_0__Bacteria;D_1__Bacteroidetes;D_2__Bacteroidia;D_3__Sphingobacteriales;D_4__Sphingobacteriaceae;D_5__Parapedobacter	Parapedobacter	0	0	0	0	0	0	0	0	0	0	0	0	0	0	0	0	0	0	0	0	0	0	0	0.00038377	0	0	0	0	0	0	0	0	0	0	0	0	0	0	0	0	0	0	0	0	0	0	0	0
D_0__Bacteria;D_1__Bacteroidetes;D_2__Bacteroidia;D_3__Sphingobacteriales;D_4__Sphingobacteriaceae;D_5__Pedobacter	Pedobacter	0	0	0	0	0	0	0	0	0	0	0.00314921	0.00211883	0	7.41455e-05	0	0	0	0	0	0	0.0167071	0.00327713	0.0198173	0.00593367	0.00691931	0.0207976	0.00972776	0.00664525	0.00023536	0.00190088	0	0	0	0	0	0	0	0	0	0	0	0	0	0	0	0	0	0.000457531
D_0__Bacteria;D_1__Bacteroidetes;D_2__Bacteroidia;D_3__Sphingobacteriales;D_4__Sphingobacteriaceae;D_5__Solitalea	Solitalea	0	0	0	0	0	0	0	0	0	0	0	0	0	0	0	0	0	0	0	0	0	0	0	5.90415e-05	0	0	0	0	0	0	0	0	0	0	0	0	0	0	0	0	0	0	0	0	0	0	0	0
D_0__Bacteria;D_1__Bacteroidetes;D_2__Bacteroidia;D_3__Sphingobacteriales;D_4__Sphingobacteriaceae;D_5__Sphingobacterium	Sphingobacterium	0	0	0	0	0	0	0	0	0	0	0	0	0	0	0	0	0	0	0	0	0	0.00477811	0.00022225	0.00382293	0.00025221	0	0.0015336	0	0	0	0	0.000141399	0	0	0	0	0	0	0	0	0	0	0	0	0.000109063	0	0	0
D_0__Bacteria;D_1__Bacteroidetes;D_2__Ignavibacteria;D_3__OPB56;__;__	U. m. of OPB56 order	0	0	0	0	0	0	0	0	0	0	0	0	0	0	0	0	0	0	0	0	0	0	0	0	0	0	0	0	0	0	0	0	0	0	0	0	0	0	0	0	0	0	0	2.9903e-05	0	0	0	4.90212e-05
D_0__Bacteria;D_1__Bacteroidetes;D_2__Rhodothermia;D_3__Balneolales;D_4__Balneolaceae;__	U. m. of Balneolaceae family	0	0	0	0	0	0	0	0	0	0	0	0	0	0	0	0	0	0	0	0	0	0	0	0	0	0	0	0	0	0	0	0	0	0	0	0	0	5.83269e-05	6.92665e-05	0	0	0	0	0	0	0	0	0.000196085
D_0__Bacteria;D_1__Bacteroidetes;D_2__Rhodothermia;D_3__Balneolales;D_4__Balneolaceae;D_5__CK06-06-Mud-MAS4B-21	CK06-06-Mud-MAS4B-21	0	0	0	0	0	0	0	0	0	0	0	0	0	0	0	0	0	0	0	0	0	0	0	0	0	0	0	0	0	0	0	0	0	0	0	0	0	0	0	0	0	0	0	0	0	0	0	0
D_0__Bacteria;D_1__Bacteroidetes;D_2__Rhodothermia;D_3__Balneolales;D_4__Balneolaceae;D_5__Gracilimonas	Gracilimonas	0	0	0	0	0	0	0	0	0	0	0	0	0	0	0	0	0	0	0	0	0	0	0	0	0	0	0	0	0	0	0	0	0	0	0	0	0	0	0	0	0	0	0	0	0	0	0	0
D_0__Bacteria;D_1__Bacteroidetes;D_2__Rhodothermia;D_3__Rhodothermales;D_4__Rhodothermaceae;D_5__Salinibacter	Salinibacter	0	0	0	0	0	0	0	0	0	0	0	0	0	0	0	0	0	0	0	0	0	0	0	0	0	0	0	0	0	0	0	0	0	0	0	0	0	0	0	0	0	0	0	0.00010466	0	0	0	9.80424e-05
D_0__Bacteria;D_1__Bacteroidetes;D_2__Rhodothermia;D_3__Rhodothermales;D_4__Rhodothermaceae;D_5__uncultured	U. m. of Rhodothermaceae family	0	0	0	0	0	0	0	0	0	0	0	0	0	0	0	0	0	0	0	0	0	0	0	0	0	0	0	0	0	0	0	0	0	0	0	0	0	0	2.77066e-05	0	0	0	0	0	0	0	0	0.000163404
D_0__Bacteria;D_1__BRC1;D_2__uncultured Telmatobacter sp.;D_3__uncultured Telmatobacter sp.;D_4__uncultured Telmatobacter sp.;D_5__uncultured Telmatobacter sp.	U. m. of BRC1 phylum	0	0	0	0	0	0	0	0	0	0	0	0	0	0	0	0	0	0	0	0	0	0	0	0	0	0	0	0	0	0	0	0	0	0	0	0	0	0	0	0	0	0	0	0	0	0	0	0
D_0__Bacteria;D_1__Chloroflexi;__;__;__;__	U. m. of Chloroflexi phylum	0	0	0	0	0	0	0	0	0	0	0.00107736	0.000691863	0	0	0	0	0	0	0	0	0	0	0	0	0	0	0	0	0	0	0	0	0	0	0	0	0	0	0	0	0	0	0	0	0	0	0	0
D_0__Bacteria;D_1__Chloroflexi;D_2__Anaerolineae;D_3__Anaerolineales;D_4__Anaerolineaceae;D_5__Flexilinea	Flexilinea	0	0	0	0	0	0	0	0	0	3.72486e-05	0	0	0	0	0	0	0	0	0	0	0	0	0	0	0	0	0	0	0	0	0	0	0	0	0	0	0	0	0	0	0	0	0	0	0	0	0	4.90212e-05
D_0__Bacteria;D_1__Chloroflexi;D_2__Anaerolineae;D_3__Anaerolineales;D_4__Anaerolineaceae;D_5__uncultured	U. m. of Anaerolineaceae family	0	0	0	0	0	0	0	0	0	0	0.0014503	0.00103779	0	0	0	0	0	0	0	0	0	0	0	0	0	0	0	0	0	0	0	0	0	0	0	0	0	0	0	0	0	0	0	0	0	0	0	0
D_0__Bacteria;D_1__Chloroflexi;D_2__Anaerolineae;D_3__Ardenticatenales;D_4__Ardenticatenaceae;D_5__uncultured	U. m. of Ardenticatenaceae family	0	0	0	0	0	0	0	0	0	0	0	0	0	0	0	0	0	0	0	0	0	0	0.000234597	0	0	0	0	0	0	0	0	0	0	0	0	0	0	0	0	0	0	0	0	0	0	0	0	0
D_0__Bacteria;D_1__Chloroflexi;D_2__Anaerolineae;D_3__Ardenticatenales;D_4__uncultured;__	U. m. of Ardenticatenales order	0	0	0	0	0	0	0	0	0	0	0	0	0	0	0	0	0	0	0	0	0	0	0	0	0	0	0	0	0	0	0	0	0	0	0	0	0	0	0	0	0	0	0	0	0	0	0	0
D_0__Bacteria;D_1__Chloroflexi;D_2__Anaerolineae;D_3__Caldilineales;D_4__Caldilineaceae;D_5__uncultured	U. m. of Caldilineaceae family	0	0	0	0	0	0	0	0	0	0	0.00070443	0.000216207	0	0	0	0	0	0	0	0	0	0	0	0	0	0	0	0	0	0	0	0	0	0	0	0	0	0	0	0	0	0	0	0	0	0	0	0
D_0__Bacteria;D_1__Chloroflexi;D_2__Anaerolineae;D_3__MSB-5E12;D_4__uncultured bacterium;D_5__uncultured bacterium	U. m. of MSB-5E12 order	0	0	0	0	0	0	0	0	0	0	0	0	0	0	0	0	0	0	0	0	0	0	0	0	0	0	0	0	0	0	0	0	0	0	0	0	0	0	0	0	0	0	0	0	0	0	0	0
D_0__Bacteria;D_1__Chloroflexi;D_2__Anaerolineae;D_3__RBG-13-54-9;D_4__uncultured organism;D_5__uncultured organism	U. m. of RBG-13-54-9 order	0	0	0	0	0	0	0	0	0	0	0	0	0	0	0	0	0	0	0	0	0	0	0	0	0	0	0	0	0	0	0	0	0	0	0	0	0	0	0	0	0	0	0	0	0	0	0	0
D_0__Bacteria;D_1__Chloroflexi;D_2__Anaerolineae;D_3__SBR1031;__;__	U. m. of A4b family	0	0	0	0	0	0	0	0	0	0	0	0	0	0	0	0	0	0	0	0	0	0	0.000185208	0	0	0	0	0	0	0	0	0	0	0	0	0	0	0	0	0	0	0	0	0	0	0	0	0
D_0__Bacteria;D_1__Chloroflexi;D_2__Anaerolineae;D_3__SBR1031;D_4__A4b;D_5__OLB13	OLB13	0	0	0	0	0	0	0	0	0	0	0	0	0	0	0	0	0	0	0	0	0	0	0	0	0	0	0	0	0	0	0	0	0	0	0	0	0	0	0	0	0	0	0	0	0	0	0	0
D_0__Bacteria;D_1__Chloroflexi;D_2__Anaerolineae;D_3__SBR1031;D_4__anaerobic digester metagenome;D_5__anaerobic digester metagenome	U. m. of SBR1031 order	0	0	0	0	0	0	0	0	0	0	0	0	0	0	0	0	0	0	0	0	0	0	0	0	0	0	0	0	0	0	0	0	0	0	0	0	0	0	0	0	0	0	0	0	0	0	0	0
D_0__Bacteria;D_1__Chloroflexi;D_2__Chloroflexia;D_3__Chloroflexales;D_4__Chloroflexaceae;__	U. m. of Chloroflexaceae family	0	0	0	0	0	0	0	0	0	0	0	0	0	0	0	0	0	0	0	0	0	0	0	0	0	0	0	0	0	0	0	0	0	0	0	0	0	0	0	0	0	0	0	0	0	0	0	0
D_0__Bacteria;D_1__Chloroflexi;D_2__Chloroflexia;D_3__Chloroflexales;D_4__Herpetosiphonaceae;D_5__Herpetosiphon	Herpetosiphon	0	0	0	0	0	0	0	0	0	0	0	0	0	0	0	0	0	0	0	0	0	0	0	0.000162364	0	0	0	0	0	0	0	0	0	0	0	0	0	0	0	0	0	0	0	0	0	0	0	0
D_0__Bacteria;D_1__Chloroflexi;D_2__Chloroflexia;D_3__Thermomicrobiales;__;__	U. m. of Thermomicrobiales order	0	0	0	0	0	0	0	0	0	0	0	0	0	0	0	0	0	0	0	0	0	0	0	0	0	0	0	0	0	0	0	0	0	0	0	0	0	0	0	0	0	0	0	0	0	0	0	0
D_0__Bacteria;D_1__Chloroflexi;D_2__Chloroflexia;D_3__Thermomicrobiales;D_4__AKYG1722;__	U. m. of AKYG1722 family	0	0	0	0	0	0	0	0	0	0	0	0	0	0	0	0	0	0	0	0	0	0	0	0	0	0	0	0	0	0	0	0	0	0	0	0	0	0	0	0	0	0	0	0	0	0	0	0
D_0__Bacteria;D_1__Chloroflexi;D_2__Chloroflexia;D_3__Thermomicrobiales;D_4__JG30-KF-CM45;__	U. m. of JG30-KF-CM45 family	0	0	0	0	0	0	0	0	0	0	0	0	0	0	0	0	0	0	0	0	0	0.000850553	0.000481541	0.00041329	0	5.1994e-05	0.000503739	0	0	0.000150679	0	0	0	0	0	0	0	0	0	0	0	0	0	4.48544e-05	0	0.000147136	0	0.000604595
D_0__Bacteria;D_1__Chloroflexi;D_2__Chloroflexia;D_3__Thermomicrobiales;D_4__JG30-KF-CM45;D_5__Paraburkholderia tropica	Paraburkholderia tropica	0	0	0	0	0	0	0	0	0	0	0	0	0	0	0	0	0	0	0	0	0	0	0	0	0	0	0	0	0	0	0	0	0	0	0	0	0	0	0	0	0	0	0	0	0	0	0	0.000245106
D_0__Bacteria;D_1__Chloroflexi;D_2__Chloroflexia;D_3__Thermomicrobiales;D_4__Thermomicrobiaceae;D_5__Nitrolancea	Nitrolancea	0	0	0	0	0	0	0	0	0	0	0	0	0	0	0	0	0	0	0	0	0	0	0	0	0	0	0	0	0	0	0	0	0	0	0	0	0	0	0	0	0	0	0	0	0	0	0	0
D_0__Bacteria;D_1__Chloroflexi;D_2__Dehalococcoidia;__;__;__	U. m. of Dehalococcoidia class	0	0	0	0	0	0	0	0	0	0	0	0	0	0	0	0	0	0	0	0	0	0	0	0	0	0	0	0	0	0	0	0	0	0	0	0	0	0	0	0	0	0	0	0	0	0	0	0
D_0__Bacteria;D_1__Chloroflexi;D_2__Dehalococcoidia;D_3__S085;__;__	U. m. of S085 order	0	0	0	0	0	0	0	0	0	0	0	0	0	0	0	0	0	0	0	0	0	0	0	0	0	0	0	0	0	0	0	0	0	0	0	0	0	0	0	0	0	0	0	0	0	0	0	0
D_0__Bacteria;D_1__Chloroflexi;D_2__JG30-KF-CM66;__;__;__	U. m. of JG30-KF-CM66 class	0	0	0	0	0	0	0	0	0	0	0	0	0	0	0	0	0	0	0	0	0	0	0	0	0	0	0	0	0	0	0	0	0	0	0	0	0	0	0	0	0	0	0	0	0	0	0	0
D_0__Bacteria;D_1__Chloroflexi;D_2__KD4-96;D_3__metagenome;D_4__metagenome;D_5__metagenome	U. m. of KD4-96 class	0	0	0	0	0	0	0	0	0	0	0	0	0	0	0	0	0	0	0	0	0	0	0	0	0	0	0	0	0	0	0	0	0	0	0	0	0	0	0	0	0	0	0	0	0	0	0	0
D_0__Bacteria;D_1__Chloroflexi;D_2__OLB14;__;__;__	U. m. of OLB14 class	0	0	0	0	0	0	0	0	0	0	0	0	0	0	0	0	0	0	0	0	0	0	0	0	0	0	0	0	0	0	0	0	0	0	0	0	0	0	0	0	0	0	0	0	0	0	0	0
D_0__Bacteria;D_1__Chloroflexi;D_2__TK10;__;__;__	U. m. of TK10 class	0	0	0	0	0	0	0	0	0	0	0	0	0	0	0	0	0	0	0	0	0	0	0	0	0	0	0	0	0	0	0	2.82797e-05	0	0	0	0	0	0	0	0	0	0	0	0	0	0	0	0
D_0__Bacteria;D_1__Cloacimonetes;D_2__Cloacimonadia;D_3__Cloacimonadales;__;__	U. m. of Cloacimonadales order	0	0	0	0	0	0	0	0	0	0	0	0	0	0	0	0	0	0	0	0	0	0	0	0	0	0	0	0	0	0	0	0	0	0	0	0	0	0	0	0	0	0	0	0	0	0	0	0
D_0__Bacteria;D_1__Cloacimonetes;D_2__Cloacimonadia;D_3__Cloacimonadales;D_4__Cloacimonadaceae;D_5__LNR A2-18	LNR A2-18	0	0	0	0	0	0	0	0	0	0	0	0	0	0	0	0	0	0	0	0	0	0	0	0	0	0	0	0	0	0	0	0	0	0	0	0	0	0	0	0	0	0	0	0	0	0	0	0
D_0__Bacteria;D_1__Cloacimonetes;D_2__Cloacimonadia;D_3__Cloacimonadales;D_4__LK-44f;D_5__uncultured bacterium	U. m. of LK-44f family	0	0	0	0	0	0	0	0	0	0	0	0	0	0	0	0	0	0	0	0	0	0	0	0	0	0	0	0	0	0	0	0	0	0	0	0	0	0	0	0	0	0	0	0	0	0	0	0
D_0__Bacteria;D_1__Cyanobacteria;D_2__Melainabacteria;D_3__Gastranaerophilales;__;__	U. m. of Gastranaerophilales order	0.00778177	0.00038148	0.00110249	0.00287694	0.000646467	0.00189929	0.000589573	0.00778598	0.00605987	0.00696548	0.000953051	0.000172966	4.22875e-05	0	0	2.69074e-05	0	0	0	0	0.00109185	0	0.000172861	0	5.48282e-05	0	4.47768e-05	0.00026195	0	4.63628e-05	0	0	0	0.00556011	0.0008	0.00053844	0.00356152	0.00331005	0.00102514	0.00629316	0.00415523	0.00733447	0.000730842	0.000179418	0	0.000882815	0.000153417	0.000277787
D_0__Bacteria;D_1__Cyanobacteria;D_2__Oxyphotobacteria;D_3__Chloroplast;__;__	U. m. of Cyanobacteria phylum	0	0	0	0	0	0	0	0	0	0	0.00165749	0.000648621	0	0.000118633	0	2.69074e-05	3.38432e-05	8.59623e-05	0	0.0001142	0.0567938	0.00286436	0.142055	0.00739494	0.046911	0.00594811	0.000649263	0.00107537	0.000203265	0.00254996	0	0	0	0	0	0	0	0	0	0	0	0	0	0.00029903	6.23218e-05	0	0.000153417	0.000196085
D_0__Bacteria;D_1__Cyanobacteria;D_2__Sericytochromatia;__;__;__	U. m. of Sericytochromatia class	0	0	0	0	0	0	0	0	0	0	0	0	0	0	0	0	0	0	0	0	0	0.000300195	0	0	0	0	0	0	0	0	0	0	0	0	0	0	0	2.91634e-05	0	0	0	0	0	0	0	0	0	0
D_0__Bacteria;D_1__Deferribacteres;D_2__Deferribacteres;D_3__Deferribacterales;D_4__Deferribacteraceae;D_5__Mucispirillum	Mucispirillum	0	0	0	0	0	0	0	0	2.68731e-05	0	8.28741e-05	8.64827e-05	2.81916e-05	0	0	0	0	0	2.52771e-05	0	0	0	0	0	0	0	0	0	0	0	0	0	0	0	0	0	0	0	0	0	0	0	0	8.97089e-05	0	0	0	3.26808e-05
D_0__Bacteria;D_1__Deinococcus-Thermus;D_2__Deinococci;D_3__Deinococcales;__;__	U. m. of Deinococcales order	0	0	0	0	0	0	0	0	0	0	0	0	0	0	0	0	0	0	0	0	0	0	0	0	0	0	0	0	0	0	0	0	0	0	0	0	0	0	0	0	0	0	0	0	0	0	0	0.000114383
D_0__Bacteria;D_1__Deinococcus-Thermus;D_2__Deinococci;D_3__Deinococcales;D_4__Deinococcaceae;D_5__Deinococcus	Deinococcus	0	0	0	0	0	0	0	0	0	0	0	0	0	0	0	0	0	0	0	0	0	0	0	0	0	0	0	0	0	0	0	0	0	0	0	0	0	0	0	0	0	0	0	0.000254175	0.00227475	0	8.3682e-05	4.90212e-05
D_0__Bacteria;D_1__Deinococcus-Thermus;D_2__Deinococci;D_3__Deinococcales;D_4__Trueperaceae;D_5__Truepera	Truepera	0	0	0	0	0	0	0	0	0	0	0	0	0	0	0	0	0	0	0	0	0	0	7.40832e-05	0	0	0	0.000100748	0	0	0	0	0	0	0	0	0	0	0.000145817	0.000138533	0	0	0	0	0	0	0	0	0.000915063
D_0__Bacteria;D_1__Deinococcus-Thermus;D_2__Deinococci;D_3__Thermales;D_4__Thermaceae;D_5__Meiothermus	Meiothermus	0	0	0	0	0	0	0	0	0	0	0	0	0	0	0	0	0	0	0	0	0	0	0	0	0	0	0	0	0	0	0	0	0	0	0	0	0	0	0	0	0	0	0	0	0	0	0	0
D_0__Bacteria;D_1__Dependentiae;D_2__Babeliae;D_3__Babeliales;D_4__uncultured prokaryote;D_5__uncultured prokaryote	U. m. of Babeliales order	0	0	0	0	0	0	0	0	0	0	0	0	0	0	0	0	0	0	0	0	0	0	0	0	0	0	0	0	0	0	0	0	0	0	0	0	0	0	0	0	0	0	0	0	0	0	0	0
D_0__Bacteria;D_1__Elusimicrobia;D_2__Elusimicrobia;D_3__Elusimicrobiales;D_4__Elusimicrobiaceae;D_5__Elusimicrobium	Elusimicrobium	0.000559943	0	0.000899398	0	0	0	0.000182487	0.000175117	0.000161238	0.00016141	4.1437e-05	0	0	0	0	0	0	0	0	0	0	0	0	0	0	0	0	0	0	0	0	0	0	0.000169277	0	0.000101867	0.00015759	0.0025518	8.31198e-05	0.00023917	0.000411118	0.000334045	6.52537e-05	0	0	9.80905e-05	0	0.000114383
D_0__Bacteria;D_1__Epsilonbacteraeota;D_2__Campylobacteria;D_3__Campylobacterales;__;__	U. m. of Campylobacterales order	0	0	0	0	0	0	0	0	0	0	0	0	0	0	0	0	0	0	0	0	0	0.000237654	0	0	0	0	0	0	0	0	0	0	0	0	0	0	0	0	0	0	0	0	0	0	0	0	0	0
D_0__Bacteria;D_1__Epsilonbacteraeota;D_2__Campylobacteria;D_3__Campylobacterales;D_4__Arcobacteraceae;D_5__Arcobacter	Arcobacter	0	0	0	0	0	0	0	0	0	0	4.1437e-05	4.32414e-05	0	0	0	0	0	0	0	0	0	0.00033772	0	0	0	0	0.000201496	0	0	0	0	0	0	0	0	0	0	0	0	0	0	0	0	0	0	0	0	0
D_0__Bacteria;D_1__Epsilonbacteraeota;D_2__Campylobacteria;D_3__Campylobacterales;D_4__Campylobacteraceae;D_5__Campylobacter	Campylobacter	0.00196698	0.0010738	0.00178429	0.00449522	0	0.000224221	0	0.00049841	0.000416532	0.000173827	0.00153317	0.000648621	0	0.000548677	0	0.000121083	0	0	0	0	0	0	0.000123472	0	0	0.000176779	5.5971e-05	0.000206802	0	0	0	0	0	0.000234384	0.00385455	0.00302691	0.00688666	0.000918649	0.000706518	0.000179378	0.0031568	0.00284664	0.000652537	0.00127088	0.000155804	0.00125883	0.000237099	0.000735318
D_0__Bacteria;D_1__Epsilonbacteraeota;D_2__Campylobacteria;D_3__Campylobacterales;D_4__Helicobacteraceae;D_5__Helicobacter	Helicobacter	0	0.000155418	0.000290128	0	0.000287318	0	0.000350936	0	0.000214984	0.000248324	0.0359673	0.0165614	0.000422875	0.00613925	0.000105527	0.00149336	0.000124092	0.000184205	0.000303325	0	0.0005026	0.000275179	0.000234597	0	0.000328969	0.000249571	0.000190301	0	9.62835e-05	0.000127498	9.60191e-05	0.000127259	0	0.000182299	0	0	0.000110313	0.000131236	0	0.000209274	0	0	0.000104406	0.0314579	0.00359908	0.00541133	0.00666667	0.0217654
D_0__Bacteria;D_1__Epsilonbacteraeota;D_2__Campylobacteria;D_3__Campylobacterales;D_4__Sulfurovaceae;__	U. m. of Sulfurovaceae family	0	0	0	0	0	0	0	0	0	0	0	0	0	0	0	0	0	0	0	0	0	0	0	0	0	0	0	0	0	0	0	0	0	0	0	0	0	0	0	0	0	0	0	0	0	0	0	0
D_0__Bacteria;D_1__Epsilonbacteraeota;D_2__Campylobacteria;D_3__Campylobacterales;D_4__Sulfurovaceae;D_5__Sulfurovum	Sulfurovum	0	0	0	0	0	0	0	0	0	0	0	0	0	0	0	0	0	0	0	0	0	0	0	0	0	0	0	0	0	0	0	0	0	0	0	0	0	0	0	0	0	0	0	0	0	0	0	0
D_0__Bacteria;D_1__Epsilonbacteraeota;D_2__Campylobacteria;D_3__Campylobacterales;D_4__Thiovulaceae;D_5__Sulfurimonas	Sulfurimonas	0	0	0	0	0	0	0	0	0	0	0	0	0	0	0	0	0	0	0	0	0	0	0	0	0	0	0	0	0	0	0	0	0	0	0	0	0	0	0	0	0	0	0	0	0	0	0	0
D_0__Bacteria;D_1__FBP;__;__;__;__	U. m. of FBP phylum	0	0	0	0	0	0	0	0	0	0	0	0	0	0	0	0	0	0	0	0	0	0	0.000358069	0	0	0	0	0	0	0	0	0	0	0	0	0	0	0	0	0	0	0	0	0	0	0	0	0
D_0__Bacteria;D_1__Fibrobacteres;D_2__Fibrobacteria;D_3__Fibrobacterales;D_4__Fibrobacteraceae;__	U. m. of Fibrobacteraceae family	0	0	0	0	0	0	0	0	0	0	0.00140886	0.000735103	0	0	0	0	0	0	0	0	0	0	0	0	0	0	0	0	0	0	0	0	0	0	0	0	0	0	0	0	0	0	0	0	0	0	0	0
D_0__Bacteria;D_1__Fibrobacteres;D_2__Fibrobacteria;D_3__Fibrobacterales;D_4__Fibrobacteraceae;D_5__Fibrobacter	Fibrobacter	0.00180905	0.00178024	0.000986436	0.000110652	0.000861955	0.00266427	4.21124e-05	0.00199364	0.00362786	0.00333996	8.28741e-05	0	0	7.41455e-05	0	5.38148e-05	0	0	3.79157e-05	0	0.000398614	0.000125081	9.87776e-05	0	8.77251e-05	9.35891e-05	0	0.000110295	0	4.63628e-05	0	0	0	0	5.81818e-05	0.000174629	0	0.000116654	0	0.000792251	0.000205559	0.00146689	0	0	0	0.000245226	0	0
D_0__Bacteria;D_1__Fibrobacteres;D_2__Fibrobacteria;D_3__Fibrobacterales;D_4__possible family 01;D_5__bacterium enrichment culture clone BBMC-4	U. m. of Fibrobacterales order	0	0	0	0	0	0	0	0	0	0	0	0	0	0	0	0	0	0	0	0	0	0	0	0	0	0	0	0	0	0	0	0	0	0	0	0	0	0	0	0	0	0	0	0	0	0	0	0
D_0__Bacteria;D_1__Firmicutes;__;__;__;__	U. m. of Firmicutes phylum	0.00482412	0.00288229	0.00381519	0.00355468	0.00365134	0.00542088	0.00279345	0.00611563	0.0047834	0.00512789	0.000165748	4.32414e-05	0	0	0	0	0	0	0	0	0.00124783	0.000237654	0.000407458	0.000295207	0.000164485	5.1994e-05	0.00122017	0.000716915	0.000438625	0.000799759	0	0	0	0.00313814	0.00248727	0.00186271	0.0026475	0.00392248	0.00278451	0.00306437	0.00224647	0.00296283	0.00247964	4.48544e-05	0	0.0020926	0	0.000359489
D_0__Bacteria;D_1__Firmicutes;D_2__Bacilli;__;__;__	U. m. of Bacilli class	0	0	0	0	0	0	0	0	0	0	0	0	0	0	0	0.000242167	0	0	0	0	0	0.000112573	0	0	0	0	0	8.2721e-05	8.55853e-05	6.95443e-05	0	0	0	0	0	0	0	0	0	0	0	0	0	0	0	0	0	0
D_0__Bacteria;D_1__Firmicutes;D_2__Bacilli;D_3__Bacillales;__;__	U. m. of Bacillales order	0	0	0	0	0	0	0	0	0	0	0	8.64827e-05	0	0	0	0	0	0	0	0	0	0	0	0	0	0	0	0	0	0.000382493	0	0	0	0	0	0	0	0.00033538	0	0	0	0	0	0	0	0.000490453	0	0.000261446
D_0__Bacteria;D_1__Firmicutes;D_2__Bacilli;D_3__Bacillales;D_4__Alicyclobacillaceae;D_5__Tumebacillus	Tumebacillus	0	0	0	0	0	0	0	0	0	0	0	0	0	0	0	0	0	0	0	0	0	0	0	0	0	0	0	0	0	0	0	0	0	0	0	0	0	0	0	0	0	0	0	0	0	0	0	0
D_0__Bacteria;D_1__Firmicutes;D_2__Bacilli;D_3__Bacillales;D_4__Bacillaceae;__	U. m. of Bacillaceae family	0	0	0	0	0	0	0	0	0	0	0	0	0	0	0	0	0.00010153	0	0	0	0.000398614	0.000425276	0.000259291	0.000191885	0.000657938	0.000166381	0.00516052	0.00115809	0.00100563	0.00309472	0	0	0	0	0	0	0	0	0	0	0	0	0	0	0	0.000163484	0	0.000849701
D_0__Bacteria;D_1__Firmicutes;D_2__Bacilli;D_3__Bacillales;D_4__Bacillaceae;D_5__Amphibacillus	Amphibacillus	0	0	0	0	3.59148e-05	0	0	0	0	0	4.1437e-05	8.64827e-05	0	0	0	0.000228713	0	0	0	0	0.000363951	0.000112573	0.000185208	0	0.00129394	0.000145583	0.00312318	0.00135111	0.00221452	0.00720942	0	0	0	0	0	0	0	0	0.000360186	0	0	0	0	0	0	0	0	0.000522893
D_0__Bacteria;D_1__Firmicutes;D_2__Bacilli;D_3__Bacillales;D_4__Bacillaceae;D_5__Bacillus	Bacillus	0	0.000211933	0	0	0	0	0	0	0	0	0.00774873	0.00268097	0.000267821	0.000607993	0.000668339	0	0.000383557	0.000122803	0.000126386	0.000647134	0	0.000975634	0.0097049	0.000575654	0.00273044	0.00140384	0.00233959	0.00166821	0.00770268	0.00543604	0	0	0	0	0	0	0	0	0	0	0	0	9.13552e-05	0.00106156	0.000124644	0	0	0.00135625
D_0__Bacteria;D_1__Firmicutes;D_2__Bacilli;D_3__Bacillales;D_4__Bacillaceae;D_5__Gracilibacillus	Gracilibacillus	0	0	0	0	0	0	0	0	0	0	0	0	0	0	0	0	0	0	0	0	0	0	0	0	0	0	0	0	0	0	0	0	0	0	0	0	0	0	0	0	0	0	0	0	0	0	0	0
D_0__Bacteria;D_1__Firmicutes;D_2__Bacilli;D_3__Bacillales;D_4__Bacillaceae;D_5__Oceanobacillus	Oceanobacillus	0	0	0	0	0	0	0	0	0	0	0	0	0	0	0	0	0	0	0	0	0	0	0	0	0	0	0	0	0	0	0	0	0	0	0	0	0	0	0	0	0	0	0	0	0	0	0	0
D_0__Bacteria;D_1__Firmicutes;D_2__Bacilli;D_3__Bacillales;D_4__Bacillaceae;D_5__Terribacillus	Terribacillus	0	0	0	0	0	0	0	0	0	0	4.1437e-05	0	0	0	0	0	0	0	0	0	0	0	0	0	0	0	0	0	0	0	0	0	0	0	0	0	0	0	0	0	0	0	0	0	0	0	0	0
D_0__Bacteria;D_1__Firmicutes;D_2__Bacilli;D_3__Bacillales;D_4__Family XI;D_5__Gemella	Gemella	0	0	0	0	0	0	0	0	0	0	0.000207185	0.000129724	0	0	0	0	0	0	0	0	0	0	0	0	0	0	0	0	0	0	0	0	0	0	0	0	0	0	0	0	0	0	0	0	0	0	0	0
D_0__Bacteria;D_1__Firmicutes;D_2__Bacilli;D_3__Bacillales;D_4__Family XII;D_5__Exiguobacterium	Exiguobacterium	0	0	0	0	0	0	0	0	0	0	0	0	0	0	0	0	0	0	0	0	0.000398614	0.000187622	0.000432152	0	0.000164485	0	0.000100748	0	0	0	0	0	0	0	0	0	0	0	0	0	0	0	0	0	0	0	0	0
D_0__Bacteria;D_1__Firmicutes;D_2__Bacilli;D_3__Bacillales;D_4__Paenibacillaceae;__	U. m. of Paenibacillaceae family	0	0	0	0	0	0	0	0	0	0	0	0	0	0	0	0	0	0	0	0	0	0	0	0	0	0	0	0	0	0	0	0	0	0	0	0	0	0	0	0	0	0	0	0	0	0	0	0
D_0__Bacteria;D_1__Firmicutes;D_2__Bacilli;D_3__Bacillales;D_4__Paenibacillaceae;D_5__Brevibacillus	Brevibacillus	0	0	0	0	0	0	0	0	0	0	0	0	0	0	0	0	0	0	0	0	0	0	0	0	0	0	0	0	0	0	0	0	0	0	0	0	0	0	0	0	0	0	0	0	0	0	0	0
D_0__Bacteria;D_1__Firmicutes;D_2__Bacilli;D_3__Bacillales;D_4__Paenibacillaceae;D_5__Desulfuribacillus	Desulfuribacillus	0	0	0	0	0	0	0	0	0	0	0	0	0	0	0	0	0	0	0	0	0	0	0	0	0	0	0	0	0	0	0	0	0	0	0	0	0	0	0	0	0	0	0	0	0	0	0	0
D_0__Bacteria;D_1__Firmicutes;D_2__Bacilli;D_3__Bacillales;D_4__Paenibacillaceae;D_5__Paenibacillus	Paenibacillus	0	0	0	0	0	0	0	0	0	0	0.000372933	0.000259448	0	0	0	0	0	0	0	0	0	0	0.000777874	0	0	0.000228773	0.0007724	0	0	0	0	0	0	0	0	0	0	0	0	0	0	0	0	0	0	0	0	0
D_0__Bacteria;D_1__Firmicutes;D_2__Bacilli;D_3__Bacillales;D_4__Paenibacillaceae;D_5__Saccharibacillus	Saccharibacillus	0	0	0	0	0	0	0	0	0	0	0	0	0	0	0	0	0	0	0	0	0.000155979	0	0.000567971	0	0	0	0	0	0	0	0	0	0	0	0	0	0	0	0	0	0	0	0	0	0	0	0	0
D_0__Bacteria;D_1__Firmicutes;D_2__Bacilli;D_3__Bacillales;D_4__Planococcaceae;__	U. m. of Planococcaceae family	0	0	0	0	0	0	0	0	0	0	8.28741e-05	0	0	0	0	0	0	0	0	0	0	0	0.000148166	0	0.000142553	0	0.00048135	0	0.000492115	0	0	0	0	0	0	0	0	0	0	0	0	0	0	0	0	0	0	0.000996765
D_0__Bacteria;D_1__Firmicutes;D_2__Bacilli;D_3__Bacillales;D_4__Planococcaceae;D_5__Domibacillus	Domibacillus	0	0	0	0	0	0	0	0	0	0	0	0	0	0	0	0	0	0	0	0	0	0	0	0	0	0	0	0	0	0	0	0	0	0	0	0	0	0	0	0	0	0	0	0	0	0	0	0
D_0__Bacteria;D_1__Firmicutes;D_2__Bacilli;D_3__Bacillales;D_4__Planococcaceae;D_5__Kurthia	Kurthia	0	0	0	0	0	0	0	0	0	0	0	8.64827e-05	0	0	0	0	0	0	0	0	0	0	0.000555624	0	0	0	0	0	0	0	0	0	0	0	0	0	0	0	0	0	0	0	0	0	0	0	0	0
D_0__Bacteria;D_1__Firmicutes;D_2__Bacilli;D_3__Bacillales;D_4__Planococcaceae;D_5__Lysinibacillus	Lysinibacillus	0	0	0	0	0	0	0	0	0	0	8.28741e-05	8.64827e-05	0	0	0	0	0	0	0	0	0.000519931	0	0.000666749	0.000103323	0.000307038	0.000291166	0.00334706	0.000330884	0.00023536	0.000394084	0	0	0	0	0	0	0	0	0	0	0	0	0	0	0	0	0	0.00472238
D_0__Bacteria;D_1__Firmicutes;D_2__Bacilli;D_3__Bacillales;D_4__Planococcaceae;D_5__Planococcus	Planococcus	0	0	0	0	0	0	0	0	0	0	0	8.64827e-05	0	0	0	0	0	0	0	0	0	0	0	0	0	0	0	0	0	0	0	0	0	0	0	0	0	0	0	0	0	0	0	0	0	0	8.3682e-05	0
D_0__Bacteria;D_1__Firmicutes;D_2__Bacilli;D_3__Bacillales;D_4__Planococcaceae;D_5__Planomicrobium	Planomicrobium	0	0	0	0	0	0	0	0	0	0	0	0	0	0	0	0	0	0	0	0	0	0	0	0	0	0	0	0.000441178	0	0	0	0	0	0	0	0	0	0	0	0	0	0	0	0	0	0	0	0
D_0__Bacteria;D_1__Firmicutes;D_2__Bacilli;D_3__Bacillales;D_4__Planococcaceae;D_5__Psychrobacillus	Psychrobacillus	0	0	0	0	0	0	0	0	0	0	4.1437e-05	0	0	0	0	0	0	0	0	0	0	0	0	0	0	0	0	0	0	0	0	0	0	0	0	0	0	0	0	0	0	0	0	0	0	0	0	0
D_0__Bacteria;D_1__Firmicutes;D_2__Bacilli;D_3__Bacillales;D_4__Planococcaceae;D_5__Savagea	Savagea	0	0	0	0	0	0	0	0	0	0	0	0	0	0	0	0	0	0	0	0	0.000745234	0	0.00124707	0	0	0	0.00133211	0.000206802	9.62835e-05	0	0	0	0	0	0	0	0	0	0	0	0	0	0	0	0	0	0	0
D_0__Bacteria;D_1__Firmicutes;D_2__Bacilli;D_3__Bacillales;D_4__Planococcaceae;D_5__Solibacillus	Solibacillus	0	0	0	0	0	0	0	0	0	0	0.000124311	0.00298365	0	0.000400386	0	0.000188352	0	0	0.000113747	0	0.00542461	0.000612898	0.00501296	0.00247974	0.00109656	0.00136224	0.0100524	0.00187501	0.00134797	0.00360471	0	0	0	0	0	0	0	0	0	0	0	0	0	0.00145029	0	0.002534	0	0.000767999
D_0__Bacteria;D_1__Firmicutes;D_2__Bacilli;D_3__Bacillales;D_4__Planococcaceae;D_5__Sporosarcina	Sporosarcina	0	0	0	0	0	0	0	0	0	0	4.1437e-05	4.32414e-05	0	0	0	0	0	0	0	0	0	0	0	0	0	0	0	0	0.00023536	0.000718624	0	0	0	0	0	0.000160077	0	0	0.00016624	0	0	0	0	0	0	0	0	0.000343148
D_0__Bacteria;D_1__Firmicutes;D_2__Bacilli;D_3__Bacillales;D_4__Sporolactobacillaceae;D_5__Salipaludibacillus	Salipaludibacillus	0	0	0	0	0	0	0	0	0	0	0	0	0	0	0	0	0	0	0	0	0.000103986	0	0	0	0	0	7.83594e-05	0	4.27926e-05	0	0	0	0	0	0	0	0	0	0.000138533	0	0	0	0	0	0	0	0	0.000294127
D_0__Bacteria;D_1__Firmicutes;D_2__Bacilli;D_3__Bacillales;D_4__Staphylococcaceae;__	U. m. of Staphylococcaceae family	0	0	0	0	0	0	0	0	0	0	0	0	0	0	0	0	0	0	0	0	0	0	6.1736e-05	0	0.00052635	0.000114387	0	0.000137868	0.000534908	0	0	0	0	0	0	0	0	0	0	0	0	0	0	0	0	0	0	0
D_0__Bacteria;D_1__Firmicutes;D_2__Bacilli;D_3__Bacillales;D_4__Staphylococcaceae;D_5__Aliicoccus	Aliicoccus	0	0	0	0	0	0	0	0	0	0	0.000331496	0.000345931	0	0.000192778	0	0.000134537	0.000236903	9.82427e-05	8.84699e-05	0	0.000779896	0.00399009	0.000629707	0.000324728	0.00413404	0.00137264	0.0145301	0.0168613	0.0118001	0.0139668	0	0	0	0	0	0	0	0.000306216	0	0	0	0	0	0	0	0.00129152	0.000292887	0.00168306
D_0__Bacteria;D_1__Firmicutes;D_2__Bacilli;D_3__Bacillales;D_4__Staphylococcaceae;D_5__Corticicoccus	Corticicoccus	0	0	0	0	0	0	0	0	0	0	0	0	0	0	0	0	0	0	0	0	0	0.000425276	0	0	0	0	0	0.00060662	0.000353039	0	0	0	0	0	0	0	0	0	0	0	0	0	0	0	0	0	0	0
D_0__Bacteria;D_1__Firmicutes;D_2__Bacilli;D_3__Bacillales;D_4__Staphylococcaceae;D_5__Jeotgalicoccus	Jeotgalicoccus	0	0	0	0	0	0	0	0	0	0	0.00323209	0.00406469	0.000112767	0.000637651	0	0.00189697	0.0022675	0.00112979	0.000530819	0	0.00688042	0.0251789	0.00868008	0.00695213	0.030309	0.0155358	0.0398178	0.0517006	0.08765	0.0542793	0	0	0	0	0	0	0	0	0	0	0	0	0	0.000388739	0	0.006147	0.00069735	0.00490212
D_0__Bacteria;D_1__Firmicutes;D_2__Bacilli;D_3__Bacillales;D_4__Staphylococcaceae;D_5__Macrococcus	Macrococcus	0	0	0	0	0	0	0	0	0	0	0	0	0	0	0	0	0	0	0	0	0	0.000175114	0	0	0	0	0	0	0	0	0	0	0	0	0	0	0	0	0	0	0	0	0	0	0	0	0	0
D_0__Bacteria;D_1__Firmicutes;D_2__Bacilli;D_3__Bacillales;D_4__Staphylococcaceae;D_5__Nosocomiicoccus	Nosocomiicoccus	0	0	0	0	0	0	0	0	0	0	0	0	0	0	0	0.000147991	0	0	0	0	0	0	0	0	0.000120622	0	0	8.2721e-05	9.62835e-05	0	0	0	0	0	0	0	0	0	0	0	0	0	0	0	0	0	0	0
D_0__Bacteria;D_1__Firmicutes;D_2__Bacilli;D_3__Bacillales;D_4__Staphylococcaceae;D_5__Salinicoccus	Salinicoccus	0	0	0	0	0	0	0	0	0	0	4.1437e-05	4.32414e-05	0	0	0	0	0	0	0	0	0.000467938	0.000913094	0.000432152	0.000738018	0.00186416	0.000467946	0.00090673	0.00278494	0.00752081	0.00290927	0	0	0	0	0	0	0	0	0	0	0	0	0	0	0	0.00186372	0	0.000784339
D_0__Bacteria;D_1__Firmicutes;D_2__Bacilli;D_3__Bacillales;D_4__Staphylococcaceae;D_5__Staphylococcus	Staphylococcus	0	0	0	0	0	0	0	0	0	0	0.0268926	0.0348093	0.000465162	0.0112108	0.000574537	0.0036325	0.00438834	0.00151048	0.00144079	0.00110393	0.0644887	0.056887	0.105729	0.283163	0.191274	0.240233	0.0473291	0.0469855	0.129854	0.0288725	0	0	0	0	0	0	0	0	0	0	0	0	0	0.00158486	0.000810183	0.0934476	0.00114365	0.0195758
D_0__Bacteria;D_1__Firmicutes;D_2__Bacilli;D_3__Bacillales;D_4__Thermoactinomycetaceae;D_5__Planifilum	Planifilum	0	0	0	0	0	0	0	0	0	0	0	0	0	0	0	0	0	0	0	0	0	0	0	0	0	0	0	0	0	0	0	0	0	0	0	0	0	0	0	0	0	0	0	0	0	0	0	0
D_0__Bacteria;D_1__Firmicutes;D_2__Bacilli;D_3__Bacillales;D_4__Thermoactinomycetaceae;D_5__Thermoactinomyces	Thermoactinomyces	0	0	0	0	0	0	0	0	0	0	4.1437e-05	0	0	0	0	0	0	0	0	0	0	0	0	0	0.00226989	0	0	0	0.000545606	0	0	0	0	0	0	0	0	0	0	0	0	0	0	0	0	0	0	0
D_0__Bacteria;D_1__Firmicutes;D_2__Bacilli;D_3__Bacillales;D_4__Thermoactinomycetaceae;D_5__uncultured	U. m. of Thermoactinomycetaceae family	0	0	0	0	0	0	0	0	0	0	0	0	0	0	0	0	0	0	0	0	0	0	0	0	0	0	0	0	0	0	0	0	0	0	0	0	0	0	0	0	0	0	0	0	0	0	0	0
D_0__Bacteria;D_1__Firmicutes;D_2__Bacilli;D_3__Lactobacillales;__;__	U. m. of Lactobacillales order	0	0	0	0	0	0	0	0	0	0	0	4.32414e-05	0	0	0	0	0	0	0	0	0.000103986	0.00195127	0	0	0.000274141	0	0	0	0.000192567	0	0	0	0	0	0	0	0	0	0	0	0	0	0	0.000239224	0	0.00214164	0.000390516	0
D_0__Bacteria;D_1__Firmicutes;D_2__Bacilli;D_3__Lactobacillales;D_4__Aerococcaceae;__	U. m. of Aerococcaceae family	0	0	0	0	0	0	0	0	0	0	0.000455807	0.00185938	0	0.000207607	0.000117253	0.000336342	0.00073327	0.000392971	0	0	0.00277296	0.0174989	0.0033214	0.00113655	0.00298265	0.00201737	0.0150114	0.00835482	0.00481417	0.015775	0	0	0	0	0	0	0	0	0	0	0	0	0	0.000164466	0	0.00379283	0	0.000604595
D_0__Bacteria;D_1__Firmicutes;D_2__Bacilli;D_3__Lactobacillales;D_4__Aerococcaceae;D_5__Aerococcus	Aerococcus	0	0	0	0	0	0	0	0	0	0	0.00389508	0.0166912	0.000394683	0.00511604	0.000164154	0.00061887	0.00236903	0.000282448	0.000113747	0.000101511	0.00863085	0.0693075	0.022299	0.00801488	0.00822423	0.00932772	0.0119666	0.0273255	0.0131908	0.0227989	0	0	0	0	0	0	0	0	0	0	0	0	0	0	0	0.000588543	0	0.00042485
D_0__Bacteria;D_1__Firmicutes;D_2__Bacilli;D_3__Lactobacillales;D_4__Aerococcaceae;D_5__Dolosicoccus	Dolosicoccus	0	0	0	0	0	0	0	0	0	0	0	0	0	0	0	0	0	0	0	0	0	0	0	0	0	0	0	0	0	0	0	0	0	0	0	0	0	0	0	0	0	0	0	0	0	0.000212529	0	0
D_0__Bacteria;D_1__Firmicutes;D_2__Bacilli;D_3__Lactobacillales;D_4__Aerococcaceae;D_5__Eremococcus	Eremococcus	0	0	0	0	0	0	0	0	0	0	0	0.000172965	0	0.000266924	0	0	0	0	0	0	0	0	0.000160514	0	0	0	0	0	0	0	0	0	0	0	0	0	0	0	0	0	0	0	0	0	0	0	0	0
D_0__Bacteria;D_1__Firmicutes;D_2__Bacilli;D_3__Lactobacillales;D_4__Aerococcaceae;D_5__Facklamia	Facklamia	0	0	0	0	0	0	0	0	0	0	0.00339784	0.00847531	0.000634312	0.000860087	0	0.00266383	0.00398222	0.000663138	0.000543458	0	0.0109705	0.0195502	0.0110507	0.00367533	0.017216	0.00597931	0.0315788	0.037059	0.0385348	0.0750382	0	0	0	0	0	0	0	0	0	0	0	0	0	0.000284078	0	0.00588543	0.0011855	0.0112422
D_0__Bacteria;D_1__Firmicutes;D_2__Bacilli;D_3__Lactobacillales;D_4__Aerococcaceae;D_5__Globicatella	Globicatella	0	0	0	0	0	0	0	0	0	0	0.00070443	0.00151345	0	0.000519018	0	8.07222e-05	0.000112811	0	0	0	0.00103986	0.00390254	0.00169157	0.000546134	0.000186416	0.000114387	0.00101867	0.00361215	0.000160472	0.00179656	0	0	0	0	0	0	0	0	0	0	0	0	0	0	0	0	0	0
D_0__Bacteria;D_1__Firmicutes;D_2__Bacilli;D_3__Lactobacillales;D_4__Aerococcaceae;D_5__Ignavigranum	Ignavigranum	0	0	0	0	0	0	0	0	0	3.72486e-05	0.00194754	0.00588083	0.000451066	0.000830429	0	0.00492405	0.00300077	0.000785941	0.000530819	3.80667e-05	0.00693241	0.00475309	0.00544512	0.00104799	0.0175012	0.00385795	0.0271795	0.0265948	0.0238141	0.0246882	0	0	0	0	0	0	0	0	0	0	0	0	0	0.00107651	0	0.0171495	0.00121339	0.0129743
D_0__Bacteria;D_1__Firmicutes;D_2__Bacilli;D_3__Lactobacillales;D_4__Carnobacteriaceae;__	U. m. of Carnobacteriaceae family	0	0	0	0	0	0	0	0	0	0	0.000124311	0.00168641	0	0.000103804	0	0.000766861	0.000394838	0	0	0	0.000831889	0.000175114	0.000950735	0.000487092	0.00134877	0.00025997	0.00344781	0.00238512	0.00159403	0.00506514	0	0	0	0	0	0	0	0	0	0	0	0	0	0.000493399	0	0.00644128	0.00135286	0.00124187
D_0__Bacteria;D_1__Firmicutes;D_2__Bacilli;D_3__Lactobacillales;D_4__Carnobacteriaceae;D_5__Alkalibacterium	Alkalibacterium	0	0	0	0	0	0	0	0	0	0	8.28741e-05	0.000172965	0	0	0	0	0	0	0	0	0.000398614	0.000150098	0.000197555	0	0.00112946	0.000176779	0.00144405	0.0014614	0.00298479	0.00737169	0	0	0	0	0	0	0	0	0	0	0	0	0	0	0	0.000245226	0	0.000179744
D_0__Bacteria;D_1__Firmicutes;D_2__Bacilli;D_3__Lactobacillales;D_4__Carnobacteriaceae;D_5__Allofustis	Allofustis	0	0	0	0	0	0	0	0	0	0	0	0	0	0	0	0	0	0	0	0	0	0	0	0	0	0	0	0	0	0	0	0	0	0	0	0	0	0	0	0	0	0	0	0	0	0	0	0
D_0__Bacteria;D_1__Firmicutes;D_2__Bacilli;D_3__Lactobacillales;D_4__Carnobacteriaceae;D_5__Alloiococcus	Alloiococcus	0	0	0	0	0	0	0	0	0	0	0.000165748	0.000908069	0.00016915	0	0	0.00278492	0.000203059	0.000208766	0.000202217	0	0.000433276	0.00126332	0.000654402	0.000191885	0.00398053	0.000759112	0.00277616	0.00271601	0.0035197	0.000730215	0	0	0	0	0	0	0	0	0	0	0	0	0	0.000553205	0	0.000752027	0.00105997	0.000882382
D_0__Bacteria;D_1__Firmicutes;D_2__Bacilli;D_3__Lactobacillales;D_4__Carnobacteriaceae;D_5__Atopostipes	Atopostipes	0	0	0	0	0.000155631	0	0	0	0	0	0.00236191	0.00354579	0.000253725	0.000355898	0	0.00706319	0.00182753	0.000503494	0.000581373	8.88223e-05	0.00986135	0.00442788	0.00693913	0.00219929	0.037974	0.00552176	0.0581539	0.0379	0.0575133	0.0966897	0	0	0	0	0	0.000218287	0	0.000699923	0.000401746	0	0.000308338	0	0	0.00110641	0	0.0127027	0.00209205	0.0090199
D_0__Bacteria;D_1__Firmicutes;D_2__Bacilli;D_3__Lactobacillales;D_4__Carnobacteriaceae;D_5__Carnobacterium	Carnobacterium	0	0	0	0	0	0	0	0	0	0	0	0	0	0	0	0	0	0	0	0	0	0.00073798	0	0	0	0	0	0	0	0	0	0	0	0	0	0	0	0	0	0	0	0	0	0	0	0	0	0
D_0__Bacteria;D_1__Firmicutes;D_2__Bacilli;D_3__Lactobacillales;D_4__Carnobacteriaceae;D_5__Dolosigranulum	Dolosigranulum	0	0	0	0	0	0	0	0	0	0	0	0	0	0	0	0	0	0	0	0	0	0	0	0	0	0	0	0	0	0	0	0	0	0	0	0	0	0	0	0	0	0	0	0	0	0	0	0
D_0__Bacteria;D_1__Firmicutes;D_2__Bacilli;D_3__Lactobacillales;D_4__Carnobacteriaceae;D_5__Granulicatella	Granulicatella	0	0	0	0	0	0	0	0	0	0	4.1437e-05	0	0	0	0	0	0	0	0	0	0	0	0	0	0	0	0	0	0	0	0	0	0	0	0	0	0	0	0	0	0	0	0	0	0	0	0	0
D_0__Bacteria;D_1__Firmicutes;D_2__Bacilli;D_3__Lactobacillales;D_4__Carnobacteriaceae;D_5__Jeotgalibaca	Jeotgalibaca	0	0	0	0	0	0	0	0	0	0	0	0	0	0	0	0	0.000248184	0	0	0	0.00161179	0.00275179	0.00125941	0.000929903	0.000866285	0.00068632	0.00450007	0.00274358	0.00093074	0.00481014	0	0	0	0	0	0	0	0	0	0	0.000469849	0	0	0.000313981	0	0.0077001	0.000516039	0.00171574
D_0__Bacteria;D_1__Firmicutes;D_2__Bacilli;D_3__Lactobacillales;D_4__Carnobacteriaceae;D_5__Lacticigenium	Lacticigenium	0	0	0	0	0	0	0	0	0	0	0	4.32414e-05	0	0	0	0.000188352	0	0	0	0	0.000259965	0	0.000172861	0	0.000548282	9.35891e-05	0.000873147	0.000413605	0.000363738	0.000915666	0	0	0	0	0	0	0	0	0	0	0	0	0	0.000119612	0	0.00117709	0.000181311	0.000163404
D_0__Bacteria;D_1__Firmicutes;D_2__Bacilli;D_3__Lactobacillales;D_4__Carnobacteriaceae;D_5__Marinilactibacillus	Marinilactibacillus	0	0	0	0	0	0	0	0	0	0	4.1437e-05	4.32414e-05	0	0	0	0	0	0	0	0	0	0	0	0	0	0	0	0	0	0	0	0	0	0	0	0	0	0	0	0	0	0	0	0	0	0	0	0
D_0__Bacteria;D_1__Firmicutes;D_2__Bacilli;D_3__Lactobacillales;D_4__Carnobacteriaceae;D_5__Trichococcus	Trichococcus	0	0	0	0	0	0	0	0	0	0	0.000248622	0.000518896	0	0	0	0	0	0	0	0	0	0.00226397	0	0	0	0	0	0	0	0	0	0	0	0	0	0	0	0	0	0	0	0	0	0	0	0	0	0
D_0__Bacteria;D_1__Firmicutes;D_2__Bacilli;D_3__Lactobacillales;D_4__Enterococcaceae;__	U. m. of Enterococcaceae family	0	0	0	0	0	0	0	0	0	0	4.1437e-05	0	0	0.000519018	0	0	0	0	0	0	0	0	0.000666749	0	0	0	0	0	0	0	0	0	0	0	0	0	0	0	0	0	0	0	0	0	0	0	0	0
D_0__Bacteria;D_1__Firmicutes;D_2__Bacilli;D_3__Lactobacillales;D_4__Enterococcaceae;D_5__Bavariicoccus	Bavariicoccus	0	0	0	0	0	0	0	0	0	0	0	4.32414e-05	0	0	0	0	0	0	0	0	0	0	0	0	0	0	0	0	0	0	0	0	0	0	0	0	0	0	0	0	0	0	0	0	0	0	0	0
D_0__Bacteria;D_1__Firmicutes;D_2__Bacilli;D_3__Lactobacillales;D_4__Enterococcaceae;D_5__Enterococcus	Enterococcus	0	0	0	0	0	0.000118705	0	0	0	0	0.000331496	0.000691862	0.000620216	0.000741455	0.000375208	0.000968666	0.000473805	0.000245607	0.00204745	0.000393356	0.000433276	0.012333	0.00092604	0.000885622	0	0.000353559	0.000369408	0.000965078	0.000128378	0.000220223	0.000902579	0.000240378	0	0	0	0	0	0	0	0	0	0	0	0.00131573	0.00154246	0.000359665	0	0.000898722
D_0__Bacteria;D_1__Firmicutes;D_2__Bacilli;D_3__Lactobacillales;D_4__Enterococcaceae;D_5__Tetragenococcus	Tetragenococcus	0	0	0	0	0	0	0	0	0	0	0	0.000259448	0	0	0	0	0	0	0	0	0	0.000187622	0	0	0.000109656	0	0	0	0	0	0	0	0	0	0	0	0	0	0	0	0	0	0	0	0	0	0	0
D_0__Bacteria;D_1__Firmicutes;D_2__Bacilli;D_3__Lactobacillales;D_4__Enterococcaceae;D_5__Vagococcus	Vagococcus	0	0	0	0	0	0	0	0	0	0	0	0	0	0	0	0	0	0	0	0	0	0	0	0	0	0	0	0	0	0	0	0	0	0	0	0	0	0	0	0	0	0	0	0	0	0	0	0
D_0__Bacteria;D_1__Firmicutes;D_2__Bacilli;D_3__Lactobacillales;D_4__Lactobacillaceae;D_5__Lactobacillus	Lactobacillus	0	4.23867e-05	7.25321e-05	0.000124483	2.39432e-05	0	5.61498e-05	0	0	0	0.310612	0.366298	0.527339	0.452984	0.414816	0.694359	0.585939	0.304896	0.608306	0.484615	0.00017331	0.000312703	0.00124707	0.201228	0.0308134	0.000124786	0.000873147	0	0.000224661	0.000428856	0.814395	0.905418	0.911371	0	0.0570618	0	0	0	0.000221653	0.000612873	0	0	0.0469566	0.295516	0.632395	0.0687778	0.0637936	0.280156
D_0__Bacteria;D_1__Firmicutes;D_2__Bacilli;D_3__Lactobacillales;D_4__Lactobacillaceae;D_5__Pediococcus	Pediococcus	0	0	0	0	0	0	0	0	0	0	0	0	0	0.000192778	0	0	0	0	0	0	0	0	0.00022225	0	0	0	0	0	0	0	0	0	0	0	0	0	0	0	0	0	0	0	0	0	0	0	0	0
D_0__Bacteria;D_1__Firmicutes;D_2__Bacilli;D_3__Lactobacillales;D_4__Leuconostocaceae;D_5__Leuconostoc	Leuconostoc	0	0	0	0	0	0	0	0	0	0	0	0	0	0	0	0	0	0	0	0	0.00507799	0.000237654	0	4.42811e-05	0.000153519	2.07976e-05	0	0	0	0	0	0	0	0	0	0	0	0	0	0	0	0	0	0	0	0	0	0
D_0__Bacteria;D_1__Firmicutes;D_2__Bacilli;D_3__Lactobacillales;D_4__Leuconostocaceae;D_5__Weissella	Weissella	0	0	0	0	0	0	0	0	0	0	0.00314921	0.00220531	0.000211437	0.000682138	0	0	0.000112811	9.82427e-05	8.84699e-05	0	0.0128596	0.147546	0.0031115	0.0598385	0.00192995	0.0259866	0.00315676	0.0276977	0.000417228	0.00200519	5.76114e-05	0	0	0	0	0	0	0	0	0	0	0	0	0	0	0	0	0.000163404
D_0__Bacteria;D_1__Firmicutes;D_2__Bacilli;D_3__Lactobacillales;D_4__Streptococcaceae;__	U. m. of Streptococcaceae family	0	0	0	0	0	0	0	0	0	0	0	0	0	0	0	0	0	0	0	0	0	0.000250163	0	0	0	0	0	0	0	0	0	0	0	0	0	0	0	0	0	0	0	0	0	0	0	0	0	0
D_0__Bacteria;D_1__Firmicutes;D_2__Bacilli;D_3__Lactobacillales;D_4__Streptococcaceae;D_5__Lactococcus	Lactococcus	0	0	0	0	0	0	0	0	0	0	8.28741e-05	0.000605379	0.000183246	0.000148291	0.00024623	0.000430518	0.000203059	3.6841e-05	0.000657205	6.34445e-05	0.000641248	0.00414019	0	0	0	0	0	0.000289523	0	0	0.00024965	4.24196e-05	0	0	0.000552727	0	0	0	0	7.47406e-05	0	0	6.52537e-05	0.00179418	0.0149884	8.17421e-05	0.0180753	0.00207523
D_0__Bacteria;D_1__Firmicutes;D_2__Bacilli;D_3__Lactobacillales;D_4__Streptococcaceae;D_5__Streptococcus	Streptococcus	0	0	0	8.29887e-05	0	0	0	0	0	0	0.0287159	0.0378362	0.0522109	0.039223	0.0312947	0.0657617	0.0839989	0.0155592	0.0904288	0.0218249	0.00034662	0.0134087	0.000567971	0.0178896	0.00490164	0.000197577	0.000145525	0.000441178	8.55853e-05	8.1135e-05	0.150385	0.0856028	0.0852174	0	0.00493091	0.000174629	0	0.000189562	0	0	0	0	0.00122677	0.0278995	0.0666687	0.00886084	0.00407252	0.0365862
D_0__Bacteria;D_1__Firmicutes;D_2__Clostridia;__;__;__	U. m. of Clostridia class	0	0	0	8.29887e-05	4.78864e-05	0	0	0	0	0	0	0	0	0	0	0	0	0	0	0	0	0	0	0	0	0	0	0	0	0	0	0	0	0	0	0	0	0	0	7.47406e-05	0	0	0	0	0	0	0	0
D_0__Bacteria;D_1__Firmicutes;D_2__Clostridia;D_3__Clostridiales;__;__	U. m. of Clostridiales order	0.0279397	0.018523	0.0194966	0.0168882	0.0180891	0.0287135	0.0177153	0.0372057	0.0333226	0.022734	0.00124311	0.000475655	0	0	0	0	0	0	0	0	0.00630849	0.000637915	0.0013088	0	0.000449591	0.000592731	0.0019366	0.00110295	0.000160472	0.000950438	0	0	0	0.0190242	0.0101818	0.0100266	0.0124181	0.00831158	0.0127035	0.0357111	0.0181332	0.0149013	0.00648622	0.000986798	0	0.00371109	0.000195258	0.000882382
D_0__Bacteria;D_1__Firmicutes;D_2__Clostridia;D_3__Clostridiales;D_4__Caldicoprobacteraceae;D_5__Caldicoprobacter	Caldicoprobacter	0	0	0	0	0	0	0	0	0	0	0	0	0	0	0	0	0	0	0	0	0	0	0	0	0	0	0	0	0	0	0	0	0	0	0	0	0	0	0	0	0	0	0	0	0	0	0	0
D_0__Bacteria;D_1__Firmicutes;D_2__Clostridia;D_3__Clostridiales;D_4__Christensenellaceae;__	U. m. of Christensenellaceae family	0.000186648	0.000240191	0.000246609	0.000179809	0.000143659	0.000303358	0	0.000350234	0.000161238	0.000322821	0.000290059	0.000172966	0	0	0	0.000591963	0	0	0	0	0	0	0	0	0	0	0	0	0	0	0	0	0	0.000156256	0	0.000451126	0.000362456	0	0.00012468	0.00124069	0.00107184	0.000522853	0.000156609	0	0	0.000604891	0	0.000147064
D_0__Bacteria;D_1__Firmicutes;D_2__Clostridia;D_3__Clostridiales;D_4__Christensenellaceae;D_5__Christensenellaceae R-7 group	Christensenellaceae R-7 group	0.010079	0.0193424	0.0110684	0.0143294	0.0133603	0.00685853	0.00784694	0.0110189	0.0088278	0.0105786	0.0116024	0.00674565	0.00153644	0.00548677	0.000820768	0.000188352	0.000293308	0.000663138	0.00156718	0.000215711	0.0125303	0.00286436	0.0050747	0.00166792	0.00496743	0.0026205	0.00236198	0.00612135	0.00139076	0.00219064	0	0	0	0.0113025	0.0182836	0.0251903	0.0222832	0.0324735	0.0232181	0.0176986	0.0260179	0.0182999	0.0118762	0.00257165	0.000389511	0.0248659	0.00225941	0.00434655
D_0__Bacteria;D_1__Firmicutes;D_2__Clostridia;D_3__Clostridiales;D_4__Clostridiaceae 1;__	U. m. of Clostridiaceae 1 family	0.00206748	0.00158243	0.000333648	0.00232368	0.00149645	0.000303358	0.000940509	0.00216876	0.0019483	0.000658058	4.1437e-05	0	0.000620216	0.00358864	0.00113735	0.00760134	0.000473805	0.000466653	0.00151663	0.000164956	0.00285962	0.000612898	0.00233362	0.00081182	0.00250016	0.00051994	0.000570904	0.00208181	0.000994929	0.000394084	0.000345669	0	0	0.00179695	0.000610909	0.000160077	0.00171773	0.00051036	0.000942024	0.00095668	0.00205559	0.00117642	0.00088745	0.004007	0.000607638	0.0396122	0.00702929	0.00403608
D_0__Bacteria;D_1__Firmicutes;D_2__Clostridia;D_3__Clostridiales;D_4__Clostridiaceae 1;D_5__Clostridium sensu stricto 1	Clostridium sensu stricto 1	0.00292893	0.00248668	0.00253862	0.0029461	0.00141265	0.0055132	0.00297594	0.00156258	0.0018408	0.00105538	0.00493101	0.00562138	0.000352396	0.000622822	0	0.000686139	0	0	0	0	0.00034662	0.000275179	0.000172861	0	0.000877251	0.000717517	0.000223884	0	0	0	0	0	0	0.00334648	0.00154182	0.00158622	0.0020329	0.00253722	0.00340791	0.00233191	0.0047719	0.00217855	0.000574233	0.000388739	0.000436253	0.00562386	0.00277545	0.000637276
D_0__Bacteria;D_1__Firmicutes;D_2__Clostridia;D_3__Clostridiales;D_4__Clostridiaceae 1;D_5__Clostridium sensu stricto 6	Clostridium sensu stricto 6	0	0	0	0	0	0	0	0	0	0	0	0	0	0	0	0	0	0	0	0	0	0	0	0	0	0	0	0	0	0	0	0	0	0	7.27273e-05	0	0	0	0	7.47406e-05	0.000352387	0.000101666	6.52537e-05	0	0	0.000425059	0	0
D_0__Bacteria;D_1__Firmicutes;D_2__Clostridia;D_3__Clostridiales;D_4__Clostridiaceae 1;D_5__Proteiniclasticum	Proteiniclasticum	0	0	0	0	0	0	0	0	0	0	0	0.000259448	0	0	0	0	0	0	0	0	0	0.000913094	0	0	0	0	0	0	0	0	0	0	0	0	0	0	0	0	0	0	0	0	0	0	0	0	0	0
D_0__Bacteria;D_1__Firmicutes;D_2__Clostridia;D_3__Clostridiales;D_4__Clostridiales Incertae Sedis;D_5__Proteiniborus	Proteiniborus	0	0	0	0	0	0	0	0	0	0	0	0	0	0	0	0	0	0	0	0	0	0	0	0	0	0	0	0	0	0	0	0	0	0	0	0	0	0	0	0	0	0	0	0	0	0	0	0
D_0__Bacteria;D_1__Firmicutes;D_2__Clostridia;D_3__Clostridiales;D_4__Clostridiales vadinBB60 group;__	U. m. of Clostridiales vadinBB60 group family	0.0264896	0.0204445	0.0268514	0.016252	0.0259065	0.0315756	0.0218142	0.0257288	0.0307696	0.0278868	0.00277628	0.00095131	0	0.000726626	0	0	0	3.6841e-05	0.000113747	0.0001142	0.00480069	0	0.00111125	0.000118083	0.000361866	0.00068632	0.000223884	0.00030331	5.34908e-05	0	0	0	0	0.0195971	0.0156945	0.0134319	0.0131902	0.0140422	0.013313	0.0274896	0.0138899	0.018387	0.0203331	0.00288564	0.00034277	0.00706252	0.000543933	0.00181378
D_0__Bacteria;D_1__Firmicutes;D_2__Clostridia;D_3__Clostridiales;D_4__Defluviitaleaceae;D_5__Defluviitaleaceae UCG-011	Defluviitaleaceae UCG-011	0.00100503	0.00101728	0.000696308	0.00124483	0.00100561	0	0.000519386	0.00098335	0.00112867	0.00106779	8.28741e-05	0	0	0	0	0	0	0	0	0	0.000398614	0	0	0	0.000109656	0.000114387	0	0	0	0	0	0	0	0.000963579	0.00149818	0.00141159	0.00124496	0.00102072	0.000914317	0.000627821	0.00146828	0.00119094	0.000783044	0	3.11609e-05	0.000343317	0	0
D_0__Bacteria;D_1__Firmicutes;D_2__Clostridia;D_3__Clostridiales;D_4__Eubacteriaceae;__	U. m. of Eubacteriaceae family	0	0	0	0	0	0	0	0	0	0	0	0	0	0	0	0	0	0	0	0	0	0	0	0	0	0	4.47768e-05	0	0	5.79535e-05	0	0	0	0	0	0	0	0	0	0	0	0	0	0	0	0	0	0
D_0__Bacteria;D_1__Firmicutes;D_2__Clostridia;D_3__Clostridiales;D_4__Eubacteriaceae;D_5__Acetobacterium	Acetobacterium	0	0	0	0	0	0	0	0	0	0	0	0	0	0	0	0	0	0	0	0	0	0.000212638	0	0	0	0	0	0	0	0	0	0	0	0	0	0	0	0	0	0	0	0	0	0	0	0	0	0
D_0__Bacteria;D_1__Firmicutes;D_2__Clostridia;D_3__Clostridiales;D_4__Eubacteriaceae;D_5__Alkalibacter	Alkalibacter	0	0	0	0	0	0	0	0	0	0	0	0	0	0	0	0	0	0	0	0	0	0	0	0	0	0	0	0	0	0	0	0	0	0	0	0	0	0	0	0	0	0	0	0	0	0	0	0
D_0__Bacteria;D_1__Firmicutes;D_2__Clostridia;D_3__Clostridiales;D_4__Eubacteriaceae;D_5__Alkalibaculum	Alkalibaculum	0	0	0	0	0	0	0	0	0	0	0	0	0	0	0	0	0	0	0	0	0	0	0	0	0	0	0	0	0	0	0	0	0	0	0	0	0	0	0	0	0	0	0	0	0	0	0	0
D_0__Bacteria;D_1__Firmicutes;D_2__Clostridia;D_3__Clostridiales;D_4__Eubacteriaceae;D_5__Anaerofustis	Anaerofustis	0	0	0	0	5.9858e-05	0	0	0	0	0	0	0	0	0	0	0	0	0	0	0	0	0	0	0	0	0	0	0	0	0	0	0	0	0	0	0	0	0	0	0	0	0	0	0	0	0	0	0
D_0__Bacteria;D_1__Firmicutes;D_2__Clostridia;D_3__Clostridiales;D_4__Eubacteriaceae;D_5__Eubacterium	Eubacterium	0	0	0	0	0	0	0	0	0	0	0	4.32414e-05	0	0	0	0	0	0	0	0	0	0	0	0	0	0	0	0	0	0	0	0	0	0	0	0	0	0	0	0	0	0	0	0	0	0	0	0
D_0__Bacteria;D_1__Firmicutes;D_2__Clostridia;D_3__Clostridiales;D_4__Eubacteriaceae;D_5__Garciella	Garciella	0	0	0	0	0	0	0	0	0	0	0	0	0	0	0	0	0	0	0	0	0	0	0	0	0	0	0	0	0	0	0	0	0	0	0	0	0	0	0	0	0	0	0	0	0	0	0	0
D_0__Bacteria;D_1__Firmicutes;D_2__Clostridia;D_3__Clostridiales;D_4__Eubacteriaceae;D_5__Pseudoramibacter	Pseudoramibacter	0	0	0	0	0	0	0	0	0	0	0	0	0	0	0	0	0	0	0	0	0	0	0	0	0	0	0	0	0	0	0	0	0	0	0	0	0	0	0	0	0	0	0	0	0	0	0	0
D_0__Bacteria;D_1__Firmicutes;D_2__Clostridia;D_3__Clostridiales;D_4__Family XI;__	U. m. of Family XI family	0	0	0	0	0	0	0	0	0	0	0	0	0	0	0	0	0	0	0	0	0.000745234	0.000300195	0	0	0.0003509	0.000176779	0.000638069	0.000992652	0.00052421	0.000463628	0	0	0	0	0	0	0	0	0.000221653	0	0	0	0	0.000209321	0	0.000392362	0.00013947	0
D_0__Bacteria;D_1__Firmicutes;D_2__Clostridia;D_3__Clostridiales;D_4__Family XI;D_5__Anaerococcus	Anaerococcus	0	0	0	0	0	0	0	0	0	0	0	0.000259448	0	0.000311411	0	0	0	0	0	0	0.000121317	0.000212638	0.000493888	0	2.19313e-05	0	0	6.89341e-05	0	0	0	0	0	0	0	0	0	0	0	0	0	0	0	0	0	0	0	9.80424e-05
D_0__Bacteria;D_1__Firmicutes;D_2__Clostridia;D_3__Clostridiales;D_4__Family XI;D_5__Ezakiella	Ezakiella	0	0	0	0	0	0	0	0	0	0	0	0	0	0	0	0	0	0	0	0	0	0	0	0	0	0	0	0	0	0	0	0	0	0	0	0	0	0	0	0	0	0	0	0	0	0	0	0
D_0__Bacteria;D_1__Firmicutes;D_2__Clostridia;D_3__Clostridiales;D_4__Family XI;D_5__Finegoldia	Finegoldia	0	0	0	0	0	0	0	0	0	0	0	0	0	0	0	0	0	0	0	0	0	0	0	0	0	0	0	0	0	0	0	0	0	0	0	0	0	0	0	0	0	0	0	0	0	0	0	0
D_0__Bacteria;D_1__Firmicutes;D_2__Clostridia;D_3__Clostridiales;D_4__Family XI;D_5__Gallicola	Gallicola	0	0	0	0	0	0	0	0	0	0	0.000290059	0.00116752	0	0.00016312	0	0.000174898	0.000236903	0	0	0	0.000415945	0.000375244	0.000358069	0	0.00052635	0.000197577	0.001153	0.000799636	0.000727475	0.000741805	0	0	0	0	0	0	0	0	0	0	0	0	0	0	0	0.000212529	0	0
D_0__Bacteria;D_1__Firmicutes;D_2__Clostridia;D_3__Clostridiales;D_4__Family XI;D_5__Helcococcus	Helcococcus	0	0	0	0	0	0	0	0	0	0	0.000290059	0.000605379	0	0	0	0.000121083	0.00010153	0	0	0	0.000554593	0.000675439	0.000296333	0.000177124	0.000504419	0.000155982	0.00174629	0.00194394	0.000438625	0.000927257	0	0	0	0	0	0	0	0	0	0	0	0	0	0	0	0	0	6.53616e-05
D_0__Bacteria;D_1__Firmicutes;D_2__Clostridia;D_3__Clostridiales;D_4__Family XI;D_5__Murdochiella	Murdochiella	0	0	0	0	0	0	0	0	0	0	0.000165748	0.000648621	0	0	0	0.000295981	0.00031587	0.000196485	0	0	0.000381282	0.00113824	0.00030868	0.000147604	0.000833388	0.000207976	0.00136569	0.000951291	0.000716777	0.000533173	0	0	0	0	0	0	0	0	0	0	0	0	0	0	0	0.000490453	0.000153417	0
D_0__Bacteria;D_1__Firmicutes;D_2__Clostridia;D_3__Clostridiales;D_4__Family XI;D_5__Parvimonas	Parvimonas	0	0	0	0	0	0	0	0	0	0	4.1437e-05	4.32414e-05	0	0	0	0	0	0	0	0	0	0	0	0	0	0	0	0	0	0	0	0	0	0	0	0	0	0	0	0	0	0	0	0	0	0	0	0
D_0__Bacteria;D_1__Firmicutes;D_2__Clostridia;D_3__Clostridiales;D_4__Family XI;D_5__Peptoniphilus	Peptoniphilus	0	0	0	0	0	0	0	0	0	0	4.1437e-05	0.000172965	0	0.000370727	0	0	0	0	0	0	0	0.000162606	0	0	0	0	0.000268661	0.000427392	0	0	0	0	0	0	0	0	0	0	0	0	0	0	0	0	0	0	0	0
D_0__Bacteria;D_1__Firmicutes;D_2__Clostridia;D_3__Clostridiales;D_4__Family XI;D_5__Sedimentibacter	Sedimentibacter	0	0	0	0	0	0	0	0	0	0	0	0	0	0	0	0	0	0	0	0	0	0	0	0	0	0	0	0	0	0	0	0	0	0	0	0	0	0	0	0	0	0	0	0	0	0	0	0
D_0__Bacteria;D_1__Firmicutes;D_2__Clostridia;D_3__Clostridiales;D_4__Family XI;D_5__Tissierella	Tissierella	0	0	0	0	0	0	0	0	0	0	4.1437e-05	0	0	0	0	0	0	0	0	0	0.000329289	0	0.000209902	0	0.000142553	0	0.000649263	0	0.000620493	0.000394084	0	0	0	0	0	0	0	0	0.000277066	0	0	0	0	0	0	0.000555846	0.000334728	0.00133991
D_0__Bacteria;D_1__Firmicutes;D_2__Clostridia;D_3__Clostridiales;D_4__Family XI;D_5__W5053	W5053	0	0	0	0	0	0	0	0	0	0	0	0	0.000112767	0.00016312	0	0.000820676	0.000868643	0.00035613	6.31928e-05	0	0.0015078	0.000712963	0.000814915	0.000295207	0.00148036	0.000665523	0.00396275	0.00246784	0.00254616	0.00245723	0	0	0	0	0	0	0	0	0	0	0	0	0	0	0	0.00102995	0.000585774	0.000767999
D_0__Bacteria;D_1__Firmicutes;D_2__Clostridia;D_3__Clostridiales;D_4__Family XII;D_5__Fusibacter	Fusibacter	0	0	0	0	0	0	0	0	0	0	0	0	0	0	0	0	0	0	0	0	0	0	0	0	0	0	0	0	0	0	0	0	0	0	0	0	0	0	0	0	0	0	0	0	0	0	0	0
D_0__Bacteria;D_1__Firmicutes;D_2__Clostridia;D_3__Clostridiales;D_4__Family XII;D_5__Guggenheimella	Guggenheimella	0	0	0	0	0	0	0	0	0	0	4.1437e-05	4.32414e-05	0	0	0	0	0	0	0	0	0.000138648	0	0	0	0	0	7.83594e-05	0.000151655	0.000149774	0.000139089	0	0	0	0	0	0	0	0	0	0	0	0	0	0	0	8.17421e-05	0	0
D_0__Bacteria;D_1__Firmicutes;D_2__Clostridia;D_3__Clostridiales;D_4__Family XIII;__	U. m. of Family XIII family	0.00249821	0.00295294	0.00464205	0.0032089	0.0038788	0.00320504	0.00308824	0.00420281	0.00530743	0.00266948	0	0	0	0.000578335	0	0.000390157	0	0	0	0	0.00266898	0.000375244	0.00164218	0.0010037	0.00119525	0.00125825	0.00107464	0.00129596	0.000470719	0.000556354	0	0	0	0.00246103	0.00276364	0.00439484	0.00226929	0.00228933	0.00253515	0.00334838	0.00292187	0.00259974	0.00113541	0	0	0.00483913	0.00041841	0.000735318
D_0__Bacteria;D_1__Firmicutes;D_2__Clostridia;D_3__Clostridiales;D_4__Family XIII;D_5__[Eubacterium] nodatum group	[Eubacterium] nodatum group	0	0	0	6.91572e-05	0.000251404	0.000382495	0.000140375	0	0	0	0	0	0	0	0	0	0	0	0	0	0.000433276	0	0.00030868	0	0.000230278	0.000239172	0.000313438	0.000248163	0.000267454	0	0	0	0	0.000208341	0	0.00011642	0.00015759	0	0	0.000284014	0	0	0	0.000358836	0	0.000523149	0	0.000310468
D_0__Bacteria;D_1__Firmicutes;D_2__Clostridia;D_3__Clostridiales;D_4__Family XIII;D_5__Anaerovorax	Anaerovorax	0	0	0	0	0	0	0	0	0	0	8.28741e-05	0	0	0	0	0	0	0	0	0	0	0	0	0	0	0	0	0	0	0	0	0	0	0	0	0	0	0	0	0	0	0	0	0	0	0	0	0
D_0__Bacteria;D_1__Firmicutes;D_2__Clostridia;D_3__Clostridiales;D_4__Family XIII;D_5__Family XIII AD3011 group	Family XIII AD3011 group	0.00203877	0.00258559	0.00287227	0.0014523	0.00258587	0.00382495	0.00437968	0.00249205	0.00219015	0.00202384	0	0	0	0.000237266	0	0	0	0	0	0	0.00147314	0.000150098	0.000975429	0	0.00104174	0.000634326	0.000190301	0.00115809	0	0.000220223	0	0	0	0.00234384	0.00263273	0.00323064	0.000425492	0.000699923	0.00117753	0.000986577	0.000690091	0.00078428	0.00112236	0.000254175	0	0.00276288	0	0.000277787
D_0__Bacteria;D_1__Firmicutes;D_2__Clostridia;D_3__Clostridiales;D_4__Family XIII;D_5__Family XIII UCG-001	Family XIII UCG-001	0	0	0	0	0	0	0	0	0	0	0	0	0	7.41455e-05	0	0	0	0	0	0	0	0	0	0	0	0	0	0	0	0	0	0	0	0	0	0	0	0	0	0	0	0	0	0	0	0.000294272	0	0
D_0__Bacteria;D_1__Firmicutes;D_2__Clostridia;D_3__Clostridiales;D_4__Family XIII;D_5__Mogibacterium	Mogibacterium	0.00011486	0.00025432	0.00101545	0.000221303	0.000430978	0.000329737	0.000589573	0.000255941	0.000483715	0.000211075	0.00041437	0.000216207	0.000112767	0.000341069	0	0.000161444	0.000124092	0	0.000202217	0	0.000918544	0.000300195	0.000814915	0	0.00060311	0.000374357	0.000570904	0.000551473	0.000203265	0.000452038	0	0	0	0.00019532	0	0	0	0	0	0.000373703	0	0.000159761	0.000247964	0.000119612	4.67413e-05	0.00251766	0.000125523	0.000196085
D_0__Bacteria;D_1__Firmicutes;D_2__Clostridia;D_3__Clostridiales;D_4__Family XIII;D_5__S5-A14a	S5-A14a	0	0	0	0	0	0	0	0	0	0	0	0	0	0	0	0	0	0	0	0	0	0	0	0	0	0	0	0	0	0	0	0	0	0	0	0	0	0	0	0	0	0	0	0	0	0	0	0
D_0__Bacteria;D_1__Firmicutes;D_2__Clostridia;D_3__Clostridiales;D_4__Family XIV;D_5__uncultured	U. m. of Family XIV family	0	0	0	0	0	0	0	0	0	0	0	0	0	0	0	0	0	0	0	0	0	0	0	0	0	0	0	0	0	0	0	0	0	0	0	0	0	0	0	0	0	0	0	0	0	0	0	0
D_0__Bacteria;D_1__Firmicutes;D_2__Clostridia;D_3__Clostridiales;D_4__Heliobacteriaceae;D_5__Hydrogenispora	Hydrogenispora	0	0	0	0	0	0	0	0	0	0	0	0	0	0	0	0	0	0	0	0	0	0	0	0	0	0	0	0	0	0	0	0	0	0	0	0	0	0	0	0	0	0	0	0	0	0	0	0
D_0__Bacteria;D_1__Firmicutes;D_2__Clostridia;D_3__Clostridiales;D_4__Lachnospiraceae;__	U. m. of Lachnospiraceae family	0.0678823	0.103423	0.0990208	0.1118	0.098215	0.101651	0.0954126	0.0606175	0.0730947	0.0626397	0.0281357	0.0146156	0.00446838	0.0180174	0.00367	0.00511241	0.00289924	0.00270167	0.00413281	0.00381936	0.0283016	0.00464052	0.0156563	0.00451667	0.0125447	0.0139656	0.0101867	0.0118153	0.00279222	0.00432333	0	0	0	0.120903	0.0816145	0.111588	0.10237	0.0999431	0.133255	0.0726928	0.126125	0.0962776	0.0649144	0.0309795	0.00411324	0.0730284	0.0245467	0.0356548
D_0__Bacteria;D_1__Firmicutes;D_2__Clostridia;D_3__Clostridiales;D_4__Lachnospiraceae;D_5__[Eubacterium] hallii group	[Eubacterium] hallii group	0	0	0	0	0	0	0	0	0	0	0	0	0	0	0	0	0	0	0	0	0	0	0	0	0	0.000353559	0.000313438	0.000772062	0	0.000289768	0	0	0	0	0	0	0	0	0	0	0	0	0	0.000538253	0	0.000833769	0	0
D_0__Bacteria;D_1__Firmicutes;D_2__Clostridia;D_3__Clostridiales;D_4__Lachnospiraceae;D_5__[Eubacterium] ventriosum group	[Eubacterium] ventriosum group	0	0	0	0	0	0	0	0	0	0	0	0	0	0	0	0	0	0	0	0	0	0	0	0	0	0	0	0	0	0	0	0	0	0	0	0	0	0	0	0	0	0	0	0	0	0	0	0
D_0__Bacteria;D_1__Firmicutes;D_2__Clostridia;D_3__Clostridiales;D_4__Lachnospiraceae;D_5__A2	A2	0	0	0	0	0	0	0	0	0	0	0	0	0	0	0	0	0	0	0	0	0	0	0	0	0	0	0	0	0	0	0	0	0	0	0	0	0	0	0	0	0	0	0	0.000134563	0	0	0	0
D_0__Bacteria;D_1__Firmicutes;D_2__Clostridia;D_3__Clostridiales;D_4__Lachnospiraceae;D_5__Acetitomaculum	Acetitomaculum	0.00107681	0.0012716	0.0029303	0.00135548	0.00100561	0.00141127	0.00130548	0.00212835	0.0020961	0.00105538	0.00219616	0.00220531	0.000183246	0.00246163	0.000316582	0.000524694	0.000507649	0.000319289	0.000366518	0	0.00360485	0.000450293	0.00191382	0	0.00117332	0.001747	0.00126494	0.0010478	0.000256756	0.00127498	0	0	0	0.000299491	0	0	0	0.000262471	0.000360186	0.000269066	0.00052858	0	0	0.000642914	0	0.00817421	0.000808926	0.000490212
D_0__Bacteria;D_1__Firmicutes;D_2__Clostridia;D_3__Clostridiales;D_4__Lachnospiraceae;D_5__ASF356	ASF356	0	0	0	0	0	0	0	0	0	0	0	0	0	0	0	0	0	0	0	0	0	0	0	0	0	0	0	0	0	0	0	0	0	0	0	0	0	0	0	0	0	0	0	0.000239224	0	0	0	0
D_0__Bacteria;D_1__Firmicutes;D_2__Clostridia;D_3__Clostridiales;D_4__Lachnospiraceae;D_5__Blautia	Blautia	0	0	0	0	0	0	0	0	0	0	0.0426801	0.0232206	0	0	0	0	0.000451243	0	0	0	0	0	0	0	0	0	0	0	0	0	0	0.00131501	0	0	0	0	0	0	0	0	0	0	0	0.00493399	0.000592057	0	0.000251046	0.00321906
D_0__Bacteria;D_1__Firmicutes;D_2__Clostridia;D_3__Clostridiales;D_4__Lachnospiraceae;D_5__Butyrivibrio	Butyrivibrio	0.000847093	0.000805346	0.00133459	0.0034302	0.000442949	0.000316548	0.000996659	0	0.00065839	0.00249565	0	0.000216207	0	0	0	0	0	0	0	0	0	0	0	0	0	0.000114387	0	0	0	0	0	0	0	0.00126307	0.000887273	0.00288138	0.000677635	0.00129777	0.00170396	0.000328859	0.00113057	0.00133618	0.000378471	0	0	0.000425059	0	0
D_0__Bacteria;D_1__Firmicutes;D_2__Clostridia;D_3__Clostridiales;D_4__Lachnospiraceae;D_5__Cellulosilyticum	Cellulosilyticum	0.000416368	0.00207695	0.000522231	0.00116184	0.00137673	0	0.000168449	0.000754351	0.000846501	0	0.000165748	0.000216207	0.000225533	0.000430044	0.000152428	0.00141264	0	0	0.000139024	0	0.000762565	0.000150098	0.000580319	0	0.000646972	0	0	0.000234376	0	0	0	0	0	0.0017709	0.00148364	0.000902251	0.00104009	0.00109363	0.00119138	0.00095668	0.00165915	0.00119094	0.00165744	0.000373787	0	0.00603257	0.000669456	0.000604595
D_0__Bacteria;D_1__Firmicutes;D_2__Clostridia;D_3__Clostridiales;D_4__Lachnospiraceae;D_5__Epulopiscium	Epulopiscium	0	0	0	0	0	0	0	0	0	0	0	0	0	0	0	0	0	0	0	0	0	0	0	0	0	0	0	0	0	0	0	0	0	0	0	0	0	0	0	0	0	0	0	0	0.000296029	0.00040871	0	0
D_0__Bacteria;D_1__Firmicutes;D_2__Clostridia;D_3__Clostridiales;D_4__Lachnospiraceae;D_5__Hungatella	Hungatella	0	0	0	0	0	0	0	0	0	0	8.28741e-05	0	0	0	0	0	0	0	0	0	0	0	0	0	0	0	0	0	0	0	0	0	0	0	0	0	0	0	0	0	0	0	0	0	0	0	0	0
D_0__Bacteria;D_1__Firmicutes;D_2__Clostridia;D_3__Clostridiales;D_4__Lachnospiraceae;D_5__Lachnoclostridium 5	Lachnoclostridium 5	0	0	0	0	0	0	0	0	0	0	0	0	0	0	0	0	0	0	0	0	0	0	0	0	0	0	0	0	0	0	0	0	0	0	0	0	0	0	0	0	0	0	0	0	0	0	0	0
D_0__Bacteria;D_1__Firmicutes;D_2__Clostridia;D_3__Clostridiales;D_4__Lachnospiraceae;D_5__Lachnospira	Lachnospira	0	0	0	0	0	0	0	0	0	0	0.000372933	0.00030269	0	0.000252095	0	0	0	0	0	0	0	0	0	0	0	0	0	0	0	0	0	0	0	0	0	0	0	0	0	0	0	0	0	0.000642914	0	0	0.000543933	0
D_0__Bacteria;D_1__Firmicutes;D_2__Clostridia;D_3__Clostridiales;D_4__Lachnospiraceae;D_5__Lachnospiraceae ND3007 group	Lachnospiraceae ND3007 group	0	0	0	0	0	0	0	0	0	0	0.00107736	0.000389172	0	0	0	0	0	0	0	0	0	0	0	0	0	0	0	0	0	0	0	0	0	0	5.81818e-05	0	0	0	0	0	0	0	0	0	0	0	0	0
D_0__Bacteria;D_1__Firmicutes;D_2__Clostridia;D_3__Clostridiales;D_4__Lachnospiraceae;D_5__Lachnospiraceae NK3A20 group	Lachnospiraceae NK3A20 group	0	0	0	0	0	0	0	0	0	0	0.00174036	0.0044971	0	0.00065248	0	0	0.000169216	0	0	0	0.000866551	0	0.000629707	0	0.000690835	0.00034316	0.000414185	0.000675555	0.000449323	0	0	0	0	0	0	0	0	0	0	0	0	0	0	0.000613011	0	0.00833769	0.000543933	0.00200987
D_0__Bacteria;D_1__Firmicutes;D_2__Clostridia;D_3__Clostridiales;D_4__Lachnospiraceae;D_5__Lachnospiraceae NK4A136 group	Lachnospiraceae NK4A136 group	0	0	0	0	0	0	0	0	0	0	0.00509676	0.00263772	0	0.000741455	0	0	0	0	0	0	0	0	0	0	0	0	0	0	0	0	0	0	0	0	0	0	0	0	0	0	0	0	0	0.00195864	0	0.000392362	0.000585774	0.00197719
D_0__Bacteria;D_1__Firmicutes;D_2__Clostridia;D_3__Clostridiales;D_4__Lachnospiraceae;D_5__Lachnospiraceae UCG-006	Lachnospiraceae UCG-006	0	0	0	0	0	0	0	0	0	0	0	0	0	0	0	0	0	0	0	0	0	0	0	0	0	0	0	0	0	0	0	0	0	0	0	0	0	0	0	0	0	0	0	0	0	0	0	0
D_0__Bacteria;D_1__Firmicutes;D_2__Clostridia;D_3__Clostridiales;D_4__Lachnospiraceae;D_5__Lachnospiraceae UCG-010	Lachnospiraceae UCG-010	0.00455133	0.00415389	0.00703561	0.00506231	0.00553088	0.00619906	0.00526404	0.00572499	0.0051865	0.004445	0.000455807	0.000648621	0	0.000474531	0.000234505	0	0	0.000233326	8.84699e-05	0	0.00187175	0	0.000827263	0.000295207	0.000614075	0.000613529	0.000369408	0.000620407	0.00028885	0	0	0	0	0.00406266	0.00429091	0.00542806	0.00523197	0.00279969	0.00257671	0.005187	0.0035826	0.00267236	0.00230998	0.000224272	0	0.00300811	0.000390516	0.000490212
D_0__Bacteria;D_1__Firmicutes;D_2__Clostridia;D_3__Clostridiales;D_4__Lachnospiraceae;D_5__Tyzzerella 3	Tyzzerella 3	0	0	0	0	0	0	0	0	0	0	0	0	0	0	0	0	0	0	0	0	0	0	0	0	0	0	0	0	0	0	0	0	0	0	0	0	0	0	0	0	0	0	0	0	0	0	0	0
D_0__Bacteria;D_1__Firmicutes;D_2__Clostridia;D_3__Clostridiales;D_4__Peptococcaceae;__	U. m. of Peptococcaceae family	8.6145e-05	0	0	0.000138314	0	0	0	0.000107764	6.71826e-05	6.2081e-05	0.000290059	0.000345931	0	0	0	0	0	0	0	0	0	0	0	0	0	0	0	0	0	3.47721e-05	0	0	0	9.11494e-05	0	0	0	0.000131236	0	0.000209274	0	0	0	0.00010466	0	0	0	8.1702e-05
D_0__Bacteria;D_1__Firmicutes;D_2__Clostridia;D_3__Clostridiales;D_4__Peptococcaceae;D_5__Desulfitibacter	Desulfitibacter	0	0	0	0	0	0	0	0	0	0	0	0	0	0	0	0	0	0	0	0	0	0	0	0	0	0	0	0	0	0	0	0	0	0	0	0	0	0	0	0	0	0	0	0	0	0	0	0
D_0__Bacteria;D_1__Firmicutes;D_2__Clostridia;D_3__Clostridiales;D_4__Peptococcaceae;D_5__Peptococcus	Peptococcus	0.00396267	0.0052842	0.00438094	0.0056294	0.00511187	0.00352159	0.00536231	0.00308476	0.00517306	0.00370002	0.000165748	0.000259448	0	5.93164e-05	4.6901e-05	0.000309435	0.000203059	6.14017e-05	0	0	0.00145581	0.000237654	0.000567971	0.000265687	0.000690835	0.000280767	0.00119778	0.000579047	0.000727475	0.000428856	0	0	0	0.00838574	0.00500364	0.00570456	0.00699697	0.00527858	0.0042114	0.00529164	0.00587311	0.00817684	0.00484183	4.48544e-05	0	0.0031062	8.3682e-05	0.000473872
D_0__Bacteria;D_1__Firmicutes;D_2__Clostridia;D_3__Clostridiales;D_4__Peptostreptococcaceae;__	U. m. of Peptostreptococcaceae family	0.00176597	0.00262797	0.00262566	0.00312591	0.00385486	0.00166187	0.00364974	0.00215529	0.00288885	0.00163894	8.28741e-05	0.000129724	0.00652637	0.0125751	0.0035293	0.0165615	0.00147782	0.000982427	0.00454988	0.000406045	0.0173657	0.00303948	0.0102729	0.00281923	0.0129614	0.00327562	0.00251869	0.0104504	0.00443974	0.00252677	0.000518503	0	0.000184413	0.00308606	0.00142545	0.00100412	0.00288389	0.00236224	0.00326938	0.0031989	0.00198218	0.00309355	0.00371946	0.00898584	0.00126202	0.12518	0.0185216	0.0141181
D_0__Bacteria;D_1__Firmicutes;D_2__Clostridia;D_3__Clostridiales;D_4__Peptostreptococcaceae;D_5__Filifactor	Filifactor	0	0	0	0	0	0	0	0	0	0	0	0	0	0	0	0	0	0	0	0	0	0	0	0	0	0	0	0	0	0	0	0	0	0	0	0	0	0	0	0	0	0	0	0	0	0	0	0
D_0__Bacteria;D_1__Firmicutes;D_2__Clostridia;D_3__Clostridiales;D_4__Peptostreptococcaceae;D_5__Peptostreptococcus	Peptostreptococcus	0	0	0	0	0	0	0	0	0	0	0.000124311	0	0	0	0	0	0	0	0	0	0	0	0	0	0	0	0	0	0	0	0	0	0	0	0	0	0	0	0	0	0	0	0	8.97089e-05	0	0	0	0
D_0__Bacteria;D_1__Firmicutes;D_2__Clostridia;D_3__Clostridiales;D_4__Ruminococcaceae;__	U. m. of Ruminococcaceae family	0.0978177	0.0952145	0.0809893	0.0759762	0.0941567	0.0775541	0.0742581	0.10441	0.098745	0.0929104	0.00505532	0.0044971	0.000197342	0.00391488	0	0.00189697	0.000169216	0.000319289	0.000341241	0.000393356	0.0247314	0.00136339	0.00721077	0.00321776	0.00699607	0.0051994	0.00505978	0.00817559	0.00165822	0.00332653	0	0.000381777	0	0.0796906	0.0618764	0.0692551	0.0653051	0.0628035	0.0610376	0.104443	0.0683337	0.0660973	0.0438896	0.00620487	0.00137108	0.0206481	0.00220363	0.00769633
D_0__Bacteria;D_1__Firmicutes;D_2__Clostridia;D_3__Clostridiales;D_4__Ruminococcaceae;D_5__[Eubacterium] coprostanoligenes group	[Eubacterium] coprostanoligenes group	0.0411199	0.0455656	0.0351345	0.0359064	0.0452886	0.0216571	0.0730228	0.0408023	0.0510051	0.0435932	0	0	0	0.00112701	0	0.000524694	0	0.000245607	0.000505542	0.0001142	0.0121837	0.00132586	0.00517348	0.00185981	0.00507709	0.00297406	0.00210451	0.00470131	0.00123029	0.00190088	0	0	0	0.0398193	0.0231418	0.0322482	0.0214164	0.0140422	0.0228856	0.0433047	0.0238155	0.0252131	0.0137033	0.00457515	0.000451833	0.0082396	0.00206416	0.00491846
D_0__Bacteria;D_1__Firmicutes;D_2__Clostridia;D_3__Clostridiales;D_4__Ruminococcaceae;D_5__Anaerofilum	Anaerofilum	0	0	0	0	0	0	0	0	0	0	0	0	0	0	0	0	0	0	0	0	0	0	0	0	0	0	0	0	0	0	0	0	0	0	0	0	0	0	0	0	0	0	0	0	0	0	0	0
D_0__Bacteria;D_1__Firmicutes;D_2__Clostridia;D_3__Clostridiales;D_4__Ruminococcaceae;D_5__Anaerotruncus	Anaerotruncus	0	0	0	0	0	0	0	0	0	0	0.00165748	0.000562138	0	0	0	0	0	0	0	0	0	0	0	0	0	0	0	0	0	0	0	0	0	0	0	0	0	0	0	0	0	0	0	0	0	0	0	0
D_0__Bacteria;D_1__Firmicutes;D_2__Clostridia;D_3__Clostridiales;D_4__Ruminococcaceae;D_5__Angelakisella	Angelakisella	0.000416368	0.000367351	0.000130558	0.000248966	0.000203517	0.000197842	0	0.000255941	0.000335913	0.000148994	0	0	0	0	0	0	0	0	0	0	0	0	0	0	0	0	0	0	0	0	0	0	0	0.000234384	0.000145455	0.000160077	0.000220625	0.000174981	0.000138533	0.000433496	0.000293656	0.000246903	9.13552e-05	0	0	0	0	0
D_0__Bacteria;D_1__Firmicutes;D_2__Clostridia;D_3__Clostridiales;D_4__Ruminococcaceae;D_5__Butyricicoccus	Butyricicoccus	0.000244078	0.000423867	0.00060927	0.000484101	0.000430978	0.000329737	0.00071591	0.000107764	0.000147802	0.000148994	0.000745867	0.00030269	0	0	0	0	0	0	0	0	0.000103986	0	0	0	0	0	0	0	0	0	0	0	0	0.000885451	0.000247273	0.00136793	0.00059884	0.000612432	0.000872757	0	0.000425801	0.000508329	0.000208812	0.000538253	0	0.000212529	0.000264993	0.000294127
D_0__Bacteria;D_1__Firmicutes;D_2__Clostridia;D_3__Clostridiales;D_4__Ruminococcaceae;D_5__CAG-352	CAG-352	0	0	0	0	0	0	0	0	0	0	0	0	0	0	0	0	0	0	0	0	0	0	0	0	0	0	0	0	0	0	0	0	0	0	0	0	0	0	0	0	0	0	0	0.000224272	0	0	0	0
D_0__Bacteria;D_1__Firmicutes;D_2__Clostridia;D_3__Clostridiales;D_4__Ruminococcaceae;D_5__Candidatus Soleaferrea	Candidatus Soleaferrea	0	0	0	0	0	0	0	0	0	0	4.1437e-05	0.000216207	0	0	0	0	0	0	0	0	0	0	0	0	0	0	0	0	0	0	0	0	0	0	0	0	0.00015759	5.83269e-05	0	0	0	0	0	0	0	0	0	0
D_0__Bacteria;D_1__Firmicutes;D_2__Clostridia;D_3__Clostridiales;D_4__Ruminococcaceae;D_5__Caproiciproducens	Caproiciproducens	0.000789663	0	0	0.000816056	0.000263375	0.0013849	0	0.00111806	0.000953993	0.000397318	0.000124311	8.64827e-05	0	0	0	0	0	0	0	0	0.000225303	0	0	0	0	0	0.00021269	0	0	0	0	0	0	0.000403662	0	0.000349259	0	0.000218726	0	0.000971628	0	0.000319521	0.000234913	0	0	0	0	0
D_0__Bacteria;D_1__Firmicutes;D_2__Clostridia;D_3__Clostridiales;D_4__Ruminococcaceae;D_5__DTU089	DTU089	0	0	0	0	0	0	0	0	0	0	0	0	0	0	0	0	0	0	0	0	0	0	0	0	0	0	0	0	0	0	0	0	0	0	0	0	0	0	0	0	0	0	0	0	0	0	0.000613668	0.000261446
D_0__Bacteria;D_1__Firmicutes;D_2__Clostridia;D_3__Clostridiales;D_4__Ruminococcaceae;D_5__Ercella	Ercella	0	0	0	0	0	0	0	0	0	0	0	0	0	0	0	0	0	0	0	0	0	0.00040026	0	0	0	0	0	0	0	0	0	0	0	0	0	0	0	0	0	0	0	0	0	0	0	0	0	0
D_0__Bacteria;D_1__Firmicutes;D_2__Clostridia;D_3__Clostridiales;D_4__Ruminococcaceae;D_5__Faecalibacterium	Faecalibacterium	0	0	0.000478712	0.000359618	0	0.000395684	0	0	0	0.000223491	0.011188	0.00592407	0.000620216	0.000696967	0.000621438	0.000295981	0.00051893	0.000294728	0.000505542	0.00105318	0	0	0	0	0	6.23928e-05	0	0.000110295	0	0	0	0.000622154	0.000645447	0	0	0	0	0	0	0	0	0	0	0.00586098	0.000607638	0.000277923	0.00379358	0.00415046
D_0__Bacteria;D_1__Firmicutes;D_2__Clostridia;D_3__Clostridiales;D_4__Ruminococcaceae;D_5__Fastidiosipila	Fastidiosipila	0	0	0	0	0	0	0	0	0	0	0.00041437	0.000475655	0	0	0	0	0	0	0	0	0.00034662	0.00105068	0	0	0.000208347	0	0.00175749	0.000620407	0.000823758	0.000880894	0	0	0	0	0	0	0	0	0	0	0	0	0	0	0	0.000114439	5.5788e-05	0.000457531
D_0__Bacteria;D_1__Firmicutes;D_2__Clostridia;D_3__Clostridiales;D_4__Ruminococcaceae;D_5__Flavonifractor	Flavonifractor	0	0	0	0	0	0	0	0	0	0	8.28741e-05	8.64827e-05	0	0	0	0	0	0	0	0	0	0	0	0	0	0	0	0	0	0	0	0	0	0	0	0	0	0	0	0	0	0	0	0	0	0	0	0
D_0__Bacteria;D_1__Firmicutes;D_2__Clostridia;D_3__Clostridiales;D_4__Ruminococcaceae;D_5__GCA-900066225	GCA-900066225	0	0.000240191	0	0	0.000191546	0	0	0	0	0.000223491	0	0	0	0	0	0	0	0	0	0	0	0	0	0	0	0	0	0	0	0	0	0	0	0	0	0	0	0.000699923	0	0	0.000352387	0	0	0	0	0	0	0
D_0__Bacteria;D_1__Firmicutes;D_2__Clostridia;D_3__Clostridiales;D_4__Ruminococcaceae;D_5__Hydrogenoanaerobacterium	Hydrogenoanaerobacterium	0.000717875	0.000339093	0.000333648	0.000345786	0.000407035	0.000184653	0.000224599	0.000862115	0.000604644	0.000471815	0.000124311	0	0	0	0	0	0	0	0	0	0	0	0	0	0	0	0	0	0	0	0	0	0	0.000273448	0.000247273	0.000349259	0.000425492	0.000320798	0.000152386	0.00112111	0.000367069	0.000566424	0.000234913	0	0	0	0	0
D_0__Bacteria;D_1__Firmicutes;D_2__Clostridia;D_3__Clostridiales;D_4__Ruminococcaceae;D_5__Negativibacillus	Negativibacillus	0.00254128	0.00532659	0.00641184	0.00434308	0.00343585	0.00515709	0.0104018	0.00211488	0.0022439	0.00361311	0	0	0	0.000889746	0	0	0	0	0	0	0.00105719	0	0.000851957	0.000354249	0.000405728	0.000634326	0.000514933	0.000813423	0	0	0	0	0	0.00368504	0.00173091	0.00560269	0.00420764	0.00363085	0.00617857	0.0032288	0.00325958	0.00216403	0.00123982	0.000478447	0	0.00184737	0	0.000718978
D_0__Bacteria;D_1__Firmicutes;D_2__Clostridia;D_3__Clostridiales;D_4__Ruminococcaceae;D_5__Oscillibacter	Oscillibacter	0.00581479	0.00411151	0.00554145	0.00542193	0.00699142	0.0041415	0.00400067	0.00468775	0.00427282	0.00414701	0.000290059	0.000518896	0	0	0	0	0	0	0	0	0.00168111	0.000312703	0.000209902	0	0	0.000561535	0	0.000137868	0.00011768	0	0	0	0	0.00516947	0.00551273	0.0047732	0.00661876	0.00466615	0.00458544	0.00614368	0.00497746	0.00453139	0.00377166	0	0	0.00143866	0	0
D_0__Bacteria;D_1__Firmicutes;D_2__Clostridia;D_3__Clostridiales;D_4__Ruminococcaceae;D_5__Pygmaiobacter	Pygmaiobacter	0.000904523	0.00194979	0.000667295	0.00117567	0.00198729	0.00266427	0.00110896	0.001145	0.00120929	0.000794636	0	0	0	0	0	0	0	0	0	0	0.00034662	0	0.000111125	0	0	0.000166381	0	0	0	0	0	0	0	0.00122401	0.00225455	0.00224108	0.00196987	0.00122486	0.0021057	0.00213758	0.00132145	0.00100213	0.00122677	0	0	0.000686634	0	0.000473872
D_0__Bacteria;D_1__Firmicutes;D_2__Clostridia;D_3__Clostridiales;D_4__Ruminococcaceae;D_5__Ruminiclostridium	Ruminiclostridium	0	0	0	0	0	0	0	0	0	0	0.000207185	8.64827e-05	0	0	0	0	0	0	0	0	0	0	0	0	0	0	0	0	0	0	0	0	0	0	0	0	0	0	0	0	0	0	0	0	0	0	0	0
D_0__Bacteria;D_1__Firmicutes;D_2__Clostridia;D_3__Clostridiales;D_4__Ruminococcaceae;D_5__Ruminiclostridium 1	Ruminiclostridium 1	0.0023977	0.000932506	0.000290128	0	0.00037112	0.000303358	0.000280749	0.00101029	0.000550898	0.00110504	4.1437e-05	0.000216207	0	0	0	0	0	0	0	0	0	0	0	0	0	0	0	0	0	0	0	0	0	0.000260427	0	0.000291049	0	0	0	0	0.000352387	0	0.000221863	0	0	0	0	0
D_0__Bacteria;D_1__Firmicutes;D_2__Clostridia;D_3__Clostridiales;D_4__Ruminococcaceae;D_5__Ruminiclostridium 5	Ruminiclostridium 5	0.00097631	0.00124334	0.000754334	0.000774561	0.0009697	0.000488011	0.00077206	0.00117194	0.000873374	0.00151478	0.000331496	0.000129724	0	0	0	0	0	0	0	0	0.000225303	0.000100065	0	7.38018e-05	0	6.23928e-05	0	0	0	0	0	0	0	0.00104171	0.000872727	0.00106233	0.000882501	0.00093323	0.000955877	0.00127059	0.00104248	0.00103118	0.000508979	0.000358836	0	0.000376014	0.000306834	0
D_0__Bacteria;D_1__Firmicutes;D_2__Clostridia;D_3__Clostridiales;D_4__Ruminococcaceae;D_5__Ruminiclostridium 6	Ruminiclostridium 6	0.000875808	0.00162482	0.000638282	0.000899044	0.000335205	0.000659474	0	0.000511881	0.000846501	0.000546312	0.000207185	4.32414e-05	0	0	9.3802e-05	8.07222e-05	4.51243e-05	9.82427e-05	0.000101108	0.000253778	0	0	0	0	0	0	0	0	0	0	0	0	0	0.00117192	0.000770909	0.000771279	0.000583081	0.000495779	0.00113597	0.000493288	0.00140955	0.000609995	0.00035237	0.000254175	7.79022e-05	0.000196181	0.000223152	0.000261446
D_0__Bacteria;D_1__Firmicutes;D_2__Clostridia;D_3__Clostridiales;D_4__Ruminococcaceae;D_5__Ruminiclostridium 9	Ruminiclostridium 9	0	0	0	0	0	0	0	0	0	0	0.00169892	0.000735103	0	0	0	0	0	0	0.00026541	0	0	0	0	0	0	0	0	0	0	0	0	0	0	0	0	0	0	0	0	0	0	0	0	0	0	0	0	0
D_0__Bacteria;D_1__Firmicutes;D_2__Clostridia;D_3__Clostridiales;D_4__Ruminococcaceae;D_5__Ruminococcaceae NK4A214 group	Ruminococcaceae NK4A214 group	0.00298636	0.00213346	0.00378618	0.00237901	0.00211897	0.00447123	0.00304613	0.00286923	0.00321133	0.00232183	0.00120167	0.00116752	0	0.000845258	0	0	0	0	0	0	0.00121317	0.000437785	0	0	0.000712766	0	0	0	0	0	0	0	0	0.0015886	0.00170182	0.00293959	0.00206442	0.00201228	0.00112212	0.00224222	0.00224647	0.00158308	0.000626436	0.000598059	0	0.00112804	0	0
D_0__Bacteria;D_1__Firmicutes;D_2__Clostridia;D_3__Clostridiales;D_4__Ruminococcaceae;D_5__Ruminococcaceae UCG-001	Ruminococcaceae UCG-001	0	0	0	0	0	0	0	0	0	0	0	0	0	0	0	0	0	0	0	0	0	0	0	0	0	0	0	0	0	0	0	0	0	0	0	0	0	0	0	0	0	0	0	0	0	0	0	0
D_0__Bacteria;D_1__Firmicutes;D_2__Clostridia;D_3__Clostridiales;D_4__Ruminococcaceae;D_5__Ruminococcaceae UCG-002	Ruminococcaceae UCG-002	0.00157933	0.00124334	0.00265467	0.00182575	0.00164011	0.001253	0.00113703	0.00266717	0.0030904	0.00156444	0.00538681	0.002508	0.0010008	0.000177949	0.00105527	0	0.00093633	0.000491213	0.000341241	0.00135771	0.000363951	0	0.000395111	0	0.000208347	0.000145583	0	0.000165442	0.000128378	0	0	0	0	0.00309908	0.00238545	0.00257578	0.00485376	0.00182272	0.0014546	0.00364734	0.00374411	0.00194618	0.00100491	0.000941943	0	0.000899163	0.00271967	0.00264715
D_0__Bacteria;D_1__Firmicutes;D_2__Clostridia;D_3__Clostridiales;D_4__Ruminococcaceae;D_5__Ruminococcaceae UCG-005	Ruminococcaceae UCG-005	0.10804	0.114303	0.157235	0.137789	0.125857	0.145731	0.147407	0.115739	0.101701	0.107574	0.0141715	0.0120211	0.00171969	0.00874917	0.00127805	0.00158754	0.000597897	0.00181749	0.00223702	0.000786712	0.0323917	0.00263922	0.0153229	0.00519565	0.0122267	0.015151	0.00820535	0.0121876	0.0023429	0.00358153	0	0	0	0.171048	0.146167	0.163875	0.14328	0.176803	0.19051	0.113651	0.182727	0.164902	0.0972411	0.00352855	0.000981568	0.0488164	0.00390516	0.0103925
D_0__Bacteria;D_1__Firmicutes;D_2__Clostridia;D_3__Clostridiales;D_4__Ruminococcaceae;D_5__Ruminococcaceae UCG-008	Ruminococcaceae UCG-008	0	0	0	0	0	0	0	0	0	0	0	0	0	0	0	0	0	0	0	0	0	0	0	0	0	0	0	0	0	0	0	0	0	0.000507832	0	0	0.00113464	0	0	0	0	0	0.000143558	0	0	0	0	0
D_0__Bacteria;D_1__Firmicutes;D_2__Clostridia;D_3__Clostridiales;D_4__Ruminococcaceae;D_5__Ruminococcaceae UCG-009	Ruminococcaceae UCG-009	0.00109117	0.00161069	0.00165373	0.000746898	0.000873927	0.00109473	0	0.001603	0.00202892	0.00136578	0.000331496	0.000259448	0	0	0	0	0	0	0	0	0.000485269	0	0.000234597	0	0	0	0	0	0	0	0	0	0	0.00109379	0.000989091	0.00139703	0.000204866	0.000495779	0.00156542	0.0016144	0.000910332	0.00066809	0.000443725	0	0	0.000277923	0	0
D_0__Bacteria;D_1__Firmicutes;D_2__Clostridia;D_3__Clostridiales;D_4__Ruminococcaceae;D_5__Ruminococcaceae UCG-010	Ruminococcaceae UCG-010	0.153553	0.132769	0.116936	0.109365	0.137254	0.13787	0.147576	0.168436	0.163442	0.159598	0.00430945	0.00220531	0.000648408	0.00102321	0.000211055	0.000403611	0.000124092	0.000208766	0.000669843	0.000406045	0.0232409	0.000325211	0.00455612	0.00118083	0.00318003	0.00470025	0.00136569	0.00319854	0.000481417	0.000475219	0	0	0	0.0977773	0.0846982	0.0732279	0.057725	0.060135	0.0953938	0.146327	0.0892566	0.0798658	0.110696	0.000971846	0.000482994	0.0196181	0.000878661	0.00272885
D_0__Bacteria;D_1__Firmicutes;D_2__Clostridia;D_3__Clostridiales;D_4__Ruminococcaceae;D_5__Ruminococcaceae UCG-013	Ruminococcaceae UCG-013	0.0130653	0.0123345	0.00633931	0.0137208	0.0135758	0.0095228	0.00823998	0.0140767	0.011851	0.0120313	0.00331496	0.00138372	9.86708e-05	0.000578335	0	9.41759e-05	0	0	0	0	0.00381282	0	0.000864304	0.000738018	0.00125008	0.000956689	0.000447768	0.00187501	0.000256756	0	0	0	0	0.0111723	0.0108364	0.00989566	0.00879349	0.00602225	0.0088384	0.0103441	0.0111002	0.00823494	0.0080001	0.000224272	0	0.00336777	0.000264993	0.00039217
D_0__Bacteria;D_1__Firmicutes;D_2__Clostridia;D_3__Clostridiales;D_4__Ruminococcaceae;D_5__Ruminococcaceae UCG-014	Ruminococcaceae UCG-014	0.00940416	0.00486034	0.0121999	0.00658377	0.00337599	0.0145216	0.00811365	0.00713939	0.0109239	0.010889	0.00455807	0.00190262	0	0.00112701	0.000140703	0	0.000146654	0	0.000126386	0.000203022	0.00263432	0.000100065	0.00144462	0.000354249	0.000975941	0.00116466	0.00132092	0.00148898	0.000267454	0.000799759	0	0	0	0.00884149	0.00145455	0.00187726	0.00375063	0.00226017	0.0031724	0.00587462	0.00671003	0.00827851	0.00151389	0.00179418	0.000264868	0.00245226	0.000516039	0.00192817
D_0__Bacteria;D_1__Firmicutes;D_2__Clostridia;D_3__Clostridiales;D_4__Ruminococcaceae;D_5__Ruminococcaceae V9D2013 group	Ruminococcaceae V9D2013 group	0	0	0	0	0	0	0	0	0	0	0	0	0	0	0	0	0	0	0	0	0	0	0	0	0	0	0	0	0	0	0	0	0	0	0	0	0	0	0	0	0	0	0	0	0	0	0	0
D_0__Bacteria;D_1__Firmicutes;D_2__Clostridia;D_3__Clostridiales;D_4__Ruminococcaceae;D_5__Ruminococcus 1	Ruminococcus 1	0.00208184	0.00399847	0.00126206	0.00280778	0.0012211	0.00142446	0.00155816	0.00102376	0.00225734	0.00223491	0.00319065	0.00203234	0.000211437	0	0.000515911	0	0.000248184	0.000307008	0.000214855	0.000647134	0.00067591	0.000287687	0.00030868	0.000280447	0.000120622	0.000114387	0	0.000248163	0	0	0	0	0	0.0031121	0.000858182	0.0014989	0.00313603	0.00269762	0.00275681	0.000448444	0.00292187	0.00124904	0.000913552	0.000463496	0	0.000882815	0.000488145	0.00333344
D_0__Bacteria;D_1__Firmicutes;D_2__Clostridia;D_3__Clostridiales;D_4__Ruminococcaceae;D_5__Ruminococcus 2	Ruminococcus 2	0.0028715	0.00452124	0.00603467	0.00302909	0.00381894	0.00265109	0.00656953	0.00585969	0.00530743	0.00381177	0.0216301	0.00908069	0.000451066	0.00120116	0.000398659	0.00036325	0.0004174	0.000478933	0.000341241	0.000203022	0.00384749	0.000350228	0.00145697	0	0.00115139	0.00101908	0.0007724	0.0023024	0	0.000730215	0	0	0	0.00393245	0.00194909	0.00279407	0.00234808	0.00317882	0.00707903	0.00370714	0.00303934	0.00371807	0.00291032	0.0019736	0.000280448	0.0175092	0.00147838	0.00215693
D_0__Bacteria;D_1__Firmicutes;D_2__Clostridia;D_3__Clostridiales;D_4__Ruminococcaceae;D_5__Saccharofermentans	Saccharofermentans	0.00045944	0.000621671	0.00153768	0.000165977	0.000885899	0.000382495	0.000912434	0.00121235	0.0011421	0.00088155	0.000331496	0	0	0	0	0	0	0	0	0	0.00017331	0	0	0	0	0	0	0	0	0	0	0	0	0.000507832	0	0.00011642	0.00015759	0	0.000152386	0.000777303	0.000176193	0.000203332	0.000104406	0	0	0.000147136	0	0
D_0__Bacteria;D_1__Firmicutes;D_2__Clostridia;D_3__Clostridiales;D_4__Ruminococcaceae;D_5__Subdoligranulum	Subdoligranulum	0	0	0	0	0	0	0	0	0	0	0.00277628	0.00164317	0.000253725	0.000430044	0.000128978	0.00010763	9.02486e-05	0	0	0.000241089	0.000363951	0	0	0	0	0	0	0	0	0	0	0	0	0	0	0	0	0	0	0	0	0	0	0.00198855	0.000327189	0.000343317	0.00199442	0.00207523
D_0__Bacteria;D_1__Firmicutes;D_2__Clostridia;D_3__Clostridiales;D_4__Ruminococcaceae;D_5__UBA1819	UBA1819	0	0	0	0	0	0	0	0	0	0	0	0	0	0	0	0	0	0	0	0	0	0	0	0	0	0	0	0	0	0	0	0	0	0	0	0	0	0	0	0	0	0	0	0.000224272	0	0	0	0
D_0__Bacteria;D_1__Firmicutes;D_2__Clostridia;D_3__Clostridiales;D_4__Syntrophomonadaceae;D_5__Dethiobacter	Dethiobacter	0	0	0	0	0	0	0	0	0	0	0	0	0	0	0	0	0	0	0	0	0	0	0	0	0	0	0	0	0	0	0	0	0	0	0	0	0	0	0	0	0	0	0	0	0	0	0	0
D_0__Bacteria;D_1__Firmicutes;D_2__Clostridia;D_3__Clostridiales;D_4__Syntrophomonadaceae;D_5__Syntrophomonas	Syntrophomonas	0	0	0	0	0	0	0	0	0	0	0	0	0	0	0	0	0	0	0	0	0	0	0	0	0	0	0	0	0	0	0	0	0	0	0	0	0	0	0	0	0	0	0	0	0	0	0	0
D_0__Bacteria;D_1__Firmicutes;D_2__Clostridia;D_3__M55-D21;__;__	U. m. of M55-D21 order	0	0	0	0	0	0	0	0	0	0	0	0	0	0	0	0	0	0	0	0	0	0	0	0	0	0	0	0	0	0	0	0	0	0	0	0	0	0	0	0	0	0	0	0	0	0	0	0
D_0__Bacteria;D_1__Firmicutes;D_2__Clostridia;D_3__MBA03;__;__	U. m. of MBA03 order	0	0	0	0	0	0	0	0	0	0	0	0	0	0	0	0	0	0	0	0	0	0	0	0	0	0	0	0	0	0	0	0	0	0	0	0	0	0	0	0	0	0	0	0	0	0	0	0
D_0__Bacteria;D_1__Firmicutes;D_2__Erysipelotrichia;D_3__Erysipelotrichales;D_4__Erysipelotrichaceae;__	U. m. of Erysipelotrichaceae family	0.00262742	0.00258559	0.00443896	0.00217154	0.00492033	0.00378538	0.00242848	0.00185894	0.00248576	0.00240874	4.1437e-05	8.64827e-05	0	0	0	2.69074e-05	0	0	0	2.53778e-05	0.000415945	0.000237654	0.000728485	0	0.000636007	0.000103988	0.000985089	0.000551473	0.000534908	0.000231814	0	0	0	0.00196622	0.00254545	0.00277952	0.00241112	0.0023914	0.00256286	0.00231696	0.00190876	0.00200427	0.00305387	2.9903e-05	0	0.00223973	0	0.000441191
D_0__Bacteria;D_1__Firmicutes;D_2__Erysipelotrichia;D_3__Erysipelotrichales;D_4__Erysipelotrichaceae;D_5__[Anaerorhabdus] furcosa group	[Anaerorhabdus] furcosa group	0.000703518	0.0011727	0.00168274	0.00105119	0.00124505	0.00122662	0.00153008	0.001145	0.000900247	0.000893966	0	0	0	4.44873e-05	0	0	0	0	0	0	0.000814558	0	0	0	0	0.000280767	0.000190301	0.000330884	0	0	0	0	0	0.000950558	0.0008	0.00107688	0.000866742	0.000685341	0.000789638	0.00088194	0.000734139	0.000726185	0.000587283	0	0	0.000882815	0	0.000212425
D_0__Bacteria;D_1__Firmicutes;D_2__Erysipelotrichia;D_3__Erysipelotrichales;D_4__Erysipelotrichaceae;D_5__[Clostridium] innocuum group	[Clostridium] innocuum group	0	0	0	0	0	0	0	0	0	0	0	0	0	0	0	0	0	0	0	0	0	0	0	0	0	0	0	0	0	0	0	0	0	0	0	0	0	0	0	0	0	0	0	0	0	0	0	0
D_0__Bacteria;D_1__Firmicutes;D_2__Erysipelotrichia;D_3__Erysipelotrichales;D_4__Erysipelotrichaceae;D_5__Allobaculum	Allobaculum	0	0	0	0	0	0	0	0	0	0	0	0	0	0	0	0	0	0	0	0	0	0	0	0	0	0	0	0	0	0	0	0	0	0	0	0	0	0	0	0	0	0	0	0	0	0	0	0
D_0__Bacteria;D_1__Firmicutes;D_2__Erysipelotrichia;D_3__Erysipelotrichales;D_4__Erysipelotrichaceae;D_5__Asteroleplasma	Asteroleplasma	0	0	0	0	0	0	0	0	0	0	0	0	0	0	0	0	0	0	0	0	0	0	0	0	0	0	0	0	0	0	0	0	0	0	0	0	0	0	0	0	0	0	0	0	0	0	0	0
D_0__Bacteria;D_1__Firmicutes;D_2__Erysipelotrichia;D_3__Erysipelotrichales;D_4__Erysipelotrichaceae;D_5__Breznakia	Breznakia	0	0	0	0	0	0	0	0	0	3.72486e-05	0	0	0	0	0	0	0	0	0	0	0	0	0	0	0	0	3.35826e-05	0	3.20945e-05	0	0	0	0	0	0	0.000203734	0.000551563	0	0	0	0	0	0	0	0	0	0	0
D_0__Bacteria;D_1__Firmicutes;D_2__Erysipelotrichia;D_3__Erysipelotrichales;D_4__Erysipelotrichaceae;D_5__Candidatus Stoquefichus	Candidatus Stoquefichus	0	0	0	0	0	0	0	0	0	0	0	0	0	0	0	0	0	0	0	0	0	0	0	0	0	0	0	0	0	0	0	0	0	0	0	0	0	0	0	0	0	0	0	0	0	0.00031062	0	0
D_0__Bacteria;D_1__Firmicutes;D_2__Erysipelotrichia;D_3__Erysipelotrichales;D_4__Erysipelotrichaceae;D_5__Catenibacterium	Catenibacterium	0	0	0	0	0	0	0	0	0	0	0	4.32414e-05	0	0	0	0	0	0	0	0	0	0	0	0	0	0	0	0	0	0	0	0	0	0	0	0	0	0	0	0	0	0	0	0	0	0	0	8.1702e-05
D_0__Bacteria;D_1__Firmicutes;D_2__Erysipelotrichia;D_3__Erysipelotrichales;D_4__Erysipelotrichaceae;D_5__Catenisphaera	Catenisphaera	0	0	0	0	0	0	0	0	0	0	0	0	0	5.93164e-05	0	0	0	4.91213e-05	0	0	0	0	0	0	7.67594e-05	0	8.95536e-05	6.89341e-05	6.4189e-05	0	0	0	0	0	0	0	0	0	0	0	0	0	0	0	0	0.000326968	9.7629e-05	0
D_0__Bacteria;D_1__Firmicutes;D_2__Erysipelotrichia;D_3__Erysipelotrichales;D_4__Erysipelotrichaceae;D_5__Coprobacillus	Coprobacillus	0	0.000169547	0	0	5.9858e-05	0.000105516	0.000350936	0	5.37461e-05	0	8.28741e-05	0	0	0	0	0	0	0	0	0	0	0	0	0	0	0	0	0	0	0	0	0	0	0.000247405	0	0.000625755	0.000330938	0.00051036	0.000180093	0	0	0	0.000156609	0	0	0	0	0
D_0__Bacteria;D_1__Firmicutes;D_2__Erysipelotrichia;D_3__Erysipelotrichales;D_4__Erysipelotrichaceae;D_5__Dielma	Dielma	0.00022972	0.000197804	0.00121854	0	0	0.0011343	0.000856285	0.000255941	0.000470278	7.44971e-05	4.1437e-05	0.000129724	0	0	0	0	0	0	0	0	0	0	0	0	0	0.000218375	0	0	0	0	0	0	0	0.000377619	0.000218182	0.000625755	0.000535804	0.000437452	0.000443305	0	0	0.000217855	0.000130507	0	0	0	0	0
D_0__Bacteria;D_1__Firmicutes;D_2__Erysipelotrichia;D_3__Erysipelotrichales;D_4__Erysipelotrichaceae;D_5__Dubosiella	Dubosiella	0	0	0	0	0	0	0	0	0	0	0	0	0	0	0	0	0	0	0	0	0	0	0	0	0	0	0	0	0	0	0	0	0	0	0	0	0	0	0	0	0	0	0	0	0	0	0	0
D_0__Bacteria;D_1__Firmicutes;D_2__Erysipelotrichia;D_3__Erysipelotrichales;D_4__Erysipelotrichaceae;D_5__Erysipelatoclostridium	Erysipelatoclostridium	0	0	0	6.91572e-05	0	0	0	0	0	0	0	0	0	0	0	0	0	0	0	0	0	0	0	0	0	0	0	0	0	0	0	0	0	0	0.000116364	0.000101867	0	0	0	0	0	0	0	0	0	0	0	0
D_0__Bacteria;D_1__Firmicutes;D_2__Erysipelotrichia;D_3__Erysipelotrichales;D_4__Erysipelotrichaceae;D_5__Erysipelothrix	Erysipelothrix	0	0	0	0	0	0	0	0	0	0	0.000248622	0	0	0	0	0	0	0	0	0	0.00034662	0.00167609	0	0.000324728	0.000767594	0.000207976	0.0030896	0.000716915	0.000513512	0.00179656	0	0	0	0	0	0	0	0	0	0	0	0	0	0	0	0.000572195	0	0.000343148
D_0__Bacteria;D_1__Firmicutes;D_2__Erysipelotrichia;D_3__Erysipelotrichales;D_4__Erysipelotrichaceae;D_5__Erysipelotrichaceae UCG-002	Erysipelotrichaceae UCG-002	0	0	0	0	0	0	0	0	0	0	0	0	0	0	0	0	0	0	0	0	0	0	0	0	0	0	0	0	0	0	0	0	0	0	0	0	0	0	0	0	0	0	0	0	0	0	0	0
D_0__Bacteria;D_1__Firmicutes;D_2__Erysipelotrichia;D_3__Erysipelotrichales;D_4__Erysipelotrichaceae;D_5__Erysipelotrichaceae UCG-003	Erysipelotrichaceae UCG-003	0	0	0	0	0	0	0	0	0	0	0.00153317	0.000389172	0	0	0	0	0	0	0	0	0	0	0	0	0	0	0	0	0	0	0	0	0	0	0	0	0	0	0	0	0	0	0	0.000134563	0	0	6.9735e-05	0.000245106
D_0__Bacteria;D_1__Firmicutes;D_2__Erysipelotrichia;D_3__Erysipelotrichales;D_4__Erysipelotrichaceae;D_5__Erysipelotrichaceae UCG-004	Erysipelotrichaceae UCG-004	0.00195262	0.00213346	0.00256764	0.00200556	0.0027415	0.00226859	0.00255482	0.000862115	0.00180049	0.00147753	0	4.32414e-05	0	0	0	0	0	0	0	0	0.000294627	0	9.87776e-05	0	5.48282e-05	0.000124786	0	5.51473e-05	0	0	0	0	0	0.00229176	0.00231273	0.00291049	0.00190683	0.00250806	0.0040036	0.00194326	0.00110121	0.00212046	0.00287116	5.98059e-05	0	0.00117709	0	0
D_0__Bacteria;D_1__Firmicutes;D_2__Erysipelotrichia;D_3__Erysipelotrichales;D_4__Erysipelotrichaceae;D_5__Erysipelotrichaceae UCG-008	Erysipelotrichaceae UCG-008	0	0.00025432	0	0	0.000407035	0	0	0	0	0	0	4.32414e-05	0	0	0	0	0	0	0	0	0	0	0	0	0	0	0	0	0	0	0	0	0	0	0	0	0	0	0	0	0	0	0	0	0	0	0	0
D_0__Bacteria;D_1__Firmicutes;D_2__Erysipelotrichia;D_3__Erysipelotrichales;D_4__Erysipelotrichaceae;D_5__Erysipelotrichaceae UCG-009	Erysipelotrichaceae UCG-009	0	0.000268449	0.000319141	0	0	0.00026379	0.000224599	0.000215529	0.000389659	0	0	4.32414e-05	0	0	0	0	0	0	0	0	0.000121317	0	0	0	0	0	0	0	0	0	0	0	0	0.000208341	0	8.73146e-05	0	0	0.000207799	0	0	0.000130713	5.2203e-05	0	0	0.000196181	0	0
D_0__Bacteria;D_1__Firmicutes;D_2__Erysipelotrichia;D_3__Erysipelotrichales;D_4__Erysipelotrichaceae;D_5__Erysipelotrichaceae UCG-010	Erysipelotrichaceae UCG-010	0	0	0	0	0	0	0	0	0	0	0	0	0	0	0	0	0	0	0	0	0	0	0	0	0	0	0	0	0	0	0	0	0	0	0	0	0	0	0	0	0	0	0	0	0	0.000130787	0	0
D_0__Bacteria;D_1__Firmicutes;D_2__Erysipelotrichia;D_3__Erysipelotrichales;D_4__Erysipelotrichaceae;D_5__Faecalibaculum	Faecalibaculum	0	0	0	0	0	0	0	0	0	0	0	0	0	0	0	0	0	0	0	0	0	0	0	0	0	0	0	0	0	0	0	0	0	0	0	0	0	0	0	0	0	0	0	7.47574e-05	0	0	0	0
D_0__Bacteria;D_1__Firmicutes;D_2__Erysipelotrichia;D_3__Erysipelotrichales;D_4__Erysipelotrichaceae;D_5__Faecalitalea	Faecalitalea	0.000100503	0.000536898	0.000116051	0.000359618	0.00124505	0.000145084	0	8.08233e-05	0.000577771	0	8.28741e-05	0.00030269	0	0.00016312	0	0.000147991	0	0	0	0	0.000259965	3.75244e-05	0.00022225	0	0.00052635	0.000415952	0.00013433	0	0	0	0	0	0	0.00123703	0.00113455	0.00336161	0.00286813	0.00132694	0.0031447	0.000657718	0.00139486	0.000493806	0.000469827	0.000119612	0	0.000735679	0	0.000114383
D_0__Bacteria;D_1__Firmicutes;D_2__Erysipelotrichia;D_3__Erysipelotrichales;D_4__Erysipelotrichaceae;D_5__Firmicutes bacterium CAG:345	Firmicutes bacterium CAG:345	0	0	0	0	0	0	0	0	0	0	0	0	0	0	0	0	0	0	0	5.07556e-05	0	0	0	0	0	0	0	0	0	0	0	0	0	0	0	0	0	0	0	0	0	0	0	0	0	0	0	0
D_0__Bacteria;D_1__Firmicutes;D_2__Erysipelotrichia;D_3__Erysipelotrichales;D_4__Erysipelotrichaceae;D_5__Holdemanella	Holdemanella	0	0	0	0	0	0	0	0	0	0	0	0	0	0	0	0	0	0	0	0	0	0	0	0	0	0	0	0	0	0	0	0	0	0	0	0	0	0	0	0	0	0	0	0.000134563	0	0	9.7629e-05	0.000196085
D_0__Bacteria;D_1__Firmicutes;D_2__Erysipelotrichia;D_3__Erysipelotrichales;D_4__Erysipelotrichaceae;D_5__Ileibacterium	Ileibacterium	0	0	0	0	0	0	0	0	0	0	0	0	0	0	0	0	0	0	0	0	0	0	0	0	0	0	0	0	0	0	0	0	0	0	0	0	0	0	0	0	0	0	0	0	0	0	0	0
D_0__Bacteria;D_1__Firmicutes;D_2__Erysipelotrichia;D_3__Erysipelotrichales;D_4__Erysipelotrichaceae;D_5__Kandleria	Kandleria	0	0	0	0	0	0	0	0	0	0	0	0	0	0	0	0	0	0	0	0	5.19931e-05	0	0	0	0	0	0	0	0	0	0	0	0	0	0	0	0	0	0	0	0	0	0	0	0	0	0	0
D_0__Bacteria;D_1__Firmicutes;D_2__Erysipelotrichia;D_3__Erysipelotrichales;D_4__Erysipelotrichaceae;D_5__Merdibacter	Merdibacter	0	0	0	0	0	0	0	0	0	0	0	0	0	0	0	0	0	0	0	0	0	0	0	0	0	0	0	0	0	0	0	0	0	0	0	0	0	0	0	0	0	0	0	0	0	0	0	0
D_0__Bacteria;D_1__Firmicutes;D_2__Erysipelotrichia;D_3__Erysipelotrichales;D_4__Erysipelotrichaceae;D_5__Sharpea	Sharpea	0	0	0	0	0	0	0	0	0	0	0	0	0	0	0	0	0	0	0	0	0	7.50488e-05	0	0	0	0	0	0	0	0	0	0	0	0	0	0	0	0	0	0	0	0	0	0	0	0	0	0
D_0__Bacteria;D_1__Firmicutes;D_2__Erysipelotrichia;D_3__Erysipelotrichales;D_4__Erysipelotrichaceae;D_5__Solobacterium	Solobacterium	0	0	0	0	0	0	0	0	0	0	0.000207185	0.000129724	0	0.000385556	0	0	0	0	0	0	0.000121317	0	0.000395111	0	0	0	3.35826e-05	0	0	0	0	0	0	0	0	0	0	0	0	0	0	0	0	0	0	0.00138962	0	0.000114383
D_0__Bacteria;D_1__Firmicutes;D_2__Erysipelotrichia;D_3__Erysipelotrichales;D_4__Erysipelotrichaceae;D_5__Turicibacter	Turicibacter	0.000430725	0.000621671	0.000232103	0.00066391	0.000814069	9.23264e-05	0.000322861	0.000296352	0.000994303	0.000335237	0.00277628	0.00596731	0.000592025	0.00259509	0.000609713	0.00574473	0.000676865	0.000147364	0.000922614	0	0.00246101	0.000963126	0.00280282	0.000546134	0.00361866	0.000551136	0.000570904	0.00186122	0.00135867	0.000533173	0	0	0	0.00164069	0.000538182	0.000276496	0.00219049	0.000568687	0.000914317	0.00107627	0.000954381	0.00121999	0.000965755	0.00245204	0.000249287	0.0255526	0.00485356	0.00225498
D_0__Bacteria;D_1__Firmicutes;D_2__Negativicutes;D_3__Selenomonadales;__;__	U. m. of Selenomonadales order	0	0	0	0	0	0	0	0	0	0	0	0	0	0	0	0	0	0	0	0	0	0	0	0	0	0	0	0	0	0	0	0	0	0	0	0	0	0	0	0	0	0	0	0	0	0	0	0
D_0__Bacteria;D_1__Firmicutes;D_2__Negativicutes;D_3__Selenomonadales;D_4__Acidaminococcaceae;D_5__Acidaminococcus	Acidaminococcus	0	0	0	0	0	0	0	0	0	0	0.000248622	0.000129724	0	0	0	0	0	0	0	0	0	0	0	0	0	0	0	0	0	0	0	0	0	0	0	0	0	0	0	0	0	0	0	0.000149515	0	0	0.00145049	0.000196085
D_0__Bacteria;D_1__Firmicutes;D_2__Negativicutes;D_3__Selenomonadales;D_4__Acidaminococcaceae;D_5__Phascolarctobacterium	Phascolarctobacterium	0.00683417	0.0062591	0.0079205	0.00935006	0.00672804	0.00858635	0.00641512	0.00581928	0.00481028	0.00609635	0.00103593	0.000432414	0	0.000785942	9.3802e-05	0.000201805	0	0.000110523	0.000126386	0	0.00161179	0.00020013	0.000814915	0.000265687	0.000657938	0.000571934	0.000358214	0.000716915	0.000139076	0.000220223	0	0	0	0.00807323	0.00933818	0.0115546	0.0153177	0.011155	0.00890767	0.0060241	0.00811958	0.0116625	0.0101404	0.000418642	0.000186965	0.00377648	0.000362622	0.000604595
D_0__Bacteria;D_1__Firmicutes;D_2__Negativicutes;D_3__Selenomonadales;D_4__Acidaminococcaceae;D_5__Succiniclasticum	Succiniclasticum	0	0	0.000246609	8.29887e-05	0	0	0.000463236	0	0	0	0.00107736	0.000345931	0	0	0	4.03611e-05	0	0	0	0	0	0	0	0	0	0	0	0	0	0	0	0	0	0	0	0.000101867	0	0.000320798	0	0	0	8.71422e-05	0	0.000478447	4.67413e-05	9.80905e-05	9.7629e-05	0.000555574
D_0__Bacteria;D_1__Firmicutes;D_2__Negativicutes;D_3__Selenomonadales;D_4__Acidaminococcaceae;D_5__uncultured	U. m. of Acidaminococcaceae family	0	0	0	0	0	0	0	0	0	0	0	0	0	0	0	0	0	0	0	0	0	0.000162606	0	0	0	0	0	0	0	0	0	0	0	0	0	0	0	0	0	0	0	0	0	0	0	0	0	0
D_0__Bacteria;D_1__Firmicutes;D_2__Negativicutes;D_3__Selenomonadales;D_4__Veillonellaceae;__	U. m. of Veillonellaceae family	0	0	0.000130558	0	0	0	0	0	0	0	0	0	0	0.000252095	0	0	0	0	0	0	0	0	0	0	0	0	0	0	0	0	0	0	0	0	0	0	0	0.000262471	0	0	0	0	0	0.00010466	0	0	0	0
D_0__Bacteria;D_1__Firmicutes;D_2__Negativicutes;D_3__Selenomonadales;D_4__Veillonellaceae;D_5__Allisonella	Allisonella	0	0	0	0	0	0	0	0	0	0	0	0	0	0	0	0	0	0	0	0	0	0	0	0	0	0	0	0	0	0	0	0	0	0	0	0	0	0	0	0	0	0	0	0	0	0	0	0
D_0__Bacteria;D_1__Firmicutes;D_2__Negativicutes;D_3__Selenomonadales;D_4__Veillonellaceae;D_5__Anaeroglobus	Anaeroglobus	0	0	0	0	0	0	0	0	0	0	0	0	0	0	0	0	0	0	0	0	0	0	0	0	0	0	0	0	0	0	0	0	0	0	0	0	0	0	0	0	0	0	0	0.000149515	0	0	0	6.53616e-05
D_0__Bacteria;D_1__Firmicutes;D_2__Negativicutes;D_3__Selenomonadales;D_4__Veillonellaceae;D_5__Anaerovibrio	Anaerovibrio	8.6145e-05	0.000551026	0.000217596	0.00154912	0	0.000659474	0	0.000309823	0	9.93295e-05	4.1437e-05	0.000129724	0.00016915	0.000103804	0	0	0	0	0	0	0.000277296	0	0.000197555	4.42811e-05	0	0	0	0	0	0	0	0	0	0.00182299	0.00229818	0.00101867	0.0026475	0.00144359	0.000498719	0.000523185	0.0049481	0.00198975	0.00195761	0	0	0.00145501	0	0.000196085
D_0__Bacteria;D_1__Firmicutes;D_2__Negativicutes;D_3__Selenomonadales;D_4__Veillonellaceae;D_5__Dialister	Dialister	0	0	0	0	0	0	0	0	0	0	0.00617412	0.0032431	8.45749e-05	0	0	0	0	4.91213e-05	0	0.0002284	0	0	0	0	0	0	0	0	0	0	0	0	0	0	0	0	0	0	0	0	0	0	0	0.00040369	0.000186965	0	0.00509066	0.000784339
D_0__Bacteria;D_1__Firmicutes;D_2__Negativicutes;D_3__Selenomonadales;D_4__Veillonellaceae;D_5__Megamonas	Megamonas	0	0	0	0	0	0	0	0	0	0	0.000290059	0.000172965	0	0	0	6.72685e-05	0	0	0	0	0	0	0	0	0	0	0	0	0	0	0	0	0	0	0	0	0	0	0	0	0	0	0	0.000553205	4.67413e-05	9.80905e-05	0.000111576	0.000343148
D_0__Bacteria;D_1__Firmicutes;D_2__Negativicutes;D_3__Selenomonadales;D_4__Veillonellaceae;D_5__Megasphaera	Megasphaera	0	0	0	0	0	0	0	0	0	0	4.1437e-05	0	0	0	0	0	0	0	0	0	0	0	0	0	0	0	0	0	0	0	0	0	0	0	0	0	0	0	0	0	0	0	0	8.97089e-05	0	0	0	0
D_0__Bacteria;D_1__Firmicutes;D_2__Negativicutes;D_3__Selenomonadales;D_4__Veillonellaceae;D_5__Mitsuokella	Mitsuokella	0	0	0	0	0	0	0	0	0	0	0.00107736	0.000605379	0	0	0	0	0	0	0	0	0	0	0	0	0	0	0	0	0	0	0	0	0	0	0	0	0	0	0	0	0	0	0	5.98059e-05	0	0	0	0
D_0__Bacteria;D_1__Firmicutes;D_2__Negativicutes;D_3__Selenomonadales;D_4__Veillonellaceae;D_5__Negativicoccus	Negativicoccus	0	0	0	0	0	0	0	0	0	0	4.1437e-05	0	0	0	0	0	0	0	0	0	0	0	0	0	0	0	0	0	0	0	0	0	0	0	0	0	0	0	0	0	0	0	0	0	0	0	0	0
D_0__Bacteria;D_1__Firmicutes;D_2__Negativicutes;D_3__Selenomonadales;D_4__Veillonellaceae;D_5__Selenomonas 1	Selenomonas 1	0	0	0	0	0	0	0	0	0	0	0	0	0	0	0	0	0	0	0	0	0	0	0	0	0	0	0	0	0	0	0	0	0	0	0	0	0	0	0	0	0	0	0	0	0	0.001079	0	0
D_0__Bacteria;D_1__Firmicutes;D_2__Negativicutes;D_3__Selenomonadales;D_4__Veillonellaceae;D_5__Veillonella	Veillonella	0	0	0	0	0	0	0	0	9.40557e-05	0	0.000248622	0.000691862	0	0	0	0	0	9.82427e-05	0	0	0	0.000300195	0	0	0	0	0	0	0	0	0	0	0	0	0	0	0	0	0	0	0	0	0	0.000732623	0	0	0.000990237	0.000490212
D_0__Bacteria;D_1__Fusobacteria;D_2__Fusobacteriia;D_3__Fusobacteriales;D_4__Fusobacteriaceae;D_5__Cetobacterium	Cetobacterium	0	0	0	0	0	0	0	0	0	0	0	0	0	0	0	0	0	0	0	0	0	0	0	0	0	0	0	0	0	0	0	0	0	0	0	0	0	0	0	0	0	0	0	0	0	0	0	0
D_0__Bacteria;D_1__Fusobacteria;D_2__Fusobacteriia;D_3__Fusobacteriales;D_4__Fusobacteriaceae;D_5__Fusobacterium	Fusobacterium	0	0	0	0	0	0	0	0	0	0	0.000290059	0.000259448	0	0	2.34505e-05	0	0	0	0	0	0	5.00325e-05	0	0	0	0	0	0	0	2.31814e-05	0	0	0	0	0	4.36573e-05	0	0	4.15599e-05	0	0	0	0	0.000313981	0	4.90453e-05	0.000167364	0.000179744
D_0__Bacteria;D_1__Fusobacteria;D_2__Fusobacteriia;D_3__Fusobacteriales;D_4__Leptotrichiaceae;__	U. m. of Leptotrichiaceae family	0	0	0	0	0	0	0	0	0	0	0	0	0	0	0	0	0	0	0	0	0	0	0	0	0	0	0	0	0	0	0	0	0	0	0	0	0	0	0	0	0	0	0	0	0	0	0	0
D_0__Bacteria;D_1__Fusobacteria;D_2__Fusobacteriia;D_3__Fusobacteriales;D_4__Leptotrichiaceae;D_5__Caviibacter	Caviibacter	0	0	0	0	0	0	0	0	0	0	0	0	0	0	0	0	0	0	0	0	0	0	0	0	0	0	0	0	0	0	0	0	0	0	0	0	0	0	0	0	0	0	0	0	0	0	0	0
D_0__Bacteria;D_1__Fusobacteria;D_2__Fusobacteriia;D_3__Fusobacteriales;D_4__Leptotrichiaceae;D_5__Leptotrichia	Leptotrichia	0	0	0	0	0	0	0	0	0	0	0	0	0	0	0	0	0	0	0	0	0	0	0	0	0	0	0	0	0	0	0	0	0	0	0	0	0	0	0	0	0	0	0	0	0	0	0	0
D_0__Bacteria;D_1__Fusobacteria;D_2__Fusobacteriia;D_3__Fusobacteriales;D_4__Leptotrichiaceae;D_5__Streptobacillus	Streptobacillus	0	0	0	0	0	0	0	0	0	0	0	0	0	0	0	0	0	0	0	0	0	0	0	0	0	0	0	0	0	0	0	0	0	0	0	0	0	0	0	0	0	0	0	0	0	0	0	0
D_0__Bacteria;D_1__Gemmatimonadetes;__;__;__;__	U. m. of Gemmatimonadetes phylum	0	0	0	0	0	0	0	0	0	0	0.000953051	0.00030269	0	0	0	0	0	0	0	0	0	0	0	0	0	0	0	0	0	0	0	0	0	0	0	0	0	0	0	0	0	0	0	0	0	0	0	0
D_0__Bacteria;D_1__Gemmatimonadetes;D_2__BD2-11 terrestrial group;__;__;__	U. m. of BD2-11 terrestrial group class	0	0	0	0	0	0	0	0	0	0	0	0	0	0	0	0	0	0	0	0	0	0	0	0	0	0	0	0	0	0	0	0	0	0	0	0	0	0	0	0	0	0	0	0	0	0	0	0
D_0__Bacteria;D_1__Gemmatimonadetes;D_2__Gemmatimonadetes;D_3__Gemmatimonadales;D_4__Gemmatimonadaceae;__	U. m. of Gemmatimonadaceae family	0	0	0	0	0	0	0	0	0	0	0	0	0	0	0	0	0	0	0	0	0	0	0	0	0	0	0	0	0	0	0	0	0	0	0	0	0	0	0	0	0	0	0	0	0	0	0	0.000277787
D_0__Bacteria;D_1__Gemmatimonadetes;D_2__Gemmatimonadetes;D_3__Gemmatimonadales;D_4__Gemmatimonadaceae;D_5__Gemmatimonas	Gemmatimonas	0	0	0	0	0	0	0	0	0	0	0	0	0	0	0	0	0	0	0	0	0	0	3.70416e-05	0	0	0	0	0	0	0	0	0	0	0	0	0	0	0	0	0	0	0	0	0	0	0	0	0
D_0__Bacteria;D_1__Gemmatimonadetes;D_2__Longimicrobia;D_3__Longimicrobiales;D_4__Longimicrobiaceae;__	U. m. of Longimicrobiaceae family	0	0	0	0	0	0	0	0	0	0	0	0	0	0	0	0	0	0	0	0	0	0	0	0	0	0	0	0	0	0	0	0	0	0	0	0	0	0	0	0	0	0	0	0	0	0	0	0
D_0__Bacteria;D_1__Halanaerobiaeota;D_2__Halanaerobiia;D_3__Halanaerobiales;D_4__Halanaerobiaceae;D_5__Halocella	Halocella	0	0	0	0	0	0	0	0	0	0	0	0	0	0	0	0	0	0	0	0	0	0	0	0	0	0	0	0	0	0	0	0	0	0	0	0	0	0	0	0	0	0	0	0	0	0	0	0
D_0__Bacteria;D_1__Hydrogenedentes;D_2__Hydrogenedentia;D_3__Hydrogenedentiales;D_4__Hydrogenedensaceae;D_5__uncultured bacterium	U. m. of Hydrogenedensaceae family	0	0	0	0	0	0	0	0	0	0	0	0	0	0	0	0	0	0	0	0	0	0	0	0	0	0	0	0	0	0	0	0	0	0	0	0	0	0	0	0	0	0	0	0	0	0	0	0
D_0__Bacteria;D_1__Kiritimatiellaeota;D_2__Kiritimatiellae;D_3__113B434;D_4__uncultured bacterium;D_5__uncultured bacterium	U. m. of 113B434 order	0	0	0	0	0	0	0	0	0	0	0	0	0	0	0	0	0	0	0	0	0	0	0	0	0	0	0	0	0	0	0	0	0	0	0	0	0	0	0	0	0	0	0	0	0	0	0	0
D_0__Bacteria;D_1__Kiritimatiellaeota;D_2__Kiritimatiellae;D_3__WCHB1-41;__;__	U. m. of WCHB1-41 order	0.0100072	0.00799695	0.00435193	0.00726151	0.00381894	0.0026379	0.000687835	0.00932162	0.00829034	0.00541346	0	0	0	0.000133462	0	0	0	0	0	0	0.00152513	5.00325e-05	0.000456847	0.000132843	8.77251e-05	9.35891e-05	0	0.000206802	0	0	0	0	0	0.00454445	0.00337455	0.002081	0.00190683	0.00191021	0.00185634	0.0131394	0.00466912	0.00774113	0.000783044	0	0	0.00163484	0	4.90212e-05
D_0__Bacteria;D_1__Kiritimatiellaeota;D_2__Kiritimatiellae;D_3__WCHB1-41;D_4__Verrucomicrobia bacterium ADurb.Bin070;D_5__Verrucomicrobia bacterium ADurb.Bin070	Verrucomicrobia bacterium ADurb.Bin070	0	0	0	0	0	0	0	0	0	0	0	0	0	0	0	0	0	0	0	0	0	0	0	0	0	0	0	0	0	0	0	0	0	0	0	0	0	0	0	0	0	0	0	0	0	0	0	0
D_0__Bacteria;D_1__Lentisphaerae;__;__;__;__	U. m. of Lentisphaerae phylum	0.000775305	0.000649929	0.000623776	0.000345786	0.000359148	0.00209713	0	0.000956409	0.000846501	0.000533896	0	0	0	0	0	0	0	0	0	0	0	0	2.46944e-05	0	0	6.23928e-05	2.23884e-05	2.75737e-05	0	0	0	0	0	0.000156256	0.000290909	0.000130972	0.000126072	0.000247889	0.00016624	0.000224222	0.000381752	0.00039214	0.000156609	0	0	9.80905e-05	0	0
D_0__Bacteria;D_1__Lentisphaerae;D_2__Lentisphaeria;D_3__Victivallales;__;__	U. m. of Victivallales order	0	0	0	0	0	0	0	0	0	0	0	0	0	0	0	0	0	0	0	0	0	0	0	0	0	0	0	0	0	0	0	0	0	0	0	0	0	0	0	0	0	0	0	0	0	0	0	0
D_0__Bacteria;D_1__Lentisphaerae;D_2__Lentisphaeria;D_3__Victivallales;D_4__vadinBE97;__	U. m. of vadinBE97 family	0.00109117	0.00089012	0.000174077	0.000511764	0.000143659	0	0	0.001832	0.00147802	0.000459399	0	0	0	0	0	0	0	0	0	0	0.000259965	0	0	0	0	0	0	0	0	0	0	0	0	0	0	0.00011642	0	0.0013561	0	0.0012108	0.000425801	0.000188808	0	0	0	0.000147136	0	0
D_0__Bacteria;D_1__Lentisphaerae;D_2__Lentisphaeria;D_3__Victivallales;D_4__vadinBE97;D_5__Bacteroidales bacterium 55_9	Bacteroidales bacterium 55_9	0	0	0	0	0	0	0	0	0	0	0	0	0	0	0	0	0	0	0	7.61334e-05	0	0	0	0	0	0	0	0	0	0	0	0	0	0	0	0	0	0	0	0	0	0	0	2.9903e-05	0	0	0	0
D_0__Bacteria;D_1__Lentisphaerae;D_2__Lentisphaeria;D_3__Victivallales;D_4__Victivallaceae;__	U. m. of Victivallaceae family	0.00314429	0.00275513	0.00104446	0.00143847	0.000993643	0.00104197	0.000238637	0.00377175	0.00299635	0.00209834	4.1437e-05	0	0	0	0	0	0	0	0	0	0.000814558	0	0.000148166	0	0	0	0	0	0	0	0	0	0	0.000507832	0.000305455	0.000174629	0.000173348	0.000277053	0.000374039	0.00342312	0.0014536	0.00011619	0	0	0	0	0	0
D_0__Bacteria;D_1__Lentisphaerae;D_2__Lentisphaeria;D_3__Victivallales;D_4__Victivallaceae;D_5__Victivallis	Victivallis	0.00153625	0.00105967	0.000667295	0.000982033	0.000706325	0.000461632	0.000252674	0.00133358	0.00208266	0.000794636	4.1437e-05	0	0	0	0	0	0	0	0	5.07556e-05	0	0	0	0	0	0	0	8.2721e-05	0	0	0	0	0	0.000429704	0.000538182	0.000742174	0.000441251	0.000379125	0.000318626	0.00088194	0.000601994	0.00108928	0.000626436	0	0	0.000326968	0	0
D_0__Bacteria;D_1__Lentisphaerae;D_2__Oligosphaeria;D_3__Oligosphaerales;__;__	U. m. of Oligosphaerales order	0	0	0	0.000138314	0	0	0	0.000175117	0.000255294	0	0	0	0	0	0	0	0	0	0	0	0	0	0	0	0	0	0	0	0	0	0	0	0	0	0	0	0	0.000102072	0	0.000254118	0	0	0	0	0	0	0	0
D_0__Bacteria;D_1__Lentisphaerae;D_2__Oligosphaeria;D_3__Oligosphaerales;D_4__Oligosphaeraceae;D_5__Z20	Z20	0.000143575	0	0	0	0	0	0	0	0	0	8.28741e-05	0	0	0	0	0	0	0	0	0	5.19931e-05	0	0	0	0	0	0	0	0	0	0	0	0	0	0	0	0	0	0	0	0	7.26185e-05	0	0	0	0	0	0
D_0__Bacteria;D_1__Nitrospirae;D_2__Nitrospira;D_3__Nitrospirales;D_4__Nitrospiraceae;D_5__Nitrospira	Nitrospira	0	0	0	0	0	0	0	0	0	0	0.00194754	0.000864827	0	0	0	0	0	0	0	0	0	0	0	0	0	0	0	0	0	0	0	0	0	0	0	0	0	0	0	0	0	0	0	0	0	0	0	6.53616e-05
D_0__Bacteria;D_1__Patescibacteria;D_2__Gracilibacteria;__;__;__	U. m. of Gracilibacteria class	0	0	0	0	0	0	0	0	0	0	0	0	0	0	0	0	0	0	0	0	0	0	0	0	0	0	0	0	0	0	0	0	0	0	0	0	0	0	0	0	0	0	0	0	0	0	0	0
D_0__Bacteria;D_1__Patescibacteria;D_2__Gracilibacteria;D_3__Absconditabacteriales (SR1);__;__	U. m. of Absconditabacteriales (SR1) order	0	0	0	0	0	0	0	0	0	0	0	0	0	0	0	0	0	0	0	0	0	5.00325e-05	0	0	0	0	7.83594e-05	0	0	4.63628e-05	0	0	0	0	0	0	0	0	0	0	0	0	0	0	0	0	0	0
D_0__Bacteria;D_1__Patescibacteria;D_2__Gracilibacteria;D_3__Candidatus Peregrinibacteria;D_4__uncultured bacterium;D_5__uncultured bacterium	U. m. of Candidatus Peregrinibacteria order	0	0	0	0	0	0	0	0	0	0	0	0	0	0	0	0	0	0	0	0	0	0	0	0	0	0	0	0	0	0	0	0	0	0	0	0	0	0	0	0	0	0	0	0	0	0	0	0
D_0__Bacteria;D_1__Patescibacteria;D_2__Gracilibacteria;D_3__Candidatus Peribacteria;__;__	U. m. of Candidatus Peribacteria order	0	0	0	0	0	0	0	0	0	0	0	0	0	0	0	0	0	0	0	0	0	0	0	0	0	0	0	0	0	0	0	0	0	0	0	0	0	0	0	0	0	0	0	0	0	0	0	0
D_0__Bacteria;D_1__Patescibacteria;D_2__Gracilibacteria;D_3__JGI 0000069-P22;__;__	U. m. of JGI 0000069-P22 order	0	0	0	0	0	0	0	0	0	0	0	0	0	0	0	0	0	0	0	0	0	0.000137589	0	0	0	0	0	0	0	0	0	0	0	0	0	0	0	0	0	0	0	0	0	0	0	0	0	0
D_0__Bacteria;D_1__Patescibacteria;D_2__Microgenomatia;D_3__metagenome;D_4__metagenome;D_5__metagenome	U. m. of Microgenomatia class	0	0	0	0	0	0	0	0	0	0	0	0	0	0	0	0	0	0	0	0	0	0	0	0	0	0	0	0	0	0	0	0	0	0	0	0	0	0	0	0	0	0	0	0	0	0	0	0
D_0__Bacteria;D_1__Patescibacteria;D_2__Parcubacteria;__;__;__	U. m. of Parcubacteria class	0	0	0	0	0	0	0	0	0	0	0	0	0	0	0	0	0	0	0	0	0	0	0	0	0	0	0	0	0	0	0	0	0	0	0	0	0	0	0	0	0	0	0	0	0	0	0	0
D_0__Bacteria;D_1__Patescibacteria;D_2__Parcubacteria;D_3__Candidatus Nomurabacteria;D_4__uncultured bacterium;D_5__uncultured bacterium	U. m. of Candidatus Nomurabacteria order	0	0	0	0	0	0	0	0	0	0	0	0	0	0	0	0	0	0	0	0	0	0	0	0	0	0	0	0	0	0	0	0	0	0	0	0	0	0	0	0	0	0	0	0	0	0	0	0
D_0__Bacteria;D_1__Patescibacteria;D_2__Saccharimonadia;D_3__Saccharimonadales;__;__	U. m. of Saccharimonadales order	0	0	0	0	0	0	0	0	0	0	0	0	0	0	0	0	0	0	0	0	0.0015078	0.0012383	0.0024077	0.000472332	0.00110753	0.00238132	0.001153	0.00122703	0	0.000185451	0.000172834	0	0	0	0	0	0	0	0	0	0	0	0	0	0	0	0	0.000212425
D_0__Bacteria;D_1__Patescibacteria;D_2__Saccharimonadia;D_3__Saccharimonadales;D_4__Saccharimonadaceae;__	U. m. of Saccharimonadaceae family	0	0	0	0	0	0	0	0	0	0	0	0	0	0	0	0	0	0	0	0	0.000242634	0.00395257	0.000666749	0	0.000339935	0.000135184	0.00179107	0.00241269	0.000588399	0.00106635	0	0	0	0	0	0	0	0	0	0	0	0	0	0	0	0	0	0.00080068
D_0__Bacteria;D_1__Patescibacteria;D_2__Saccharimonadia;D_3__Saccharimonadales;D_4__Saccharimonadaceae;D_5__Candidatus Saccharimonas	Candidatus Saccharimonas	0.00235463	0.00309423	0.00562849	0.00139698	0.00275347	0.00435253	0.00398664	0.00290964	0.00634204	0.00223491	0	0	0	0.000622822	0	6.72685e-05	0	0	0.000113747	0	0.00116118	0	0.000728485	0.000177124	0.000394763	0.000374357	0.00048135	0.000427392	0.000171171	0.000243405	0	0	0	0.00171882	0.000741818	0.00120785	0.000441251	0.00075825	0.000803491	0.0012108	0.00101311	0.00101666	0.000678639	0.000284078	0	0.00130787	0.000181311	0.000522893
D_0__Bacteria;D_1__Patescibacteria;D_2__Saccharimonadia;D_3__Saccharimonadales;D_4__Saccharum hybrid cultivar;D_5__Saccharum hybrid cultivar	Saccharum hybrid cultivar	0	0	0	0	0	0	0	0	0	0	0	0	0	0	0	0	0	0	0	0	0	0	0	0	0	0	0	0	0	0	0	0	0	0	0	0	0	0	0	0	0	0	0	0	0	0	0	0
D_0__Bacteria;D_1__Planctomycetes;D_2__Phycisphaerae;D_3__Phycisphaerales;D_4__Phycisphaeraceae;__	U. m. of Phycisphaeraceae family	0	0	0	0	0	0	0	0	0	0	0	0	0	0	0	0	0	0	0	0	0	0	0	0	0	0	0	0	0	0	0	0	0	0	0	0	0	0	0	0	0	0	0	0	0	0	0	0
D_0__Bacteria;D_1__Planctomycetes;D_2__Phycisphaerae;D_3__Phycisphaerales;D_4__Phycisphaeraceae;D_5__Phycisphaera	Phycisphaera	0	0	0	0	0	0	0	0	0	0	0	0	0	0	0	0	0	0	0	0	0	0	0	0	0	0	0	0	0	0	0	0	0	0	0	0	0	0	0	0	0	0	0	0	0	0	0	0
D_0__Bacteria;D_1__Planctomycetes;D_2__Phycisphaerae;D_3__Phycisphaerales;D_4__Phycisphaeraceae;D_5__SM1A02	SM1A02	0	0	0	0	0	0	0	0	0	0	0	0	0	0	0	0	0	0	0	0	0	0	0	0	0	0	0	0	0	0	0	0	0	0	0	0	0	0	0	0	0	0	0	0	0	0	0	0
D_0__Bacteria;D_1__Planctomycetes;D_2__Phycisphaerae;D_3__Tepidisphaerales;__;__	U. m. of Tepidisphaerales order	0	0	0	0	0	0	0	0	0	0	0	0	0	0	0	0	0	0	0	0	0	0	0	0	0	0	0	0	0	0	0	0	0	0	0	0	0	0	0	0	0	0	0	0	0	0	0	0
D_0__Bacteria;D_1__Planctomycetes;D_2__Phycisphaerae;D_3__Tepidisphaerales;D_4__Tepidisphaeraceae;D_5__Tepidisphaera	Tepidisphaera	0	0	0	0	0	0	0	0	0	0	0	0	0	0	0	0	0	0	0	0	0	0	0	0	0	0	0	0	0	0	0	0	0	0	0	0	0	0	0	0	0	0	0	0	0	0	0	0
D_0__Bacteria;D_1__Planctomycetes;D_2__Phycisphaerae;D_3__Tepidisphaerales;D_4__Tepidisphaeraceae;D_5__uncultured bacterium	U. m. of Tepidisphaeraceae family	0	0	0	0	0	0	0	0	0	0	0.000787304	0.000691863	0	0	0	0	0	0	0	0	0	0	0	0	0	0	0	0	0	0	0	0	0	0	0	0	0	0	0	0	0	0	0	0	0	0	0	0
D_0__Bacteria;D_1__Planctomycetes;D_2__Phycisphaerae;D_3__Tepidisphaerales;D_4__WD2101 soil group;__	U. m. of WD2101 soil group family	0	0	0	0	0	0	0	0	0	0	0	0	0	0	0	0	0	0	0	0	0	0	0	2.95207e-05	0	0	0	0	0	0	0	0	0	0	0	0	0	0	0	0	0	0	0	0	0	0	0	0
D_0__Bacteria;D_1__Planctomycetes;D_2__Planctomycetacia;__;__;__	U. m. of Planctomycetacia class	0	0	4.35193e-05	0	0	0	0	0	0	0	0	0	0	0	0	0	0	0	0	0	0	0	0	0	0	0	0	0	0	0	0	0	0	0	0	0	0	0	0	0	0	0	0	0	0	0	0	0
D_0__Bacteria;D_1__Planctomycetes;D_2__Planctomycetacia;D_3__Isosphaerales;D_4__Isosphaeraceae;__	U. m. of Isosphaeraceae family	0	0	0	0	0	0	0	0	0	0	0	0	0	0	0	0	0	0	0	0	0	0	0.000185208	0	0	0	0	0	0	0	0	0	0	0	0	0	0	0	0	0	0	0	0	0	0	0	0	0
D_0__Bacteria;D_1__Planctomycetes;D_2__Planctomycetacia;D_3__Pirellulales;D_4__Pirellulaceae;__	U. m. of Pirellulaceae family	0	0	0	0	0	0	0	0	0	0	0	0	0	0	0	0	0	0	0	0	0	0	0	0	0	0	0	0	0	0	0	0	0	0	0	0	0	0	0	0	0	0	0	0	0	0	0	0
D_0__Bacteria;D_1__Planctomycetes;D_2__Planctomycetacia;D_3__Pirellulales;D_4__Pirellulaceae;D_5__Blastopirellula	Blastopirellula	0	0	0	0	0	0	0	0	0	0	0	0	0	0	0	0	0	0	0	0	0	0	0	0	0	0	0	0	0	0	0	0	0	0	0	0	0	0	0	0	0	0	0	0	0	0	0	0
D_0__Bacteria;D_1__Planctomycetes;D_2__Planctomycetacia;D_3__Pirellulales;D_4__Pirellulaceae;D_5__p-1088-a5 gut group	p-1088-a5 gut group	0	0.000155418	0	6.91572e-05	5.9858e-05	0	0	0	0.000188111	0	0	0	0	0	0	0	0	0	0	0	0	0	0	0	0	0	0	0	0	0	0	0	0	0	0	0	0	7.29086e-05	0	0.000119585	0.000117462	0.000145237	0	0	0	0	0	0
D_0__Bacteria;D_1__Planctomycetes;D_2__Planctomycetacia;D_3__Pirellulales;D_4__Pirellulaceae;D_5__Pir4 lineage	Pir4 lineage	0	0	0	0	0	0	0	0	0	0	0	0	0	0	0	0	0	0	0	0	0	0	0	0	0	0	0	0	0	0	0	0	0	0	0	0	0	0	0	0	0	0	0	0	0	0	0	0
D_0__Bacteria;D_1__Planctomycetes;D_2__Planctomycetacia;D_3__Pirellulales;D_4__Pirellulaceae;D_5__Rhodopirellula	Rhodopirellula	0	0	0	0	0	0	0	0	0	0	0	0	0	0	0	0	0	0	0	0	0	0	0	0	0	0	0	0	0	0	0	0	0	0	0	0	0	0	0	0	0	0	0	0	0	0	0	0
D_0__Bacteria;D_1__Planctomycetes;D_2__Planctomycetacia;D_3__Planctomycetales;D_4__Rubinisphaeraceae;D_5__SH-PL14	SH-PL14	0	0	0	0	0	0	0	0	0	0	0	0	0	0	0	0	0	0	0	0	0	0	0	0	0	0	0	0	0	0	0	0	0	0	0	0	0	0	0	0	0	0	0	0	0	0	0	0
D_0__Bacteria;D_1__Planctomycetes;D_2__Planctomycetacia;D_3__Planctomycetales;D_4__uncultured;__	U. m. of Planctomycetales order	0	0	0	0	0	0	0	0	0	0	0	0	0	0	0	0	0	0	0	0	0	0	0	0	0	0	0	0	0	0	0	0	0	0	0	0	0	0	0	0	0	0	0	0	0	0	0	0
D_0__Bacteria;D_1__Proteobacteria;__;__;__;__	U. m. of Proteobacteria phylum	0.00080402	0	0	0.000207472	0	0	0.000196524	0.000673528	0.000470278	0.000807052	0.000662993	0.000994551	0	0	0	0.00010763	0	0	0	0	0.000138648	7.50488e-05	0.000148166	0	0.000328969	0.000187178	0.000458962	0.00030331	0.000149774	3.47721e-05	0	0	0	0.00019532	0	0.000276496	0	0	0	0.000209274	0.000367069	0.000769756	0	0	0	0	0	0
D_0__Bacteria;D_1__Proteobacteria;D_2__Alphaproteobacteria;__;__;__	U. m. of Alphaproteobacteria class	0.000387653	0	0	0	0	0	0	0.000390646	0.000403096	7.44971e-05	0	0	0	0	0	0	0	0	0	0	0	0	0.00225954	0.000265687	7.67594e-05	0.000291166	8.95536e-05	0	0	0	0	0	0	0.000299491	0	0	0	0.000641596	0	0	0.000102779	0.000130713	0	0	0	0	0	0.000114383
D_0__Bacteria;D_1__Proteobacteria;D_2__Alphaproteobacteria;D_3__Acetobacterales;D_4__Acetobacteraceae;__	U. m. of Acetobacteraceae family	0.000143575	0	0.000174077	0	0.000275347	0.000184653	0.000126337	0.000175117	0.000107492	0.000248324	0	0	0	0	0	0	0	0	0	0	0.000537262	0	0.00104951	0.000162364	0.000164485	0.000540737	6.71652e-05	0.000234376	0	0.000115907	0	0	0	7.81281e-05	0.000218182	5.82098e-05	0.000110313	0.000204144	0	8.96888e-05	0	0.00011619	0	0.000149515	0	0	0	0.000931403
D_0__Bacteria;D_1__Proteobacteria;D_2__Alphaproteobacteria;D_3__Acetobacterales;D_4__Acetobacteraceae;D_5__Roseomonas	Roseomonas	0	0	0	0	0	0	0	0	0	0	0.000124311	0.000172965	0	0	0	0	0	0	0	0	0	0	0	0	0	0	0	0	0	0	0	0	0	0	0	0	0	0	0	0	0	0	0	0	0	0	0	0
D_0__Bacteria;D_1__Proteobacteria;D_2__Alphaproteobacteria;D_3__Azospirillales;__;__	U. m. of Azospirillales order	0	0	0	0	0	0	0	0	0	0	0	0	0	0	0	0	0	0	0	0	0	0	0	0	0	0	0	0	0	0	0	0	0	0	0	0	0	0	0	0	0	0	0	0	0	0	0	0
D_0__Bacteria;D_1__Proteobacteria;D_2__Alphaproteobacteria;D_3__Azospirillales;D_4__Azospirillaceae;__	U. m. of Azospirillaceae family	0	0	0	0	0	0	0	0	0	0	0	0	0	0	0	0	0	0	0	0	0	0	0	0	0	0	0	0	0	0	0	0	0	0	0	0	0	0	0	0	0	0	0	0	0	0	0	0
D_0__Bacteria;D_1__Proteobacteria;D_2__Alphaproteobacteria;D_3__Azospirillales;D_4__Azospirillaceae;D_5__Niveispirillum	Niveispirillum	0	0	0	0	0	0	0	0	0	0	0	0	0	0	0	0	0	0	0	0	0	0	0	0	0	0	0	0	0	0	0	0	0	0	0	0	0	0	0	0	0	0	0	0	0	0	0	0
D_0__Bacteria;D_1__Proteobacteria;D_2__Alphaproteobacteria;D_3__Caulobacterales;D_4__Caulobacteraceae;__	U. m. of Caulobacteraceae family	0	0	0	0	0	0	0	0	0	0	4.1437e-05	4.32414e-05	0	0	2.34505e-05	0	0	0	0	0	0.00192374	0.000475309	0.0138042	0.000974184	0.0010856	0.00509541	0.000705234	0.00115809	9.62835e-05	0.000452038	0	4.24196e-05	0	0	0	0	0	0	0	0	0	0	0	0.000179418	0	0	0	0.00080068
D_0__Bacteria;D_1__Proteobacteria;D_2__Alphaproteobacteria;D_3__Caulobacterales;D_4__Caulobacteraceae;D_5__Asticcacaulis	Asticcacaulis	0	0	0	0	0	0	0	0	0	0	8.28741e-05	8.64827e-05	0	0	0	0	0	0	0	0	0	0	0.000555624	0	0	0	0	0	0	0	0	0	0	0	0	0	0	0	0	0	0	0	0	0	0	0	0	0
D_0__Bacteria;D_1__Proteobacteria;D_2__Alphaproteobacteria;D_3__Caulobacterales;D_4__Caulobacteraceae;D_5__Brevundimonas	Brevundimonas	0	0	0	0	0	0	0	0	0	0	0.000290059	8.64827e-05	0	0	0	0	0	0	0	0	0	0.000187622	0.013088	0.000147604	0.000449591	0.000176779	0	0.000137868	0	5.79535e-05	0	0	0	0	0	0	0	0	0	0	0	0	0	0	0	9.80905e-05	0	0.000147064
D_0__Bacteria;D_1__Proteobacteria;D_2__Alphaproteobacteria;D_3__Caulobacterales;D_4__Caulobacteraceae;D_5__Phenylobacterium	Phenylobacterium	0	0	0	0	0	0	0	0	0	0	0.000745867	0.000345931	0	0	0	0	0	0	0	0	0	0	0	0	0	0	0	0	0	0	0	0	0	0	0	0	0	0	0	0	0	0	0	0	0	0	0	0
D_0__Bacteria;D_1__Proteobacteria;D_2__Alphaproteobacteria;D_3__Caulobacterales;D_4__Hyphomonadaceae;D_5__Hirschia	Hirschia	0	0	0	0	0	0	0	0	0	0	0.000248622	4.32414e-05	0	0	0	0	0	0	0	0	0	0	0	0	0	0	0	0	0	0	0	0	0	0	0	0	0	0	0	0	0	0	0	0	0	0	0	0
D_0__Bacteria;D_1__Proteobacteria;D_2__Alphaproteobacteria;D_3__Caulobacterales;D_4__Hyphomonadaceae;D_5__Hyphomonas	Hyphomonas	0	0	0	0	0	0	0	0	0	0	0	0	0	0	0	0	0	0	0	0	0	0	0	0	0	0	0	0	0	0	0	0	0	0	0	0	0	0	0	0	0	0	0	0	0	0	0	0
D_0__Bacteria;D_1__Proteobacteria;D_2__Alphaproteobacteria;D_3__Micavibrionales;D_4__Micavibrionaceae;D_5__uncultured	U. m. of Micavibrionaceae family	0	0	0	0	0	0	0	0	0	0	0	0	0	0	0	0	0	0	0	0	0	0	0	0	0	0	0	0	0	0	0	0	0	0	0	0	0	0	0	0	0	0	0	0	0	0	0	0
D_0__Bacteria;D_1__Proteobacteria;D_2__Alphaproteobacteria;D_3__Micavibrionales;D_4__uncultured;__	U. m. of Micavibrionales order	0	0	0	0	0	0	0	0	0	0	0	0	0	0	0	0	0	0	0	0	0	3.75244e-05	0.00122237	0	0	0	0	0	0	0	0	0	0	0	0	0	0	0	0	0	0	0	0	0	0	0	0	0
D_0__Bacteria;D_1__Proteobacteria;D_2__Alphaproteobacteria;D_3__Micropepsales;D_4__Micropepsaceae;D_5__uncultured	U. m. of Micropepsaceae family	0	0	0	0	0	0	0	0	0	0	0	0	0	0	0	0	0	0	0	0	0	0	0	0	0	0	0	0	0	0	0	0	0	0	0	0	0	0	0	0	0	0	0	0	0	0	0	0
D_0__Bacteria;D_1__Proteobacteria;D_2__Alphaproteobacteria;D_3__Paracaedibacterales;D_4__Paracaedibacteraceae;__	U. m. of Paracaedibacteraceae family	0	0	0	0	0	0	0	0	0	0	0	0	0	0	0	0	0	0	0	0	0	0	0	0	0	0	0	0	0	0	0	0	0	0	0	5.82098e-05	0	0.000131236	0	0	0.000132145	0	0	0	0	0	0	0
D_0__Bacteria;D_1__Proteobacteria;D_2__Alphaproteobacteria;D_3__Parvibaculales;D_4__Parvibaculaceae;D_5__Parvibaculum	Parvibaculum	0	0	0	0	0	0	0	0	0	0	0	0	0	0	0	0	0	0	0	0	0	0	0	0	0	0	0	0	0	0	0	0	0	0	0	0	0	0	0	0	0	0	0	0	0	0	0	0
D_0__Bacteria;D_1__Proteobacteria;D_2__Alphaproteobacteria;D_3__Parvibaculales;D_4__Parvibaculaceae;D_5__Rhodoligotrophos	Rhodoligotrophos	0	0	0	0	0	0	0	0	0	0	0	0	0	0	0	0	0	0	0	0	0	0	0	0	0	0	0	0	0	0	0	0	0	0	0	0	0	0	0	0	0	0	0	0	0	0	0	0
D_0__Bacteria;D_1__Proteobacteria;D_2__Alphaproteobacteria;D_3__Puniceispirillales;__;__	U. m. of Puniceispirillales order	0	0	0	0	0	0	0	0	0	0	0	0	0	0	0	0	0	0	0	0	0	0	0	0	0	0	0	0	0	0	0	0	0	0	0	0	0	0	0	0	0	0	0	0	0	0	0	0
D_0__Bacteria;D_1__Proteobacteria;D_2__Alphaproteobacteria;D_3__Puniceispirillales;D_4__Puniceispirillales Incertae Sedis;D_5__Constrictibacter	Constrictibacter	0	0	0	0	0	0	0	0	0	0	0	0	0	0	0	0	0	0	0	0	0	0	0	0	0	0	0	0	0	0	0	0	0	0	0	0	0	0	0	0	0	0	0	0	0	0	0	0
D_0__Bacteria;D_1__Proteobacteria;D_2__Alphaproteobacteria;D_3__Rhizobiales;__;__	U. m. of Rhizobiales order	0	0	0	0	0	0	0	0	0	0	0.00435089	0.00229179	0	0	0	0	0	0	0	0	0	0	0.00444499	0.000649456	0.00130491	0	0.000268661	0	0	0.000359312	0	0	0	0	0	0	0	0	0.000193946	0	0	0	0	0	0	0	0	0.00042485
D_0__Bacteria;D_1__Proteobacteria;D_2__Alphaproteobacteria;D_3__Rhizobiales;D_4__A0839;D_5__metagenome	U. m. of A0839 family	0	0	0	0	0	0	0	0	0	0	0	0	0	0	0	0	0	0	0	0	0	0	0.000111125	0	0	0	0	0	0	0	0	0	0	0	0	0	0	0	0	0	0	0	0	0	0	0	0	0
D_0__Bacteria;D_1__Proteobacteria;D_2__Alphaproteobacteria;D_3__Rhizobiales;D_4__Beijerinckiaceae;__	U. m. of Beijerinckiaceae family	0	0	0	0	0	0	0	0	0	0	0	0	0	0	0	0	0	0	0	0	0	0	0	0	0	0	0	0	0	0	0	0	0	0	0	0	0	0	0	0	0	0	0	0	0	0	0	0
D_0__Bacteria;D_1__Proteobacteria;D_2__Alphaproteobacteria;D_3__Rhizobiales;D_4__Beijerinckiaceae;D_5__Bosea	Bosea	0	0	0	0	0	0	0	0	0	0	0.000165748	8.64827e-05	0	0	0	0	0	0	0	0	0	0	0.00123472	0	0	0	0	0	0	0	0	0	0	0	0	0	0	0	0	0	0	0	0	0	0	0	0	0.000833361
D_0__Bacteria;D_1__Proteobacteria;D_2__Alphaproteobacteria;D_3__Rhizobiales;D_4__Beijerinckiaceae;D_5__Methylobacterium	Methylobacterium	0	0	0	0	0	0	0	0	0	0	0.000290059	0.000475655	0	0.000593164	0	0.000349796	0.000293308	0	0	0	0.00499133	0.000625407	0.0124089	0.0016384	0.00328969	0.00665523	0.00101867	0.00263328	0.000460021	0.000695443	0	0	0	0	0	0	0	0	0	0	0	0	0	0.000328933	0	0.00106265	0.000529986	0.00142162
D_0__Bacteria;D_1__Proteobacteria;D_2__Alphaproteobacteria;D_3__Rhizobiales;D_4__Devosiaceae;__	U. m. of Devosiaceae family	0	0	0	0	0	0	0	0	0	0	0	0	0	0	0	0	0	0	0	0	0.00379549	0.00181368	0.0197061	0.00181552	0.00279624	0.00708158	0.0011642	0.00161306	0	0.000625898	0	0	0	0	0	0	0	0	0	0	0	0	0	0	0	0.000277923	0	0.00632374
D_0__Bacteria;D_1__Proteobacteria;D_2__Alphaproteobacteria;D_3__Rhizobiales;D_4__Hyphomicrobiaceae;__	U. m. of Hyphomicrobiaceae family	0	0	0	0	0	0	0	0	0	0	0.000207185	0.000129724	0	0	0	0	0	0	0	0	0	0	0	0	0	0	0	0	0	0	0	0	0	0	0	0	0	0	0	0	0	0	0	0	0	0	0	0
D_0__Bacteria;D_1__Proteobacteria;D_2__Alphaproteobacteria;D_3__Rhizobiales;D_4__Hyphomicrobiaceae;D_5__Hyphomicrobium	Hyphomicrobium	0	0	0	0	0	0	0	0	0	0	0.000497244	0.000216207	0	0	0	0	0	0	0	0	0	0	0	0	0	0	0	0	0	0	0	0	0	0	0	0	0	0	0	0	0	0	0	0	0	0	0	0
D_0__Bacteria;D_1__Proteobacteria;D_2__Alphaproteobacteria;D_3__Rhizobiales;D_4__Kaistiaceae;D_5__Kaistia	Kaistia	0	0	0	0	0	0	0	0	0	0	0	8.64827e-05	0	0	0	0	0	0	0	0	0	0	0	0	0	0	0	0	0	0	0	0	0	0	0	0	0	0	0	0	0	0	0	0	0	0	0	0.000147064
D_0__Bacteria;D_1__Proteobacteria;D_2__Alphaproteobacteria;D_3__Rhizobiales;D_4__Rhizobiaceae;__	U. m. of Rhizobiaceae family	0	0	0	0	0	0	0	0	0	0	0.000621555	0.000345931	0	0	0	0	0.000135373	0	0	0	0.020312	0.00849302	0.0212619	0.00528421	0.00713863	0.0361254	0.0157838	0.00687963	0.000470719	0.00206315	0	0	0	0	0	0	0	0	0	0	0	0	0	0.000388739	0.000436253	0	0	0.00267983
D_0__Bacteria;D_1__Proteobacteria;D_2__Alphaproteobacteria;D_3__Rhizobiales;D_4__Rhizobiaceae;D_5__Allorhizobium-Neorhizobium-Pararhizobium-Rhizobium	Allorhizobium-Neorhizobium-Pararhizobium-Rhizobium	0	0	0	0	0	0	0	0	0	0	0	0	0	0	0	0	0	0	0	0	0.00386482	0.00260169	0.0147302	0.00187457	0.00208347	0.000894296	0.000492545	0	0	0.000417266	0.000172834	0	0	0	0	0	0	0	0	0	0	0	0	0	0	0	0	0.00243472
D_0__Bacteria;D_1__Proteobacteria;D_2__Alphaproteobacteria;D_3__Rhizobiales;D_4__Rhizobiaceae;D_5__Aureimonas	Aureimonas	0	0	0	0	0	0	0	0	0	0	4.1437e-05	4.32414e-05	0	0	0	0	0	0	0	0	0.00249567	0.00020013	0.00365477	0.000678977	0.00371735	0.00511621	0.000884342	0.000965078	0	0.00016227	0	0	0	0	0	0	0	0	0	0	0	0	0	0	0	0	0	0.000375829
D_0__Bacteria;D_1__Proteobacteria;D_2__Alphaproteobacteria;D_3__Rhizobiales;D_4__Rhizobiaceae;D_5__Mesorhizobium	Mesorhizobium	0	0	0	0	0	0	0	0	0	0	0.000538681	0.000129724	0	0	0	0	0	0	0	0	0	0	0	0.000177124	0	0	0	0	0	0	0	0	0	0	0	0	0	0	0	0	0	0	0	0	0	0	0	0
D_0__Bacteria;D_1__Proteobacteria;D_2__Alphaproteobacteria;D_3__Rhizobiales;D_4__Rhodobiaceae;D_5__Tepidamorphus	Tepidamorphus	0	0	0	0	0	0	0	0	0	0	0	0	0	0	0	0	0	0	0	0	0	0	0	0	0	0	0	0	0	0	0	0	0	0	0	0	0	0	0	0	0	0	0	0	0	0	0	0
D_0__Bacteria;D_1__Proteobacteria;D_2__Alphaproteobacteria;D_3__Rhizobiales;D_4__Xanthobacteraceae;__	U. m. of Xanthobacteraceae family	0	0	0	0	0	0	0	0	0	0	0.00107736	0.000735103	0	0	0	0	0	0	0	0	0	0	0	0	0	0	0	0	0	0.000730215	0	0	0	0	0	0	0	0	0	0	0	0	0	0	0	0	0	0.000522893
D_0__Bacteria;D_1__Proteobacteria;D_2__Alphaproteobacteria;D_3__Rhizobiales;D_4__Xanthobacteraceae;D_5__Bradyrhizobium	Bradyrhizobium	0	0	0	0	0	0	0	0	0	0	0.00203041	0.00103779	0	0	0	0	0	0	0	0	0	0	0.00030868	0	0	0	0	0	0	0	0	0	0	0	0	0	0	0	0	0	0	0	0	0	0	0	0	0.000228766
D_0__Bacteria;D_1__Proteobacteria;D_2__Alphaproteobacteria;D_3__Rhodobacterales;D_4__Rhodobacteraceae;__	U. m. of Rhodobacteraceae family	0	0	0	0	0	0	0	0	0	0	4.1437e-05	4.32414e-05	0	0	0	6.72685e-05	0	0	0	0	0.000450607	0.00564117	0.00404988	0.000487092	0.000241244	0.000582332	0.000705234	0.000634194	0	0	0	0	0	0	0	0	0	0	0	0	0	0	0	0	0	0	0	0
D_0__Bacteria;D_1__Proteobacteria;D_2__Alphaproteobacteria;D_3__Rhodobacterales;D_4__Rhodobacteraceae;D_5__Falsirhodobacter	Falsirhodobacter	0	0	0	0	0	0	0	0	0	0	0	0	0	0	0	0	0	0	0	0	0	0	0	0	0	0.000228773	0	0	0	0.000394084	0	0	0	0	0	0	0	0	0	0	0	0	0	0	0	0	0	0
D_0__Bacteria;D_1__Proteobacteria;D_2__Alphaproteobacteria;D_3__Rhodobacterales;D_4__Rhodobacteraceae;D_5__Paracoccus	Paracoccus	0	0	0	0	0	0	0	0	0	0	0.000290059	4.32414e-05	5.63833e-05	0	0	0	0	0	0	0	0	0.00764247	0.00502531	0.0046938	0.000328969	0.000509541	0.00280974	0.000551473	0.000213963	0.000428856	0	0	0	0	0	0	0	0	0	0	0	0	0	0.00116622	0.000856925	0.000555846	0.000223152	0.00550672
D_0__Bacteria;D_1__Proteobacteria;D_2__Alphaproteobacteria;D_3__Rhodobacterales;D_4__Rhodobacteraceae;D_5__Pontibaca	Pontibaca	0	0	0	0	0	0	0	0	0	0	0	0	0	0	0	0	0	0	0	0	0	0	0	0	0	0	0	0	0	0	0	0	0	0	0	0	0	0	0	0	0	0	0	0	0	0	0	0
D_0__Bacteria;D_1__Proteobacteria;D_2__Alphaproteobacteria;D_3__Rhodobacterales;D_4__Rhodobacteraceae;D_5__Rhodobacter	Rhodobacter	0	0	0	0	0	0	0	0	0	0	0.000372933	0.000172965	0	0	0	0	0	0	0	0	0.00084922	0	0.00274108	0	0	0.000280767	0	0	0	0	0	0	0	0	0	0	0	0	0	0	0	0	0	0	0	0	0	0.000163404
D_0__Bacteria;D_1__Proteobacteria;D_2__Alphaproteobacteria;D_3__Rhodobacterales;D_4__Rhodobacteraceae;D_5__Rubellimicrobium	Rubellimicrobium	0	0	0	0	0	0	0	0	0	0	0.000207185	0.000129724	0	0	0	0	0	0	0	0	0	0	0	0	0	0	0	0	0	0	0	0	0	0	0	0	0	0	0	0	0	0	0	0	0	0	0	6.53616e-05
D_0__Bacteria;D_1__Proteobacteria;D_2__Alphaproteobacteria;D_3__Rhodospirillales;__;__	U. m. of Rhodospirillales order	0.0040201	0.000805346	0.00142163	0.00204705	0.000802097	0.00509114	0.00106685	0.0049841	0.00446093	0.00589769	0.00070443	0.000129724	8.45749e-05	0	0	0	0	0	0	8.88223e-05	0.000762565	0	0.000135819	0	0	0.000135184	0	0.000151655	0	8.1135e-05	0	0	0	0.00259125	0.000843636	0.000873146	0.00308875	0.00316423	0.00171781	0.00641275	0.00411118	0.00424092	0.000469827	0.000373787	0	0.00140596	0	0.000343148
D_0__Bacteria;D_1__Proteobacteria;D_2__Alphaproteobacteria;D_3__Rhodospirillales;D_4__Terasakiellaceae;D_5__uncultured bacterium	U. m. of Terasakiellaceae family	0	0	0	0	0	0	0	0	0	0	0	0	0	0	0	0	0	0	0	0	0	0	0	0	0	0	0	0	0	0	0	0	0	0	0	0	0	0	0	0	0	0	0	0	0	0	0	0
D_0__Bacteria;D_1__Proteobacteria;D_2__Alphaproteobacteria;D_3__Rhodospirillales;D_4__uncultured;D_5__Azospirillum sp. 47_25	Azospirillum sp. 47_25	0	0	0	0	0	0	0	0	0	0	0	0	0	0	3.51758e-05	0	0	0	0	0	0	0	0	0	0	0	0	0	0	0	0	0	0	0	0	0	0	0	0	0	0	0	0	0	0	0	0.00013947	0
D_0__Bacteria;D_1__Proteobacteria;D_2__Alphaproteobacteria;D_3__Rickettsiales;__;__	U. m. of Rickettsiales order	0.00017229	0.000282578	0.000145064	0.00019364	0	0.000131895	0.000154412	0.000282882	0.000416532	0	0	0	0	0	0	0	0	0	0	0	0	0	0.00022225	0	0	0	0	4.13605e-05	0	0	0	0	0	0.000130213	0	0	0.000126072	0	0	0.000313911	0.000499214	0.000421187	0.000104406	0	0	6.53937e-05	0	0
D_0__Bacteria;D_1__Proteobacteria;D_2__Alphaproteobacteria;D_3__SAR11 clade;D_4__Clade I;__	U. m. of Clade I family	0	0	0	0	0	0	0	0	0	0	0	0	0	0	0	0	0	0	0	0	0	0	0	0	0	0	0	0	0	0	0	0	0	0	0	0	0	0	0	0	0	0	0	0.000134563	0	0	0	0
D_0__Bacteria;D_1__Proteobacteria;D_2__Alphaproteobacteria;D_3__Sphingomonadales;D_4__Sphingomonadaceae;__	U. m. of Sphingomonadaceae family	0	0.000141289	0	0	0	0	0	0	0	4.96648e-05	0.000124311	4.32414e-05	0	0.000133462	0	0.00025562	0	0	0	0.000101511	0.0334142	0.00442788	0.0340165	0.0106275	0.0150229	0.0580357	0.0134106	0.0120359	0.0017331	0.0039872	0	0	0	0	0	0	0	0	0	0	0	0	0	0.000538253	0	0	0	0.00189549
D_0__Bacteria;D_1__Proteobacteria;D_2__Alphaproteobacteria;D_3__Sphingomonadales;D_4__Sphingomonadaceae;D_5__Sphingobium	Sphingobium	0	0	0	0	0	0	0	0	0	0	8.28741e-05	0	0	0	0	0	0	0	0	0	0.000225303	0	0.000888999	0	0.000142553	0.000634326	0	0	0	0	0	0	0	0	0	0	0	0	0	0	0	0	0	0	0	0	0	0
D_0__Bacteria;D_1__Proteobacteria;D_2__Alphaproteobacteria;D_3__Sphingomonadales;D_4__Sphingomonadaceae;D_5__Sphingomonas	Sphingomonas	0	0	0	0	0	0	0	0	0	0	0.00128455	0.000562138	0	0	0	0	0	0	0	0	0.000710572	0	0.00433387	0.000915143	0.0014036	0.00380596	0.000973895	0.000220589	0	0.000243405	0	0	0	0	0	0	0	0	0	0	0	0	0	0	0	0	0	0
D_0__Bacteria;D_1__Proteobacteria;D_2__Alphaproteobacteria;D_3__Tistrellales;D_4__Geminicoccaceae;D_5__Candidatus Alysiosphaera	Candidatus Alysiosphaera	0	0	0	0	0	0	0	0	0	0	0	0	0	0	0	0	0	0	0	0	0	0	0	0	0	0	0	0	0	0	0	0	0	0	0	0	0	0	0	0	0	0	0	0	0	0	0	0
D_0__Bacteria;D_1__Proteobacteria;D_2__Deltaproteobacteria;__;__;__	U. m. of Deltaproteobacteria class	0	0	0	0	0	0	0	0	0	0	0	0	0	0	0	0	0	0	0	0	0.000259965	2.50163e-05	0.000592666	0	7.67594e-05	0.000332761	0.00055971	0	0	0.000127498	0	0	0	0	0	0	0	0.000116654	0	0	0	0	0	0	0	0	0	0.000179744
D_0__Bacteria;D_1__Proteobacteria;D_2__Deltaproteobacteria;D_3__Bdellovibrionales;D_4__Bacteriovoracaceae;D_5__Bacteriovorax	Bacteriovorax	0	0	0	0	0	0	0	0	0	0	4.1437e-05	0.000129724	0	0	0	0	0	0	0	0	0	8.75569e-05	0	0	3.28969e-05	0	0	8.2721e-05	0	0	0	0	0	0	0	0	0	0	0	0	0	0	0	0	0	0	0	0
D_0__Bacteria;D_1__Proteobacteria;D_2__Deltaproteobacteria;D_3__Bdellovibrionales;D_4__Bacteriovoracaceae;D_5__Peredibacter	Peredibacter	0	0	0	0	0	0	0	0	0	0	0.000124311	8.64827e-05	0	0	0	0	0	0	0	0	0	0.000262671	0.00118533	0	0	0.000582332	8.95536e-05	0	0	0	0	0	0	0	0	0	0	0	0	0	0	0	0	0	0	0	0	0
D_0__Bacteria;D_1__Proteobacteria;D_2__Deltaproteobacteria;D_3__Bdellovibrionales;D_4__Bdellovibrionaceae;__	U. m. of Bdellovibrionaceae family	0	0	0	0	0	0	0	0	0	0	0	0	0	0	0	0	0	0	0	0	0.00034662	0	0.000296333	0	0	0.000415952	4.47768e-05	0.000137868	0	0	0	0	0	0	0	0	0	0	0	0	0	0	0	0	0	0	0	0
D_0__Bacteria;D_1__Proteobacteria;D_2__Deltaproteobacteria;D_3__Bdellovibrionales;D_4__Bdellovibrionaceae;D_5__Bdellovibrio	Bdellovibrio	0	0	0	0	0	0	0	0	0	0	0.000290059	0.000216207	0	0	0	0	0	0	0	0	8.66551e-05	0	0.00134585	0	6.57938e-05	0	0	6.89341e-05	0	0	0	0	0	0	0	0	0	0	0	0	0	0	0	0	0	3.26968e-05	0	0
D_0__Bacteria;D_1__Proteobacteria;D_2__Deltaproteobacteria;D_3__Bdellovibrionales;D_4__Bdellovibrionaceae;D_5__OM27 clade	OM27 clade	0	0	0	0	0	0	0	0	0	0	0.000372933	0.000216207	0	0	0	0	0	0	0	0	0	0	0	0	0	0	0	0	0	0	0	0	0	0	0	0	0	0	0	0	0	0	0	0	0	0	0	0
D_0__Bacteria;D_1__Proteobacteria;D_2__Deltaproteobacteria;D_3__Bradymonadales;__;__	U. m. of Bradymonadales order	0.000387653	0.00121508	0	0	0	0	0	8.08233e-05	0.000564334	0	4.1437e-05	0	0	0	0	0	0	0	0	0	0	0	0	0	0	0	0.000794788	0	9.62835e-05	0	0	0	0	0	0	0	0	0	0	0	0	0.000464758	0	0	0	0	0	0
D_0__Bacteria;D_1__Proteobacteria;D_2__Deltaproteobacteria;D_3__Bradymonadales;D_4__Bradymonadaceae;__	U. m. of Bradymonadaceae family	0	0	0	0	0	0	0	0	0	0	0	0	0	0	0	0	0	0	0	0	0	0	0	0	0	0	0	0	0	0	0	0	0	0	0	0	0	0	0	0	0	0	0	0	0	0	0	0
D_0__Bacteria;D_1__Proteobacteria;D_2__Deltaproteobacteria;D_3__Bradymonadales;D_4__Bradymonadaceae;D_5__Proteobacteria bacterium B210	Proteobacteria bacterium B210	0	0	0	0	0	0	0	0	0	0	0	0	0	0	0	0	0	0	0	0	0	0	0	0	0	0	0	0	0	0	0	0	0	0	0	0	0	0	0	0	0	0	0	0	0	0	0	0
D_0__Bacteria;D_1__Proteobacteria;D_2__Deltaproteobacteria;D_3__Desulfobacterales;D_4__Desulfobacteraceae;D_5__Desulfococcus	Desulfococcus	0	0	0	0	0	0	0	0	0	0	0	0	0	0	0	0	0	0	0	0	0	0	0	0	0	0	0	0	0	0	0	0	0	0	0	0	0	0	0	0	0	0	0	0	0	0	0	0
D_0__Bacteria;D_1__Proteobacteria;D_2__Deltaproteobacteria;D_3__Desulfobacterales;D_4__Desulfobacteraceae;D_5__Desulfotignum	Desulfotignum	0	0	0	0	0	0	0	0	0	0	0	0	0	0	0	0	0	0	0	0	0	0	0	0	0	0	0	0	0	0	0	0	0	0	0	0	0	0	0	0	0	0	0	0	0	0	0	0
D_0__Bacteria;D_1__Proteobacteria;D_2__Deltaproteobacteria;D_3__Desulfobacterales;D_4__Desulfobulbaceae;__	U. m. of Desulfobulbaceae family	0	0	0	0	0	0	0	0	0	0	0	0	0	0	0	0	0	0	0	0	0	0	0	0	0	0	0	0	0	0	0	0	0	0	0	0	0	0	0	0	0	0	0	2.9903e-05	0	0	0	0
D_0__Bacteria;D_1__Proteobacteria;D_2__Deltaproteobacteria;D_3__Desulfobacterales;D_4__Desulfobulbaceae;D_5__Desulfobulbus	Desulfobulbus	0	0	0	0	0	0	0	0	0	0	0	0	0	0	0	0	0	0	0	0	0	0.000275179	0	0	0	0	0	8.2721e-05	0	0	0	0	0	0	0	0	0	0	0	0	0	0	0	0	0	0	0	0
D_0__Bacteria;D_1__Proteobacteria;D_2__Deltaproteobacteria;D_3__Desulfobacterales;D_4__Desulfobulbaceae;D_5__Desulfofustis	Desulfofustis	0	0	0	0	0	0	0	0	0	0	0	0	0	0	0	0	0	0	0	0	0	0	0	0	0	0	0	0	0	0	0	0	0	0	0	0	0	0	0	0	0	0	0	0	0	0	0	0
D_0__Bacteria;D_1__Proteobacteria;D_2__Deltaproteobacteria;D_3__Desulfovibrionales;D_4__Desulfomicrobiaceae;D_5__Desulfomicrobium	Desulfomicrobium	0	0	0	0	0	0	0	0	0	0	0	0	0	0	0	0	0	0	0	0	0	0	0	0	0	0	0	0	0	0	0	0	0	0	0	0	0	0	0	0	0	0	0	0	0	0	0	0
D_0__Bacteria;D_1__Proteobacteria;D_2__Deltaproteobacteria;D_3__Desulfovibrionales;D_4__Desulfovibrionaceae;__	U. m. of Desulfovibrionaceae family	7.17875e-05	0	0	0	0	0	2.80749e-05	0	0	0	0	0	0	0	0	0	0	0	0	0	0	0	0	0	0	0	0	0	0	0	0	0	0	0	0	0	0	0	0	0	0	0.000101666	0	8.97089e-05	0	0	0	0
D_0__Bacteria;D_1__Proteobacteria;D_2__Deltaproteobacteria;D_3__Desulfovibrionales;D_4__Desulfovibrionaceae;D_5__Bilophila	Bilophila	0	0	0	0	0	0	0	0	0	0	4.1437e-05	8.64827e-05	0	0	0	0	0	0	3.79157e-05	0	0	0	0	0	0	0	0	0	0	0	0	0	0	0	0	0	0	0	0	0	0	0	0	0	0	0	0	0
D_0__Bacteria;D_1__Proteobacteria;D_2__Deltaproteobacteria;D_3__Desulfovibrionales;D_4__Desulfovibrionaceae;D_5__Desulfovibrio	Desulfovibrio	0	0	0	0	0	0	0	9.42939e-05	6.71826e-05	0	0.00041437	8.64827e-05	5.63833e-05	0	9.3802e-05	0	7.89676e-05	6.14017e-05	0	0.000279156	0	0	0	0	0	0	0	0	0	0	0	0	0	0	0	0	0	0	0	0	0	0	0	0.000194369	0	0.000228878	0	0
D_0__Bacteria;D_1__Proteobacteria;D_2__Deltaproteobacteria;D_3__Desulfovibrionales;D_4__Desulfovibrionaceae;D_5__Mailhella	Mailhella	0.00435032	0.00257146	0.00232103	0.00325039	0.00199926	0.00195204	0.00131952	0.00303087	0.00298291	0.00540104	0	0	0	0.00016312	0	0	0	0	3.79157e-05	0	0.000623917	0	0.000160514	0	0	9.35891e-05	0	0.000275737	0	0	0	0	0.000184413	0.00221363	0.00170182	0.00192092	0.00253719	0.00262471	0.00203643	0.00455918	0.00268695	0.00348569	0.00261015	0	0	0.00166754	0	0
D_0__Bacteria;D_1__Proteobacteria;D_2__Deltaproteobacteria;D_3__Desulfuromonadales;D_4__Geobacteraceae;D_5__Geothermobacter	Geothermobacter	0	0	0	0	0	0	0	0	0	0	0	0	0	0	0	0	0	0	0	0	0	0	0	0	0	0	0	0	0	0	0	0	0	0	0	0	0	0	0	0	0	0	0	0	0	0	0	0
D_0__Bacteria;D_1__Proteobacteria;D_2__Deltaproteobacteria;D_3__Myxococcales;__;__	U. m. of Myxococcales order	0	0	0	0	0	0	0	0	0	0	0	0	0	0	0	0	0	0	0	0	0	0	0.000518583	0	0	0.000207976	0	5.51473e-05	0	0	0	0	0	0	0	0	0	0	0	0	0	0	0	0	0	0	0	0
D_0__Bacteria;D_1__Proteobacteria;D_2__Deltaproteobacteria;D_3__Myxococcales;D_4__BIrii41;D_5__Sorangiineae bacterium NIC37A_2	Sorangiineae bacterium NIC37A_2	0	0	0	0	0	0	0	0	0	0	0	0	0	0	0	0	0	0	0	0	0	0	0	0	0	0	0	0	0	0	0	0	0	0	0	0	0	0	0	0	0	0	0	0	0	0	0	0
D_0__Bacteria;D_1__Proteobacteria;D_2__Deltaproteobacteria;D_3__Myxococcales;D_4__BIrii41;D_5__uncultured bacterium	U. m. of BIrii41 family	0	0	0	0	0	0	0	0	0	0	0	0	0	0	0	0	0	0	0	0	0	0	0	0	0	0	0	0	0	0	0	0	0	0	0	0	0	0	0	0	0	0	0	0	0	0	0	0
D_0__Bacteria;D_1__Proteobacteria;D_2__Deltaproteobacteria;D_3__Myxococcales;D_4__Blfdi19;__	U. m. of Blfdi19 family	0	0	0	0	0	0	0	0	0	0	0	0	0	0	0	0	0	0	0	0	0	0	0	0	0	0.000613529	0	0	0	0	0	0	0	0	0	0	0	0	0	0	0	0	0	0	0	0	0	0
D_0__Bacteria;D_1__Proteobacteria;D_2__Deltaproteobacteria;D_3__Myxococcales;D_4__Haliangiaceae;D_5__Haliangium	Haliangium	0	0	0	0	0	0	0	0	0	0	0.000207185	0.000216207	0	0	0	0	0	0	0	0	0	0	0	0	0	0	0	0	0	0	0	0	0	0	0	0	0	0	0	0	0	0	0	5.98059e-05	0	0	0	0
D_0__Bacteria;D_1__Proteobacteria;D_2__Deltaproteobacteria;D_3__Myxococcales;D_4__Nannocystaceae;D_5__Nannocystis	Nannocystis	0	0	0	0	0	0	0	0	0	0	0.000455807	0.000129724	0	0	0	0	0	0	0	0	0	0	0.000172861	0	0	0	0	0	0	0	0	0	0	0	0	0	0	0	0	0	0	0	0	0	0	0	0	0
D_0__Bacteria;D_1__Proteobacteria;D_2__Deltaproteobacteria;D_3__Myxococcales;D_4__Polyangiaceae;__	U. m. of Polyangiaceae family	0	0	0	0	0	0	0	0	0	0	0	0	0	0	0	0	0	0	0	0	0	0	0	0	0	0	0	0	0	0	0	0	0	0	0	0	0	0	0	0	0	0	0	0	0	0	0	0.000130723
D_0__Bacteria;D_1__Proteobacteria;D_2__Deltaproteobacteria;D_3__Myxococcales;D_4__Polyangiaceae;D_5__Pajaroellobacter	Pajaroellobacter	0	0	0	0	0	0	0	0	0	0	0	0	0	0	0	0	0	0	0	0	0	0	0	0	0	0	0	0	0	0	0	0	0	0	0	0	0	0	0	0	0	0	0	0	0	0	0	0
D_0__Bacteria;D_1__Proteobacteria;D_2__Deltaproteobacteria;D_3__Myxococcales;D_4__Sandaracinaceae;__	U. m. of Sandaracinaceae family	0	0	0	0	0	0	0	0	0	0	0.00041437	4.32414e-05	0	0	0	0	0	0	0	0	0	0	0	0	0	0	0	0	0	0	0	0	0	0	0	0	0	4.37452e-05	0	0	0	0	0	0	0	0	0	0
D_0__Bacteria;D_1__Proteobacteria;D_2__Deltaproteobacteria;D_3__Myxococcales;D_4__Sandaracinaceae;D_5__Sandaracinus	Sandaracinus	0	0	0	0	0	0	0	0	0	0	0	0	0	0	0	0	0	0	0	0	0	7.50488e-05	8.64304e-05	0	0	0	0	0	0	0	0	0	0	0	0	0	0	0	0	0	0	0	0	0	0	0	0	0
D_0__Bacteria;D_1__Proteobacteria;D_2__Deltaproteobacteria;D_3__Myxococcales;D_4__Vulgatibacteraceae;D_5__Vulgatibacter	Vulgatibacter	0	0	0	0	0	0	0	0	0	0	0	0	0	0	0	0	0	0	0	0	0	0	0	0	0	0	0	0	0	0	0	0	0	0	0	0	0	0	0	0	0	0	0	0	0	0	0	0
D_0__Bacteria;D_1__Proteobacteria;D_2__Deltaproteobacteria;D_3__Oligoflexales;D_4__0319-6G20;__	U. m. of 0319-6G20 family	0	0	0	0	0	0	0	0	0	0	0	0	0	0	0	0	0	0	0	0	0	0	6.1736e-05	0	0	0	0	0	0	0	0	0	0	0	0	0	0	0	0	0	0	0	0	0	0	0	0	0
D_0__Bacteria;D_1__Proteobacteria;D_2__Deltaproteobacteria;D_3__Oligoflexales;D_4__Oligoflexaceae;D_5__Oligoflexus	Oligoflexus	0	0	0	0	0	0	0	0	0	0	0	0	0	0	0	0	0	0	0	0	0	0	0.000259291	0	0	0	4.47768e-05	0	0	0	0	0	0	0	0	0	0	0	0	0	0	0	0	0	0	0	0	9.80424e-05
D_0__Bacteria;D_1__Proteobacteria;D_2__Deltaproteobacteria;D_3__PB19;D_4__uncultured Desulfuromonadales bacterium;D_5__uncultured Desulfuromonadales bacterium	U. m. of PB19 order	0	0	0	0	0	0	0	0	0	0	0	0	0	0	0	0	0	0	0	0	0	0	0	0	0	0	0	0	0	0	0	0	0	0	0	0	0	0	0	0	0	0	0	0	0	0	0	0
D_0__Bacteria;D_1__Proteobacteria;D_2__Deltaproteobacteria;D_3__SAR324 clade(Marine group B);D_4__uncultured bacterium zdt-33i5;D_5__uncultured bacterium zdt-33i5	U. m. of SAR324 clade(Marine group B) order	0	0	0	0	0	0	0	0	0	0	0	0	0	0	0	0	0	0	0	0	0	0	0	0	0	0	0	0	0	0	0	0	0	0	0	0	0	0	0	0	0	0	0	0	0	0	0	0
D_0__Bacteria;D_1__Proteobacteria;D_2__Gammaproteobacteria;__;__;__	U. m. of Gammaproteobacteria class	0	0	0	0	0	0	0	0.000525352	0.000362786	0	0	0	0.00831654	0.00750352	0.00127805	0.00248893	0.00270746	0.000577176	0.00246452	0.00301996	0.000242634	0	0	0.000118083	0.00122815	0.000239172	0.0124703	0.000620407	0.000502814	0.000405675	0	0	0	0.000729195	0.000378182	0	0	0.000495779	0.000346332	0.000822147	0.000190876	0.000203332	0.0016966	0.00221282	0.00277332	0.00093186	0.00041841	0.0039217
D_0__Bacteria;D_1__Proteobacteria;D_2__Gammaproteobacteria;D_3__211ds20;D_4__uncultured beta proteobacterium;D_5__uncultured beta proteobacterium	U. m. of 211ds20 order	0	0	0	0	0	0	0	0	0	0	0	0	0	0	0	0	0	0	0	0	0	0	0	0	0	0	0	0	0	0	0	0	0	0	0	0	0	0	0	0	0	0	0	0	0	0	0	0
D_0__Bacteria;D_1__Proteobacteria;D_2__Gammaproteobacteria;D_3__Aeromonadales;__;__	U. m. of Aeromonadales order	0	0	0	0	0	0	0	0	0	0	0	0	0	0	0	0	0	0	0	0	0	0	0	0	0	0	0	0	0	0	0	0	0	0	0	0	0	0.000947812	0	0	0	0	0	0	0	0	0	0
D_0__Bacteria;D_1__Proteobacteria;D_2__Gammaproteobacteria;D_3__Aeromonadales;D_4__Aeromonadaceae;__	U. m. of Aeromonadaceae family	0	0	0	0	0	0	0	0	0	0	0	0	0	0	0	0	0	0	0	0	0	0	0	0	0	0	0	0	0	0	0	0	0	0	0	0	0	0	0	0	0	0	0	0	0	0	0	0
D_0__Bacteria;D_1__Proteobacteria;D_2__Gammaproteobacteria;D_3__Aeromonadales;D_4__Aeromonadaceae;D_5__Aeromonas	Aeromonas	0	0	0	0	0	0	0	0	0	0	0.000165748	0	0	0	0	0	0	0	0	0	0	0.00127583	0	0	0	0	0	0	0	0	0	0	0	0	0	0	0	0	0	0	0	0	0	0	0	0	0	0
D_0__Bacteria;D_1__Proteobacteria;D_2__Gammaproteobacteria;D_3__Aeromonadales;D_4__Aeromonadaceae;D_5__Oceanimonas	Oceanimonas	0	0	0	0	0	0	0	0	0	0	0	0	0	0	0	0	0	0	0	0	0	0	0	0	0	0	0	0	0	0	0	0	0	0	0	0	0	0	0	0	0	0	0	0	0	0	0	0
D_0__Bacteria;D_1__Proteobacteria;D_2__Gammaproteobacteria;D_3__Aeromonadales;D_4__Aeromonadaceae;D_5__Oceanisphaera	Oceanisphaera	0	0	0	0	0	0	0	0	0	0	0	0	0	0	0	0	0	0	0	0	0	0	0	0	0	0	0	0	8.55853e-05	0.000637489	0	0	0	0	0	0	0	0	0	0	0	0	0	0	0	0	0	0
D_0__Bacteria;D_1__Proteobacteria;D_2__Gammaproteobacteria;D_3__Aeromonadales;D_4__Aeromonadaceae;D_5__Tolumonas	Tolumonas	0	0	0	0	0	0	0	0	0	0	0	0	0	0	0	0	0	0	0	0	0	0	0	0	0	0	0	0	0	0	0	0	0	0	0	0	0	0	0	0	0	0	0	0	0	0	0	0
D_0__Bacteria;D_1__Proteobacteria;D_2__Gammaproteobacteria;D_3__Aeromonadales;D_4__Succinivibrionaceae;D_5__Ruminobacter	Ruminobacter	0.00116296	0.00204869	0.00097193	0.0497102	0.00308867	0.0010024	0.00776271	0.00115847	0.00192142	0.000658058	0	0.000259448	0	0.000296582	7.03515e-05	6.72685e-05	0	0	0	0	0.000606586	0	0.000296333	0.000191885	0.000263175	0.000322363	0.000100748	0.000344671	6.4189e-05	0	0	0	0	0.00843783	0.00523636	0.0167062	0.00551563	0.0286822	0.00663573	0.00142007	0.00518302	0.00762494	0.0096445	0	0	0.00292637	0.000153417	0.000686297
D_0__Bacteria;D_1__Proteobacteria;D_2__Gammaproteobacteria;D_3__Aeromonadales;D_4__Succinivibrionaceae;D_5__Succinivibrio	Succinivibrio	0.00040201	0.00226062	0.00175528	0.0222686	0.000275347	0.00335013	0.00311631	0.000336764	0	0.000595977	4.1437e-05	8.64827e-05	0	0	0.000257956	0	0	0	0	0	0	0	0.000493888	0	0	0	0.000313438	0	0	0	0	0	0	0.00101566	0.00231273	0.00422021	0.00113464	0.00885111	0.00448847	0.000926784	0.00969063	0.00672447	0.00404573	0.000598059	0.000155804	0.00217434	0.000251046	0.000686297
D_0__Bacteria;D_1__Proteobacteria;D_2__Gammaproteobacteria;D_3__Aeromonadales;D_4__Succinivibrionaceae;D_5__Succinivibrionaceae UCG-001	Succinivibrionaceae UCG-001	0	0	0.00060927	0	0	7.91369e-05	0.00294786	0	0	0	0	0.000129724	0	0	0	0	0	0	0	0	0	0	0	0	0	0	0	0	0	0	0	0	0	0	0	0.000218287	0	0.00137068	0	0	0	0	0	0	0	0	0	0
D_0__Bacteria;D_1__Proteobacteria;D_2__Gammaproteobacteria;D_3__Alteromonadales;__;__	U. m. of Alteromonadales order	0	0	0	0	0	0	0	0	0	0	0	0	0	0	0	0	0	0	0	0	0	0	0	0	0	0	0	0	0	0	0	0	0	0	0	0	0	0	0	0	0	0	0	0	0	0	0	0
D_0__Bacteria;D_1__Proteobacteria;D_2__Gammaproteobacteria;D_3__Alteromonadales;D_4__Alteromonadaceae;D_5__Alishewanella	Alishewanella	0	0	0	0	0	0	0	0	0	0	0	0	0	0	0	0	0	0	0	0	0	0	0	0	0	0	0	0	0	0	0	0	0	0	0	0	0	0	0	0	0	0	0	0	0	0	0	0
D_0__Bacteria;D_1__Proteobacteria;D_2__Gammaproteobacteria;D_3__Alteromonadales;D_4__Alteromonadaceae;D_5__Rheinheimera	Rheinheimera	0	0	0	0	0	0	0	0	0	0	0	0	0	0	0	0	0	0	0	0	0	0.00142593	0	0	0	0	0.000100748	0	0	0	0	0	0	0	0	0	0	0	0	0	0	0	0	0	0	0	0	6.53616e-05
D_0__Bacteria;D_1__Proteobacteria;D_2__Gammaproteobacteria;D_3__Alteromonadales;D_4__Idiomarinaceae;D_5__Aliidiomarina	Aliidiomarina	0	0	0	0	0	0	0	0	0	0	8.28741e-05	0	0	0	0	0	0	0	0	0	0.000242634	0	0	0	0.00077856	0.000103988	0.00333587	0.000551473	0.000898646	0.00353517	0	0	0	0	0	0.000189182	0	0.000349961	0.000318626	0	0	0.000232379	0	0	0	0.000392362	0	0.00039217
D_0__Bacteria;D_1__Proteobacteria;D_2__Gammaproteobacteria;D_3__Alteromonadales;D_4__Idiomarinaceae;D_5__Idiomarina	Idiomarina	0	0	0	0	0	0	0	0	0	0	0	0	0	0	0	0	0	0	0	0	0	0	0	0	0.000109656	0	0.000996284	0	0	5.79535e-05	0	0	0	0	0	0	0	0	0	0	0	0	0	0	0	0	0	0.000114383
D_0__Bacteria;D_1__Proteobacteria;D_2__Gammaproteobacteria;D_3__Alteromonadales;D_4__Marinobacteraceae;D_5__Marinobacter	Marinobacter	0	0	0	0	0	0	0	0	0	0	0	0	0	0	0	0	0	0	0	0	0	0	0	0	0	0	0.00278736	0	0	0	0	0	0	0	0	0	0	0	0	0	0	0	0	0	0	0	0	0
D_0__Bacteria;D_1__Proteobacteria;D_2__Gammaproteobacteria;D_3__Alteromonadales;D_4__Shewanellaceae;D_5__Shewanella	Shewanella	0	0	0	0	0	0	0	0	0	0	0	0	0	0	0	0	0	0	0	0	0	0.000225146	0	0	0	0	0	0	0	0	0	0	0	0	0	0	0	0	0	0	0	0	0	0	0	0	0	0
D_0__Bacteria;D_1__Proteobacteria;D_2__Gammaproteobacteria;D_3__Betaproteobacteriales;__;__	U. m. of Betaproteobacteriales order	0	0	0	0	0	0	0	0	0	0	0	0	0	0	0	0	0	0	0	0	0	0.00253915	0	0	0	0	0.000167913	0	0	0	0	0	0	0	0	0	0	0	0	0	0	0	0	0	0	0	0	8.1702e-05
D_0__Bacteria;D_1__Proteobacteria;D_2__Gammaproteobacteria;D_3__Betaproteobacteriales;D_4__Aquaspirillaceae;D_5__Rivicola	Rivicola	0	0	0	0	0	0	0	0	0	0	0	0	0	0	0	0	0	0	0	0	0	0	0	0	0	0	0	0	0	0	0	0	0	0	0	0	0	0	0	0	0	0	0	0	0	0	0	0
D_0__Bacteria;D_1__Proteobacteria;D_2__Gammaproteobacteria;D_3__Betaproteobacteriales;D_4__Burkholderiaceae;__	U. m. of Burkholderiaceae family	0.000157933	0	0.000681802	0.000345786	0.000239432	0.000685853	0.000533423	6.73528e-05	0.000120929	0	0	0	0.000225533	0.00016312	0	0.000134537	0	0	0	0.000190334	0.0389601	0.0067669	0.0229535	0.00935807	0.00677676	0.0448292	0.0218287	0.00963699	0.000738173	0.00142566	0	0	0	0.00028647	0.000261818	0.000902251	0.00198563	0.000962394	0.000387892	0.00023917	0.000425801	0	0.000378471	0.000448544	0	0.000457756	0	0.00214059
D_0__Bacteria;D_1__Proteobacteria;D_2__Gammaproteobacteria;D_3__Betaproteobacteriales;D_4__Burkholderiaceae;D_5__Achromobacter	Achromobacter	0	0	0	0	0	0	0	0	0	0	8.28741e-05	4.32414e-05	0	0	0	0	0	0	0	0	0	0	0	0	0	0	0	0	0	0	0	0	0	0	0	0	0	0	0	0	0	0	0	0.000284078	0	0	0	0
D_0__Bacteria;D_1__Proteobacteria;D_2__Gammaproteobacteria;D_3__Betaproteobacteriales;D_4__Burkholderiaceae;D_5__Acidovorax	Acidovorax	0	0	0	0	0	0	0	0	0	0	0.000580119	0.000216207	0	0	0	0	0	0	0	0	0	0.000237654	0	0	0	0	0	0	0	0	0	0	0	0	0	0	0	0	0	0	0	0	0	0	0	0	0	0
D_0__Bacteria;D_1__Proteobacteria;D_2__Gammaproteobacteria;D_3__Betaproteobacteriales;D_4__Burkholderiaceae;D_5__Advenella	Advenella	0	0	0	0	0	0	0	0	0	0	0	0	0	0	0	0	0	0	0	0	0	0.000125081	0	0	0	0	0	0	0	0	0	0	0	0	0	0	0	0	0	0	0	0	0	0	0	0	0	0
D_0__Bacteria;D_1__Proteobacteria;D_2__Gammaproteobacteria;D_3__Betaproteobacteriales;D_4__Burkholderiaceae;D_5__Aquabacterium	Aquabacterium	0	0.000226062	0	0	0	0	0	0	0	0	0.000911615	0.000259448	0	0	0	0	0	0	0	0	0	0	0	0	0	0	0	0	0	0	0	0	0	0	0	0	0	0	0	0	0	0	0	0	0	0	0	0.000147064
D_0__Bacteria;D_1__Proteobacteria;D_2__Gammaproteobacteria;D_3__Betaproteobacteriales;D_4__Burkholderiaceae;D_5__Bordetella	Bordetella	0	0	0	0	0	0	0	0	0	0	0	0	0	0	0	0	0	0	0	0	0	0	0	0	0	0	0	0	0	0	0	0	0	0	0	0	0	0	0	0	0	0	0	0	0	0	0	0
D_0__Bacteria;D_1__Proteobacteria;D_2__Gammaproteobacteria;D_3__Betaproteobacteriales;D_4__Burkholderiaceae;D_5__Brachymonas	Brachymonas	0	0	0	0	0	0	0	0	0	0	0	4.32414e-05	0	0	0	0	0	0	0	0	0	0.000612898	0	0	0	0	0	0	0	0	0	0	0	0	0	0	0	0	0	0	0	0	0	0	0	0	0	0
D_0__Bacteria;D_1__Proteobacteria;D_2__Gammaproteobacteria;D_3__Betaproteobacteriales;D_4__Burkholderiaceae;D_5__Comamonas	Comamonas	0	0	0	0	0	0	0	0	0	0	0	0	0	0	0	0	0	0	0	0	0	0.000963126	0	0	0	0	0	0	0	0	0	0	0	0	0	0	0	0	0	0	0	0	0	0	0	0	0	9.80424e-05
D_0__Bacteria;D_1__Proteobacteria;D_2__Gammaproteobacteria;D_3__Betaproteobacteriales;D_4__Burkholderiaceae;D_5__Cupriavidus	Cupriavidus	0	0	0	0	0	0	0	0	0	0	0	0	0	0	0	0	0	0	0	0	0	0	0	0	0	0	0	0	0	0	0	0	0	0	0	0	0	0	0	0	0	0	0	0	0	0	0	0
D_0__Bacteria;D_1__Proteobacteria;D_2__Gammaproteobacteria;D_3__Betaproteobacteriales;D_4__Burkholderiaceae;D_5__Delftia	Delftia	0	0	0	0	0	0	0	0	0	0	0	0	0	0	0	0	0	0	0	0	0	0	0	0	0	0	0	0	0	0	0	0	0	0	0	0	0	0	0	0	0	0	0	0	0	0	0	0
D_0__Bacteria;D_1__Proteobacteria;D_2__Gammaproteobacteria;D_3__Betaproteobacteriales;D_4__Burkholderiaceae;D_5__Diaphorobacter	Diaphorobacter	0	0	0	0	0	0	0	0	0	0	0	0	0	0	0	0	0	0	0	0	0	0	0	0	0	0	0	0	0	0	0	0	0	0	0	0	0	0	0	0	0	0	0	0	0	0	0	0
D_0__Bacteria;D_1__Proteobacteria;D_2__Gammaproteobacteria;D_3__Betaproteobacteriales;D_4__Burkholderiaceae;D_5__Hydrogenophaga	Hydrogenophaga	0	0	0	0	0	0	0	0	0	0	4.1437e-05	0.000129724	0	0	0	0	0	0	0	0	0	0.000712963	0.000506235	0	0	0	0	0	0	0	0	0	0	0	0	0	0	0	0	0	0	0	0	0	0	0	0	0.000473872
D_0__Bacteria;D_1__Proteobacteria;D_2__Gammaproteobacteria;D_3__Betaproteobacteriales;D_4__Burkholderiaceae;D_5__Hylemonella	Hylemonella	0	0	0	0	0	0	0	0	0	0	0	0	0	0	0	0	0	0	0	0	0	0	0	0	0	0	0	0	0	0	0	0	0	0	0	0	0	0	0	0	0	0	0	0	0	0	0	0
D_0__Bacteria;D_1__Proteobacteria;D_2__Gammaproteobacteria;D_3__Betaproteobacteriales;D_4__Burkholderiaceae;D_5__Lautropia	Lautropia	0	0	0	0	0	0	0	0	0	0	0	0	0	0	0	0	0	0	0	0	0	0	0	0	0	0	0	0	0	0	0	0	0	0	0	0	0	0	0	0	0	0	0	0	0	0	0	0
D_0__Bacteria;D_1__Proteobacteria;D_2__Gammaproteobacteria;D_3__Betaproteobacteriales;D_4__Burkholderiaceae;D_5__Limnohabitans	Limnohabitans	0	0	0	0	0	0	0	0	0	0	0	0	0	0	0	0	0	0	0	0	0	0	0	0	0	0	0	0	0	0	0	0	0	0	0	0	0	0	0	0	0	0	0	0	0	0	0	0
D_0__Bacteria;D_1__Proteobacteria;D_2__Gammaproteobacteria;D_3__Betaproteobacteriales;D_4__Burkholderiaceae;D_5__Massilia	Massilia	0	0	0	0	0	0	0	0	0	0	0.00132599	0.000778345	0	0	0	0	0	0	0	0	0	0	0.00461785	0	0	0.000145583	0.00166794	0	0	0	0	0	0	0	0	0	0	0	0	0	0	0	0	0	0	0	0	0
D_0__Bacteria;D_1__Proteobacteria;D_2__Gammaproteobacteria;D_3__Betaproteobacteriales;D_4__Burkholderiaceae;D_5__Oligella	Oligella	0	0	0	0	0	0	0.000182487	0	9.40557e-05	0	0.000497244	0.000259448	0	8.89746e-05	0	0.000417065	0.000293308	6.14017e-05	0.000164301	5.07556e-05	0.00232236	0.00033772	0.000963082	0.000309968	0.0053293	0.000551136	0.0226906	0.0086857	0.00885808	0.028884	0	0	0	0	0	0.000247391	0	0.000772831	0.000817344	0	0.000249607	0.000319521	0	0.000313981	0	0.00338412	0.000725244	0.0109644
D_0__Bacteria;D_1__Proteobacteria;D_2__Gammaproteobacteria;D_3__Betaproteobacteriales;D_4__Burkholderiaceae;D_5__Paenalcaligenes	Paenalcaligenes	0	0	0	0	0	0	0	0	0	0	0	0	0	0	0	0	0	0	0	0	0.000277296	0	0.000172861	0	6.57938e-05	0	0.00129853	0.000289523	0.000502814	0.00100839	0	0	0	0	0	0	0	0	0.000346332	0	0	0	0	0	0	0.000343317	0	0.000784339
D_0__Bacteria;D_1__Proteobacteria;D_2__Gammaproteobacteria;D_3__Betaproteobacteriales;D_4__Burkholderiaceae;D_5__Parapusillimonas	Parapusillimonas	0	0	0	0	0	0	0	0	0	0	0	0	0	0	0	0	0	0	0	0	0	0	0	0	0	0	0	0	0	0	0	0	0	0	0	0	0	0	0	0	0	0	0	0	0	0	0	0
D_0__Bacteria;D_1__Proteobacteria;D_2__Gammaproteobacteria;D_3__Betaproteobacteriales;D_4__Burkholderiaceae;D_5__Parasutterella	Parasutterella	0.00196698	0.00330616	0.00584609	0.00431541	0.00223869	0.00683215	0.00402875	0.00111806	0.00141084	0.00109262	8.28741e-05	0	8.45749e-05	0.000252095	0	9.41759e-05	0	0	0	0	0.000207972	0	0.000259291	0	0.000142553	0.000426351	0.000179107	0.000137868	0	0	0	0	0	0.00582054	0.00302545	0.0100557	0.00890381	0.0106009	0.00428067	0.00071751	0.00286314	0.00310807	0.00296252	0.000254175	0	0.00147136	0.000237099	0.000228766
D_0__Bacteria;D_1__Proteobacteria;D_2__Gammaproteobacteria;D_3__Betaproteobacteriales;D_4__Burkholderiaceae;D_5__Pelistega	Pelistega	0	0	0	0	0	0	0	0	0	0	4.1437e-05	0.000216207	0	0	0	0	0	0	0	0	0	0	0	0	0	0	0	0	0	0	0	0	0	0	0	0	0	0	0	0	0	0	0	0	0	0	0	0
D_0__Bacteria;D_1__Proteobacteria;D_2__Gammaproteobacteria;D_3__Betaproteobacteriales;D_4__Burkholderiaceae;D_5__Pelomonas	Pelomonas	0	0	0	0	0	0	0	0	0	0	0	0	0	0	0	0	0	0	0	0	0	0	7.40832e-05	0	0	0	0	0	0	0	0	0	0	0	0	0	0	0	0	0	0	0	0	0	0	0	0	0
D_0__Bacteria;D_1__Proteobacteria;D_2__Gammaproteobacteria;D_3__Betaproteobacteriales;D_4__Burkholderiaceae;D_5__Pigmentiphaga	Pigmentiphaga	0	0	0	0	0	0	0	0	0	0	0	0	0	0	0	0	0	0	0	0	0	0	0.000185208	0	0.000109656	0.000717517	0.000156719	8.2721e-05	0	0	0	0	0	0	0	0	0	0	0	0	0	0	0	0	0	0	0	0.000277787
D_0__Bacteria;D_1__Proteobacteria;D_2__Gammaproteobacteria;D_3__Betaproteobacteriales;D_4__Burkholderiaceae;D_5__Piscinibacter	Piscinibacter	0	0	0	0	0	0	0	0	0	0	0	4.32414e-05	0	0	0	0	0	0	0	0	0	0	0	0	0	0	0	0	0	0	0	0	0	0	0	0	0	0	0	0	0	0	0	0	0	0	0	0
D_0__Bacteria;D_1__Proteobacteria;D_2__Gammaproteobacteria;D_3__Betaproteobacteriales;D_4__Burkholderiaceae;D_5__Polaromonas	Polaromonas	0	0	0	0	0	0	0	0	0	0	4.1437e-05	0	0	0	0	0	0	0	0	0	0	0	0	0	0	0	0	0	0	0	0	0	0	0	0	0	0	0	0	0	0	0	0	0	0	0	0	0
D_0__Bacteria;D_1__Proteobacteria;D_2__Gammaproteobacteria;D_3__Betaproteobacteriales;D_4__Burkholderiaceae;D_5__Pusillimonas	Pusillimonas	0	0	0	0	0	0	0	0	0	0	0	0	0	0	0	0	0	0	0	0	0	0	0	0	0	0	0	0	0	0	0	0	0	0	0	0	0	0	0	0	0	0	0	0	0	0	0	0
D_0__Bacteria;D_1__Proteobacteria;D_2__Gammaproteobacteria;D_3__Betaproteobacteriales;D_4__Burkholderiaceae;D_5__Ralstonia	Ralstonia	0	0	0	0	0	0	0	0	0	0	0	0	0	0	0	0	0	0	0	0	0	0	0	0	0	0	0	0	0	0	0	0	0	0	0	0	0	0	0	0	0	0	0	0	0	0	0	0
D_0__Bacteria;D_1__Proteobacteria;D_2__Gammaproteobacteria;D_3__Betaproteobacteriales;D_4__Burkholderiaceae;D_5__Ramlibacter	Ramlibacter	0	0	0	0	0	0	0	0	0	0	0.000331496	0.000129724	0	0	0	0	0	0	0	0	0	0	0	0	0	0	0	0	0	0	0	0	0	0	0	0	0	0	0	0	0	0	0	0	0	0	0	0
D_0__Bacteria;D_1__Proteobacteria;D_2__Gammaproteobacteria;D_3__Betaproteobacteriales;D_4__Burkholderiaceae;D_5__Rhizobacter	Rhizobacter	0	0	0	0	0	0	0	0	0	0	4.1437e-05	0.000129724	0	0	0	0	0	0	0	0	0	0	0	0	0	0	0	0	0	0	0	0	0	0	0	0	0	0	0	0	0	0	0	0	0	0	0	0
D_0__Bacteria;D_1__Proteobacteria;D_2__Gammaproteobacteria;D_3__Betaproteobacteriales;D_4__Burkholderiaceae;D_5__Simplicispira	Simplicispira	0	0	0	0	0	0	0	0	0	0	0	0	0	0	0	0	0	0	0	0	0	0	0	0	0	0	0	0	0	0	0	0	0	0	0	0	0	0	0	0	0	0	0	0	0	0	0	0.000212425
D_0__Bacteria;D_1__Proteobacteria;D_2__Gammaproteobacteria;D_3__Betaproteobacteriales;D_4__Burkholderiaceae;D_5__Sutterella	Sutterella	0	0	0	0	0	0	0	0	0	0	0.000662993	0.000389172	0	0	7.03515e-05	0	0	0	0	0	0	0	0	0	0	0	0	0	0	0	0	0	0	0	0	0	0	0	0	0	0	0	0	0.000254175	0.000186965	0	0.000990237	0.000179744
D_0__Bacteria;D_1__Proteobacteria;D_2__Gammaproteobacteria;D_3__Betaproteobacteriales;D_4__Burkholderiaceae;D_5__Tepidicella	Tepidicella	0	0	0	0	0	0	0	0	0	0	0	0	0	0	0	0	0	0	0	0	0	0	0	0	0	0	0	0	0	0	0	0	0	0	0	0	0	0	0	0	0	0	0	0	0	0	0	0
D_0__Bacteria;D_1__Proteobacteria;D_2__Gammaproteobacteria;D_3__Betaproteobacteriales;D_4__Burkholderiaceae;D_5__Tepidimonas	Tepidimonas	0	0	0	0	0	0	0	0	0	0	0.000207185	0	0	0	0	0	0	0	0	0	0	0	0	0	0	0	0	0	0	0	0	0	0	0	0	0	0	0	0	0	0	0	0	0	0	0	0	0
D_0__Bacteria;D_1__Proteobacteria;D_2__Gammaproteobacteria;D_3__Betaproteobacteriales;D_4__Burkholderiaceae;D_5__Variovorax	Variovorax	0	0	0	0	0	0	0	0	0	0	8.28741e-05	8.64827e-05	0	0	0	0	0	0	0	0	0.000277296	0	0	0	0	0.000280767	0	0	0	0	0	0	0	0	0	0	0	0	0	0	0	0	0	0	0	0	0	0.000539233
D_0__Bacteria;D_1__Proteobacteria;D_2__Gammaproteobacteria;D_3__Betaproteobacteriales;D_4__Burkholderiaceae;D_5__Verticia	Verticia	0	0	0	0	0	0	0	0	0	0	4.1437e-05	0	0	0	0	0	0	0	0	0	0.000693241	0.00040026	0.0010989	0.000354249	0.000241244	0.000436749	0.000391797	0.000234376	0	5.79535e-05	0	0	0	0	0	0	0	0	0	0	0	0	0	0	0	0	0	0.00042485
D_0__Bacteria;D_1__Proteobacteria;D_2__Gammaproteobacteria;D_3__Betaproteobacteriales;D_4__Chromobacteriaceae;D_5__Vogesella	Vogesella	0	0	0	0	0	0	0	0	0	0	0	0	0	0	0	0	0	0	0	0	0	0	0	0	0	0	0	0	0	0	0	0	0	0	0	0	0	0	0	0	0	0	0	0	0	0	0	0
D_0__Bacteria;D_1__Proteobacteria;D_2__Gammaproteobacteria;D_3__Betaproteobacteriales;D_4__Hydrogenophilaceae;D_5__Hydrogenophilus	Hydrogenophilus	0	0	0	0	0	0	0	0	0	0	0	0	0	0	0	0	0	0	0	0	0	0	0	0	0	0	0	0	0	0	0	0	0	0	0	0	0	0	0	0	0	0	0	0	0	0	0	0
D_0__Bacteria;D_1__Proteobacteria;D_2__Gammaproteobacteria;D_3__Betaproteobacteriales;D_4__Hydrogenophilaceae;D_5__Tepidiphilus	Tepidiphilus	0	0	0	0	0	0	0	0	0	0	0	0	0	0	0	0	0	0	0	0	0	0	0	0	0	0	0	0	0	0	0	0	0	0	0	0	0	0	0	0	0	0	0	0	0	0	0	0
D_0__Bacteria;D_1__Proteobacteria;D_2__Gammaproteobacteria;D_3__Betaproteobacteriales;D_4__Methylophilaceae;__	U. m. of Methylophilaceae family	0	0	0	0	0	0	0	0	0	0	0	0	0	0	0	0	0	0	7.58313e-05	0	0	0	0.000283986	0	0	0	0	0	0	0	0	0	0	0	0	0	0	0	0	0	0	0	0	0	0	0	0	0
D_0__Bacteria;D_1__Proteobacteria;D_2__Gammaproteobacteria;D_3__Betaproteobacteriales;D_4__Methylophilaceae;D_5__Methylophilus	Methylophilus	0	0	0	0	0	0	0	0	0	0	0	0	0	0	0	0	0	0	0	0	0	0	0.000333374	0	0	0	0	0	0	0	0	0	0	0	0	0	0	0	0	0	0	0	0	0	0	0	0	0
D_0__Bacteria;D_1__Proteobacteria;D_2__Gammaproteobacteria;D_3__Betaproteobacteriales;D_4__Neisseriaceae;__	U. m. of Neisseriaceae family	0	0.000141289	0	0	0	0	0	0	0	9.93295e-05	4.1437e-05	0	0	0	0	0	0	0	0	0	0	0	0	0	0	2.07976e-05	0	0	0	0	0	0	0	0	0	0	0	0	0	0	0	0	0	8.97089e-05	0	0	0	0.000212425
D_0__Bacteria;D_1__Proteobacteria;D_2__Gammaproteobacteria;D_3__Betaproteobacteriales;D_4__Neisseriaceae;D_5__Neisseria	Neisseria	0	0	0	0	0	0	0	0	0	0	8.28741e-05	0	0	0	0	0	0	0	0	0	0	0	9.87776e-05	0	0	0	0	0	0	0	0	0	0	0	0	0	0	0	0	0	0	0	0	0	0	0	0	0
D_0__Bacteria;D_1__Proteobacteria;D_2__Gammaproteobacteria;D_3__Betaproteobacteriales;D_4__Neisseriaceae;D_5__Vitreoscilla	Vitreoscilla	0	0	0	0	0	0	0	0	0	0	0	0	0	0	0	0	0	0	0	0	0	0.000387752	0	0	0	0	0	0	0	0	0	0	0	0	0	0	0	0	0	0	0	0	0	0	0	0	0	0
D_0__Bacteria;D_1__Proteobacteria;D_2__Gammaproteobacteria;D_3__Betaproteobacteriales;D_4__Nitrosomonadaceae;D_5__MND1	MND1	0	0	0	0	0	0	0	0	0	0	0	0	0	0	0	0	0	0	0	0	0	0	0	0	0	0	0	0	0	0	0	0	0	0	0	0	0	0	0	0	0	0	0	0	0	0	0	0
D_0__Bacteria;D_1__Proteobacteria;D_2__Gammaproteobacteria;D_3__Betaproteobacteriales;D_4__Rhodocyclaceae;__	U. m. of Rhodocyclaceae family	0	0	0	0	0	0	0	0	0	0	0.00198897	0.00112428	0	0.000133462	0	0	0	0	0	0	0	0	0	0	0	0	0	0	0	0	0	0	0	0	0	0	0	0	0	0	0	0	0	0.000418642	6.23218e-05	0	6.9735e-05	0.000359489
D_0__Bacteria;D_1__Proteobacteria;D_2__Gammaproteobacteria;D_3__Betaproteobacteriales;D_4__Rhodocyclaceae;D_5__Azoarcus	Azoarcus	0	0	0	0	0	0	0	0	0	0	0	0	0	0	0	0	0	0	0	0	0	0.000162606	0	0	0	0	0	0	0	0	0	0	0	0	0	0	0	0	0	0	0	0	0	0	0	0	0	0
D_0__Bacteria;D_1__Proteobacteria;D_2__Gammaproteobacteria;D_3__Betaproteobacteriales;D_4__Rhodocyclaceae;D_5__Methyloversatilis	Methyloversatilis	0	0	0	0	0	0	0	0	0	0	0	0	0	0	0	0	0	0	0	0	0	0	0	0	0	0	0	0	0	0	0	0	0	0	0	0	0	0	0	0	0	0	0	0	0	0	0	0
D_0__Bacteria;D_1__Proteobacteria;D_2__Gammaproteobacteria;D_3__Betaproteobacteriales;D_4__Rhodocyclaceae;D_5__Thauera	Thauera	0	0	0	0	0	0	0	0	0	0	0	0	0	0	0	0	0	0	0	0	0	0.00212638	0	0	0	0	0	0	0	0	0	0	0	0	0	0	0	0	0	0	0	0	0	0	0	0	0	0
D_0__Bacteria;D_1__Proteobacteria;D_2__Gammaproteobacteria;D_3__Betaproteobacteriales;D_4__T34;D_5__metagenome	U. m. of T34 family	0	0	0	0	0	0	0	0	0	0	0	0	0	0	0	0	0	0	0	0	0	0	0	0	0	0	0	0	0	0	0	0	0	0	0	0	0	0	0	0	0	0	0	0	0	0	0	0
D_0__Bacteria;D_1__Proteobacteria;D_2__Gammaproteobacteria;D_3__Cardiobacteriales;D_4__Wohlfahrtiimonadaceae;__	U. m. of Wohlfahrtiimonadaceae family	0	0	0	0	0	0	0	0	0	0	0	0	0	0	0	0	0	0	0	0	0	0	0	0	0	0	0	0	0	0	0	0	0	0	0	0	0	0	0	0	0	0	0	0	0	0	0	0
D_0__Bacteria;D_1__Proteobacteria;D_2__Gammaproteobacteria;D_3__Cardiobacteriales;D_4__Wohlfahrtiimonadaceae;D_5__Ignatzschineria	Ignatzschineria	0	0	0	0	0	0	0	0	0	0	0	0	0	0	0	0	0	0	0	0	0	0	0	0	0	0	0	0	0	0	0	0	0	0	0	0	0	0	0	0	0	0	0	0	0	0	0	0
D_0__Bacteria;D_1__Proteobacteria;D_2__Gammaproteobacteria;D_3__Cellvibrionales;__;__	U. m. of Cellvibrionales order	0	0	0	0	0	0	0	0	0	0	4.1437e-05	0	0	0	0	0	0	0	0	0	0	0	0	0	0	0	0	0	0	0	0	0	0	0	0	0	0	0	0	0	0	0	0	0	0	0	0	0
D_0__Bacteria;D_1__Proteobacteria;D_2__Gammaproteobacteria;D_3__Cellvibrionales;D_4__Cellvibrionaceae;D_5__Aestuariicella	Aestuariicella	0	0	0	0	0	0	0	0	0	0	0	0	0	0	0	0	0	0	0	0	0	6.25407e-05	0	0	8.77251e-05	0	0.000626875	0.000179229	0	6.95443e-05	0	0	0	0	0	0	0	0	0	0	0	0	0	0	0	0	0	0
D_0__Bacteria;D_1__Proteobacteria;D_2__Gammaproteobacteria;D_3__Cellvibrionales;D_4__Cellvibrionaceae;D_5__Cellvibrio	Cellvibrio	0	0	0	0	0	0	0	0	0	0	0.000745867	0.000475655	0	0	0	0	0	0	0	0	0.000242634	0	0.00161748	0	0	0	0	0.000165442	0	0	0	0	0	0	0	0	0	0	0	0	0	0	0	0	0	0	0	0.000130723
D_0__Bacteria;D_1__Proteobacteria;D_2__Gammaproteobacteria;D_3__Cellvibrionales;D_4__Cellvibrionaceae;D_5__Marinimicrobium	Marinimicrobium	0	0	0	0	0	0	0	0	0	0	0	0	0	0	0	0	0	0	0	0	0	0	0	0	0	0	0	0	0	0	0	0	0	0	0	0	0	0	0	0	0	0	0	0	0	0	0	0
D_0__Bacteria;D_1__Proteobacteria;D_2__Gammaproteobacteria;D_3__Cellvibrionales;D_4__Halieaceae;__	U. m. of Halieaceae family	0	0	0	0	0	0	0	0	0	0	0	0	0	0	0	0	0	0	0	0	0	0	0	0	0	0	0	0	0	0	0	0	0	0	0	0	0	0	0	0	0	0	0	0	0	0	0	0
D_0__Bacteria;D_1__Proteobacteria;D_2__Gammaproteobacteria;D_3__Cellvibrionales;D_4__Halieaceae;D_5__Haliea	Haliea	0	0	0	0	0	0	0	0	0	0	0	0	0	0	0	0	0	0	0	0	0	0	0	0	0	0	0	0	0	0	0	0	0	0	0	0	0	0	0	0	0	0	0	0	0	0	0	0
D_0__Bacteria;D_1__Proteobacteria;D_2__Gammaproteobacteria;D_3__Cellvibrionales;D_4__Microbulbiferaceae;D_5__Microbulbifer	Microbulbifer	0	0	0	0	0	0	0	0	0	0	0	0	0	0	0	0	0	0	0	0	0	0.000150098	0	0	0	0	0	0	0	0	0	0	0	0	0	0	0	0	0	0	0	0	0	0	0	0	0	0
D_0__Bacteria;D_1__Proteobacteria;D_2__Gammaproteobacteria;D_3__Diplorickettsiales;D_4__Diplorickettsiaceae;D_5__Rickettsiella	Rickettsiella	0	0	0	0	0	0	0	0	0	0	0	0	0	0	0	0	0	0	0	0	0	6.25407e-05	0	0	0	0	0	0	0	0	0	0	0	0	0	0	0	0	0	0	0	0	0	0	0	0	0	0
D_0__Bacteria;D_1__Proteobacteria;D_2__Gammaproteobacteria;D_3__Diplorickettsiales;D_4__Diplorickettsiaceae;D_5__uncultured	U. m. of Diplorickettsiaceae family	0	0	0	0	0	0	0	0	0	0	0	0	0	0	0	0	0	0	0	0	0	0	7.40832e-05	0	0	0	0	0	0	0	0	0	0	0	0	0	0	0	0	0	0	0	0	0	0	0	0	0
D_0__Bacteria;D_1__Proteobacteria;D_2__Gammaproteobacteria;D_3__Ectothiorhodospirales;D_4__Thioalkalispiraceae;D_5__Thioalkalispira	Thioalkalispira	0	0	0	0	0	0	0	0	0	0	0	0	0	0	0	0	0	0	0	0	0	0	0	0	0	0	0	0	0	0	0	0	0	0	0	0	0	0	0	0	0	0	0	0	0	0	0	0
D_0__Bacteria;D_1__Proteobacteria;D_2__Gammaproteobacteria;D_3__Enterobacteriales;D_4__Enterobacteriaceae;__	U. m. of Enterobacteriaceae family	0	0	0	0	0	0	0	0	0	0	0.000207185	0.000172965	0	0	0	0	0	0	0	0	0.0133276	0.00146345	0.0164835	0.00246498	0.00109656	0.00164301	0.00148883	0.000289523	0	0	0	0	0	0	0	0	0	0	0	0	0	0	0	0.00248195	0	0.000474104	0.00111576	0.000915063
D_0__Bacteria;D_1__Proteobacteria;D_2__Gammaproteobacteria;D_3__Enterobacteriales;D_4__Enterobacteriaceae;D_5__Buchnera	Buchnera	0	0	0	0	0	0	0	0	0	0	0	0	0	0	0	0	0	0	0	0	0	0	0	0	5.48282e-05	0	0	0	0	0	0	0	0	0	0	0	0	0	0	0	0	0	0	0	0	0	0	0
D_0__Bacteria;D_1__Proteobacteria;D_2__Gammaproteobacteria;D_3__Enterobacteriales;D_4__Enterobacteriaceae;D_5__Enterobacter	Enterobacter	0	0	0	0	0	0	0	0	0	0	0.000331496	0.000129724	0	0	0	0	0	0	0	0	0	0	0	0	0	0	0	0	0	0	0	0	0	0	0	0	0	0	0	0	0	0	0	0	0	0	0	0
D_0__Bacteria;D_1__Proteobacteria;D_2__Gammaproteobacteria;D_3__Enterobacteriales;D_4__Enterobacteriaceae;D_5__Escherichia-Shigella	Escherichia-Shigella	0	0	0	0	0.000143659	0	9.82622e-05	0	0.000147802	0	0.00207185	0.00432414	0.00797824	0.0206124	0.00741036	0.0102383	0.0140901	0.00695067	0.0166576	0.00609067	0	0	0.000345722	0.00732114	0.000997873	0	0	0	0.000171171	0.000405675	0	0.000113119	0	0	0.00136727	0.000174629	0	0.000627014	0	0	0.000102779	0	0.000665588	0.00964371	0.0155337	0.00250131	0.0131381	0.0124024
D_0__Bacteria;D_1__Proteobacteria;D_2__Gammaproteobacteria;D_3__Enterobacteriales;D_4__Enterobacteriaceae;D_5__Izhakiella	Izhakiella	0	0	0	0	0	0	0	0	0	0	0	0	0	0	0	0	0	0	0	0	0	0	0	8.85622e-05	0	0	0	0	0	0	0	0	0	0	0	0	0	0	0	0	0	0	0	0	0	0	0	0
D_0__Bacteria;D_1__Proteobacteria;D_2__Gammaproteobacteria;D_3__Enterobacteriales;D_4__Enterobacteriaceae;D_5__Klebsiella	Klebsiella	0	0	0	0	0	0	0	0	0	0	0.0019061	0.00328634	0.0146315	0.0114629	0.00228642	0.00464153	0.00461396	0.000945586	0.00434766	0.00418734	0	0	0	0.000782299	0	0	0	0	0	0	0	0	0	0	0.000349091	0	0	0	0	0	0	0	0.00052203	0.00275107	0.00511039	0.000441407	0.000474198	0.00542501
D_0__Bacteria;D_1__Proteobacteria;D_2__Gammaproteobacteria;D_3__Enterobacteriales;D_4__Enterobacteriaceae;D_5__Morganella	Morganella	0	0	0	0	0	0	0	0	0	0	0	0	0	0	0	0	0	0	0	0	0	0	0	0	0	0	0	0	0	0	0	0	0	0	0	0	0	0	0	0	0	0	0	0	0	0	0	0
D_0__Bacteria;D_1__Proteobacteria;D_2__Gammaproteobacteria;D_3__Enterobacteriales;D_4__Enterobacteriaceae;D_5__Providencia	Providencia	0	0	0	0	0	0	0	0	0	0	0	0	0	0	0	0	0	0	0	0	0	0	0	0	0	0	0	0	0	0	0	0	0	0	0	0	0	0	0	0	0	0	0	4.48544e-05	0	0	0.000251046	0
D_0__Bacteria;D_1__Proteobacteria;D_2__Gammaproteobacteria;D_3__Enterobacteriales;D_4__Enterobacteriaceae;D_5__Rosenbergiella	Rosenbergiella	0	0	0	0	0	0	0	0	0	0	0	0	0	0	0	0	0	0	0	0	0	0	0.000160514	0	0.000471522	0	0	0	0	0	0	0	0	0	0	0	0	0	0	0	0	0	0	0	0	0	0	0
D_0__Bacteria;D_1__Proteobacteria;D_2__Gammaproteobacteria;D_3__Enterobacteriales;D_4__Enterobacteriaceae;D_5__Serratia	Serratia	0	0	0	0	0	0	0	0	0	0	0.000372933	0.000345931	0	0	0	0	0	0	0	0	0.00119584	0.000425276	0.000259291	0	0	0	0	0	0	0	0	0	0	0	0	0	0	0	0	0	0	0	0	0.000284078	0	0	0	0
D_0__Bacteria;D_1__Proteobacteria;D_2__Gammaproteobacteria;D_3__Gammaproteobacteria Incertae Sedis;D_4__Unknown Family;D_5__Acidibacter	Acidibacter	0	0	0	0	0	0	0	0	0	0	0.000953052	0.000389172	0	0	0	0	0	0	0	0	0	0	0	0	0	0	0	0	0	0	0	0	0	0	0	0	0	0	0	0	0	0	0	0	0	3.26968e-05	0	0
D_0__Bacteria;D_1__Proteobacteria;D_2__Gammaproteobacteria;D_3__Gammaproteobacteria Incertae Sedis;D_4__Unknown Family;D_5__Wenzhouxiangella	Wenzhouxiangella	0	0	0	0	0	0	0	0	0	0	0	0	0	0	0	0	0	0	0	0	0	0	0	0	0	0	0	0	0	0	0	0	0	0	0	0	0	0	0	0	0	0	0	0	0	0	0	0
D_0__Bacteria;D_1__Proteobacteria;D_2__Gammaproteobacteria;D_3__Legionellales;D_4__Legionellaceae;D_5__Legionella	Legionella	0	0	0	0	0	0	0	0	0	0	0	0	0	0	0	0	0	0	0	0	0	7.50488e-05	0	0	0	0.000176779	0	0	0	0	0	0	0	0	0	0	0	0	0	0	0	0	0	0	0	0	0	0
D_0__Bacteria;D_1__Proteobacteria;D_2__Gammaproteobacteria;D_3__Methylococcales;D_4__Methylomonaceae;D_5__Methylobacter	Methylobacter	0	0	0	0	0	0	0	0	0	0	0	0	0	0	0	0	0	0	0	0	0	0	0	0	0	0	0	0	0	0	0	0	0	0	0	0	0	0	0	0	0	0	0	0	0	0	0	0
D_0__Bacteria;D_1__Proteobacteria;D_2__Gammaproteobacteria;D_3__Methylococcales;D_4__Methylomonaceae;D_5__Methylomicrobium	Methylomicrobium	0	0	0	0	0	0	0	0	0	0	0	0	0	0	0	0	0	0	0	0	0	0	0	0	0	0	0	0	0	0	0	0	0	0	0	0	0	0	0	0	0	0	0	0	0	0	0	0
D_0__Bacteria;D_1__Proteobacteria;D_2__Gammaproteobacteria;D_3__Nitrosococcales;D_4__Methylophagaceae;D_5__Methylophaga	Methylophaga	0	0	0	0	0	0	0	0	0	0	0	0	0	0	0	0	0	0	0	0	0	0	0	0	4.38625e-05	0	0.000492545	0	0	0	0	0	0	0	0	0	0	0	0	0	0	0	0	0	0	0	0	0
D_0__Bacteria;D_1__Proteobacteria;D_2__Gammaproteobacteria;D_3__Oceanospirillales;__;__	U. m. of Oceanospirillales order	0	0	0	0	0	0	0	0	0	0	0	0	0	0	0	0	0	0	0	0	0	0	0	0	0	0	0	0	0	0.000104316	0	0	0	0	0	0	0	0	0	0	0	0	0	0	0	0	0	0
D_0__Bacteria;D_1__Proteobacteria;D_2__Gammaproteobacteria;D_3__Oceanospirillales;D_4__Alcanivoracaceae;D_5__Alcanivorax	Alcanivorax	0	0	0	0	0	0	0	0	0	0	0	0	0	0	0	0	0	0	0	0	0	0	0	0	0	0	0	0	8.55853e-05	0	0	0	0	0	0	0	0	0.000116654	0	0	0	0	0	0	0	0	0	0.000359489
D_0__Bacteria;D_1__Proteobacteria;D_2__Gammaproteobacteria;D_3__Oceanospirillales;D_4__Halomonadaceae;__	U. m. of Halomonadaceae family	0	0	0	0	0	0	0	0	0	0	0	0	0	0	0	0	0	0	0	0	0	0	0	0.000118083	0	0	0.000257467	0	4.27926e-05	0	0	0	0	0	0	0	0	0	0	0	0	0	0	0	0	0	0	0
D_0__Bacteria;D_1__Proteobacteria;D_2__Gammaproteobacteria;D_3__Oceanospirillales;D_4__Halomonadaceae;D_5__Halomonas	Halomonas	0	0	0	0	0	0	0	0	0	0	0.000331496	0.000129724	0	0	0	4.03611e-05	0	0	0	0	0	0.000100065	0	0	0.000789526	9.35891e-05	0.00914566	0.00139247	0.00171171	0.00376698	0	0	0	0	0	0	0	0.000495779	0.000374039	0	0	0.000101666	0	0	0	0.000490453	0	0.00197719
D_0__Bacteria;D_1__Proteobacteria;D_2__Gammaproteobacteria;D_3__Oceanospirillales;D_4__Halomonadaceae;D_5__Marinospirillum	Marinospirillum	0	0	0	0	0	0	0	0	0	0	0	0	0	0	0	0	0	0	0	0	0	0	0	0	0	0	0	0	0	0	0	0	0	0	0	0	0	0	0	0	0	0	0	7.47574e-05	0	0	0	0
D_0__Bacteria;D_1__Proteobacteria;D_2__Gammaproteobacteria;D_3__Oceanospirillales;D_4__Nitrincolaceae;D_5__Marinobacterium	Marinobacterium	0	0	0	0	0	0	0	0	0	0	0	0	0	0	0	0	0	0	0	0	0	0	0	0	0	0	0	0	0	0	0	0	0	0	0	0	0	0	0	0	0	0	0	0	0	0	0	0
D_0__Bacteria;D_1__Proteobacteria;D_2__Gammaproteobacteria;D_3__Oceanospirillales;D_4__Pseudohongiellaceae;D_5__Pseudohongiella	Pseudohongiella	0	0	0	0	0	0	0	0	0	0	0	0	0	0	0	0	0	0	0	0	0	0.000162606	0	0	0	0	0	0	0	0	0	0	0	0	0	0	0	0	0	0	0	0	0	0	0	0	0	0
D_0__Bacteria;D_1__Proteobacteria;D_2__Gammaproteobacteria;D_3__Pasteurellales;D_4__Pasteurellaceae;__	U. m. of Pasteurellaceae family	0	0	0	0	0	0	0	0	0	0	0	0	0	0	0	0	0	0	0	0	0	0	0	0	0	0	0	0	0	0	0	0	0	0	0	0	0	0	0	0	0	0	0	0	0	0	0	0
D_0__Bacteria;D_1__Proteobacteria;D_2__Gammaproteobacteria;D_3__Pasteurellales;D_4__Pasteurellaceae;D_5__Actinobacillus	Actinobacillus	0	0	0	0	0	0	0	0	0	0	0	0	0	0	0	0	0	0	0	0	0	0	0	0	0	0	0	0	0	0	0	0	0	0	0	0	0	0	0	0	0	0	0	0	0	0	0	0
D_0__Bacteria;D_1__Proteobacteria;D_2__Gammaproteobacteria;D_3__Pasteurellales;D_4__Pasteurellaceae;D_5__Gallibacterium	Gallibacterium	0	0	0	0	0	0	0	0	0	0	0	0	0	0	0	0	0	0	0	0	0	0	0	0	0	0	0	0	0	0	0	0	0	0	0	0	0	0	0	0	0	0	0	0	0	0	0	0
D_0__Bacteria;D_1__Proteobacteria;D_2__Gammaproteobacteria;D_3__Pasteurellales;D_4__Pasteurellaceae;D_5__Haemophilus	Haemophilus	0	0	0	0	0	0	0	0	0	0	0	0	0	0	0	0	0	0	0	0	0	0	0	0	0	0	0	0	0	0	0	0	0	0	0	0	0	0	0	0	0	0	0	0	0	0	0.000571827	0
D_0__Bacteria;D_1__Proteobacteria;D_2__Gammaproteobacteria;D_3__Pasteurellales;D_4__Pasteurellaceae;D_5__Mannheimia	Mannheimia	0	0	0	0	0	0	0	0	0	0	0	0	0	0	0	0	0	0	0	0	0	0	0	0	0	0	0	0	0	0	0	0	0	0	0	0	0	0	0	0	0	0	0	0	0	0	0	0
D_0__Bacteria;D_1__Proteobacteria;D_2__Gammaproteobacteria;D_3__Pseudomonadales;D_4__Moraxellaceae;__	U. m. of Moraxellaceae family	0	0	0	0	0	0	0	0	0	0	0	0	0	0	0	0	0	0	0	0	0.00512998	0.000888077	0	0	0	0	0	0	0	0	0	0	0	0	0	0	0	0	0	0	0	0	0	0	0.000171385	0	0	0
D_0__Bacteria;D_1__Proteobacteria;D_2__Gammaproteobacteria;D_3__Pseudomonadales;D_4__Moraxellaceae;D_5__Acinetobacter	Acinetobacter	0	0	0	0	0	0	0	0	0	0	0.000953052	0.00350255	0	0.000341069	0	0.000524694	0	0	0	0	0.0291681	0.0346225	0.00513644	0.00752779	0.00203961	0.00232933	0.0219854	0.0114155	0.00124099	0.00880894	0	0	0.000129089	0	0	5.82098e-05	0	0.000174981	0.00012468	0	0	0	0	0.00296039	0.00825764	0.00596717	0.000641562	0.00107847
D_0__Bacteria;D_1__Proteobacteria;D_2__Gammaproteobacteria;D_3__Pseudomonadales;D_4__Moraxellaceae;D_5__Enhydrobacter	Enhydrobacter	0	0	0	0	0	0	0	0	0	0	8.28741e-05	0.000172965	0	0	0	0	0	0	0	0	0	0	0	0	0	0	0	0	0	0	0	0	0	0	0	0	0	0	0	0	0	0	0	0.000822332	0.00238381	0	0.000111576	0.000245106
D_0__Bacteria;D_1__Proteobacteria;D_2__Gammaproteobacteria;D_3__Pseudomonadales;D_4__Moraxellaceae;D_5__Moraxella	Moraxella	0	0	0	0	0	0	0	0	0	0	0	0	0	0	0	0	0	0	0	0	0	0	0	0	0	0	0	0	0	0	0	0	0	0	0	0	0	0	0	0	0	0	0	0	0	0	0	0
D_0__Bacteria;D_1__Proteobacteria;D_2__Gammaproteobacteria;D_3__Pseudomonadales;D_4__Moraxellaceae;D_5__Psychrobacter	Psychrobacter	0	0	5.80257e-05	0	0.000119716	0	0.000154412	0	0	0	0.00132599	0.000735103	0	0.00065248	0.000128978	0.000443972	0.000958892	0.000478933	0.00060665	0.000164956	0.00363951	0.00300195	0.00271638	0.00112179	0.00994583	0.00420111	0.0352281	0.0192051	0.0184543	0.059924	0	0	0	0	0	0	0	0	0	0	0.000132145	0	0	0.000358836	0	0.00344952	0.00013947	0.00166672
D_0__Bacteria;D_1__Proteobacteria;D_2__Gammaproteobacteria;D_3__Pseudomonadales;D_4__Pseudomonadaceae;__	U. m. of Pseudomonadaceae family	0	0	0	0	0	0	0	0	0	0	0	0	0	0	0	0	0	0	0	0	0.000485269	0	0	0	0.000701801	0	0.00949268	0	0.00157263	0.000788168	0	0	0	0	0	0	0	0.000218726	0.000498719	0	4.40483e-05	0	0	0	0	0.000130787	0	0.00138893
D_0__Bacteria;D_1__Proteobacteria;D_2__Gammaproteobacteria;D_3__Pseudomonadales;D_4__Pseudomonadaceae;D_5__Pseudomonas	Pseudomonas	0	7.06444e-05	0	0	0	0	8.42247e-05	0	0	0	0.0135085	0.00670241	0	0.00016312	0	0	0	0	0	0	0.13818	0.00396508	0.0134585	0.00526945	0.00730311	0.0101596	0.0270788	0.00858919	0.00277082	0.0172933	0	0.000141399	0	0	0	0.000218287	0	0.000714504	0.000692665	0	0.000117462	0.000188808	0	0.00164466	7.79022e-05	0.00372744	0.00164575	0.00228766
D_0__Bacteria;D_1__Proteobacteria;D_2__Gammaproteobacteria;D_3__Pseudomonadales;D_4__Pseudomonadaceae;D_5__Thiopseudomonas	Thiopseudomonas	0	0	0	0	0	0	0	0	0	0	0	0	0	0	0	0	0	0	0	0	0	0	0	0	0.000164485	0	0.00258586	0.000523899	0	0.000208633	0	0	0	0	0	0	0	0	0.000138533	0	0	0	0	0	0	0	0	0.000441191
D_0__Bacteria;D_1__Proteobacteria;D_2__Gammaproteobacteria;D_3__R7C24;__;__	U. m. of R7C24 order	0	0	0	0	0	0	0	0	0	0	0	0	0	0	0	0	0	0	0	0	0	0	0	0	0	0	0	0	0	0	0	0	0	0	0	0	0	0	0	0	0	0	0	0	0	0	0	0
D_0__Bacteria;D_1__Proteobacteria;D_2__Gammaproteobacteria;D_3__Salinisphaerales;D_4__Solimonadaceae;D_5__Fontimonas	Fontimonas	0	0	0	0	0	0	0	0	0	0	0	0	0	0	0	0	0	0	0	0	0	0	0	0	0	0	0	0	0	0	0	0	0	0	0	0	0	0	0	0	0	0	0	0	0	0	0	0
D_0__Bacteria;D_1__Proteobacteria;D_2__Gammaproteobacteria;D_3__Steroidobacterales;D_4__Steroidobacteraceae;D_5__Steroidobacter	Steroidobacter	0	0	0	0	0	0	0	0	0	0	0.000745867	0.000562138	0	0	0	0	0	0	0	0	0	0	0	0	0	0	0	0	0	0	0	0	0	0	0	0	0	0	0	0	0	0	0	0	0	0	0	0
D_0__Bacteria;D_1__Proteobacteria;D_2__Gammaproteobacteria;D_3__Vibrionales;D_4__Vibrionaceae;D_5__Photobacterium	Photobacterium	0	0	0	0	0	0	0	0	0	0	0	0	0	0	0	0	0	0	0	0	0	0	0	0	0	0	0	0	0	0	0	0	0	0	0	0	0	0	0	0	0	0	0	0	0	0	0	0
D_0__Bacteria;D_1__Proteobacteria;D_2__Gammaproteobacteria;D_3__Vibrionales;D_4__Vibrionaceae;D_5__Vibrio	Vibrio	0	0	0	0	0	0	0	0	0	0	0	0	0	0	0	0	0	0	0	0	0	0	0	0	0	0	0.00157838	0	0	0	0	0	0	0	0	0	0	0	0	0	0	0	0	0	0	0	0	0
D_0__Bacteria;D_1__Proteobacteria;D_2__Gammaproteobacteria;D_3__Xanthomonadales;__;__	U. m. of Xanthomonadales order	0	0	0	0	0	0	0	0	0	0	0.000290059	0.00030269	0	0	0	0	0	0	0	0	0	0.000325211	0.00053093	0	0	0	0	0	0	0	0	0	0	0	0	0	0	0	0	0	0	0	0	0	0	0	0	0
D_0__Bacteria;D_1__Proteobacteria;D_2__Gammaproteobacteria;D_3__Xanthomonadales;D_4__Rhodanobacteraceae;__	U. m. of Rhodanobacteraceae family	0	0	0	0	0	0	0	0	0	0	0	0	0	0	0	0	0	0	0	0	0	0	0	0	0	0	0	0	0	0	0	0	0	0	0	0	0	0	0	0	0	0	0	0	0	0	0	0
D_0__Bacteria;D_1__Proteobacteria;D_2__Gammaproteobacteria;D_3__Xanthomonadales;D_4__Rhodanobacteraceae;D_5__Chiayiivirga	Chiayiivirga	0	0	0	0	0	0	0	0	0	0	0	0	0	0	0	0	0	0	0	0	0	0	0.000185208	0	0	0	0	0	0	0	0	0	0	0	0	0	0	0	0	0	0	0	0	0	0	0	0	0
D_0__Bacteria;D_1__Proteobacteria;D_2__Gammaproteobacteria;D_3__Xanthomonadales;D_4__Rhodanobacteraceae;D_5__Dokdonella	Dokdonella	0	0	0	0	0	0	0	0	0	0	0	0	0	0	0	0	0	0	0	0	0	0	0	0	0	0	0	0	0	0	0	0	0	0	0	0	0	0	0	0	0	0	0	0	0	0	0	0
D_0__Bacteria;D_1__Proteobacteria;D_2__Gammaproteobacteria;D_3__Xanthomonadales;D_4__Rhodanobacteraceae;D_5__Luteibacter	Luteibacter	0	0	0	0	0	0	0	0	0	0	0	0	0	0	0	0	0	0	0	0	0	0	0	0	0	0	0	0	0	0	0	0	0	0	0	0	0	0	0	0	0	0	0	0	0	0	0	0
D_0__Bacteria;D_1__Proteobacteria;D_2__Gammaproteobacteria;D_3__Xanthomonadales;D_4__Rhodanobacteraceae;D_5__Pseudofulvimonas	Pseudofulvimonas	0	0	0	0	0	0	0	0	0	0	0	0	0	0	0	0	0	0	0	0	0	0	0.000111125	0	0	0	0	0	0	0	0	0	0	0	0	0	0	0	0	0	0	0	0	0	0	0.000163484	0	0.000490212
D_0__Bacteria;D_1__Proteobacteria;D_2__Gammaproteobacteria;D_3__Xanthomonadales;D_4__Xanthomonadaceae;__	U. m. of Xanthomonadaceae family	0	0	0	0	0	0	0	0	0	0	0.000911615	0.000216207	0	0	0	0	0	0	0	0	0	0	0.000259291	0.000516613	0.000131588	0.000103988	0.00490306	0.000454965	0.000160472	0.000695443	0	0	0	0	0	0	0	0	0	0	0	0	0	0	0.000124644	0	0	0.00080068
D_0__Bacteria;D_1__Proteobacteria;D_2__Gammaproteobacteria;D_3__Xanthomonadales;D_4__Xanthomonadaceae;D_5__Arenimonas	Arenimonas	0	0	0	0	0	0	0	0	0	0	0.000953052	0.00030269	0	0	0	0	0	0	0	0	0	0.00060039	0	0	0	0	0.00013433	0	0	0	0	0	0	0	0	0	0	0	0	0	0	0	0	0	0	0	0	0.000147064
D_0__Bacteria;D_1__Proteobacteria;D_2__Gammaproteobacteria;D_3__Xanthomonadales;D_4__Xanthomonadaceae;D_5__Luteimonas	Luteimonas	0	0	0	0	0	0	0	0	0	0	0	0	0	0	0	0	0	0	0	0	0	0.000362736	0	0	0	0	0	0	0	0	0	0	0	0	0	0	0	0	0	0	0	0	0	0	0	0	0	0
D_0__Bacteria;D_1__Proteobacteria;D_2__Gammaproteobacteria;D_3__Xanthomonadales;D_4__Xanthomonadaceae;D_5__Lysobacter	Lysobacter	0	0	0	0	0	0	0	0	0	0	0.000745867	0.000562138	0	0	0	0	0	0	0	0	0	0	0	0	0	0	0	0	0	0	0	0	0	0	0	0	0	0	0	0	0	0	0	0	0	0	0	0
D_0__Bacteria;D_1__Proteobacteria;D_2__Gammaproteobacteria;D_3__Xanthomonadales;D_4__Xanthomonadaceae;D_5__Pseudoxanthomonas	Pseudoxanthomonas	0	0	0	0	0	0	0	0	0	0	0.000207185	0.000172965	0	0	0	0	0	0	0	0	0	0	0.000209902	0	0	0	0	0	0	0	0	0	0	0	0	0	0	0	0	0	0	0	0	0	0	0	0	0
D_0__Bacteria;D_1__Proteobacteria;D_2__Gammaproteobacteria;D_3__Xanthomonadales;D_4__Xanthomonadaceae;D_5__Stenotrophomonas	Stenotrophomonas	0	0	0	0	0	0	0	0	0	0	0.00124311	0.000908069	0	0	0	9.41759e-05	0	0	0	0	0.00169844	0.00161355	0.00176565	0.000870862	0.000383797	0.000207976	0.000470156	0.00030331	0	0.000625898	0	0	0	0	0	0	0	0	0	0	0	0	0	0.000209321	0.00115295	0	0.000167364	0.000375829
D_0__Bacteria;D_1__Proteobacteria;D_2__Gammaproteobacteria;D_3__Xanthomonadales;D_4__Xanthomonadaceae;D_5__Thermomonas	Thermomonas	0	0	0	0	0	0	0	0	0	0	0	0	0	0	0	0	0	0	0	0	0	0	0	0	0	0	0	0	0	0	0	0	0	0	0	0	0	0	0	0	0	0	0	0	0	0	0	0
D_0__Bacteria;D_1__Proteobacteria;D_2__Gammaproteobacteria;D_3__Xanthomonadales;D_4__Xanthomonadaceae;D_5__Xanthomonas	Xanthomonas	0	0	0	0	0	0	0	0	0	0	0.000165748	0.000216207	0	0	0	0	0	0	0	0	0.00138648	0.00020013	0.007717	0.000472332	0.00308134	0.00190298	0.000179107	0.000344671	6.4189e-05	0	0	0	0	0	0	0	0	0	0	0	0	0	0	0.000119612	0	0.000147136	0	0.000947743
D_0__Bacteria;D_1__RsaHF231;D_2__uncultured bacterium;D_3__uncultured bacterium;D_4__uncultured bacterium;D_5__uncultured bacterium	U. m. of RsaHF231 phylum	0	0	0	0	0	0	0	0	0	0	0	0	0	0	0	0	0	0	0	0	0	0	0	0	0	0	0	2.75737e-05	0	0	0	0	0	0	0	0	0	0	0	0	0	0	0	0	0	0	0	0
D_0__Bacteria;D_1__Spirochaetes;D_2__Spirochaetia;D_3__Spirochaetales;D_4__Spirochaetaceae;__	U. m. of Spirochaetaceae family	0.0035463	0.00142702	0.000348154	0.00186725	0.000826041	0	9.82622e-05	0.00141441	0.00130334	0.00309163	0.000165748	0	0	0	0	0	0	0	0	0	0.00034662	0	6.1736e-05	4.42811e-05	0	0	0	0.000124081	0	5.79535e-05	0	0	0	0.000117192	0	0.00011642	4.72769e-05	0	6.92665e-05	0	0.000381752	4.35711e-05	0	0	0	0.000147136	0	0
D_0__Bacteria;D_1__Spirochaetes;D_2__Spirochaetia;D_3__Spirochaetales;D_4__Spirochaetaceae;D_5__Sediminispirochaeta	Sediminispirochaeta	0	0	0	0	0	0	0	0	0	0	0	0	0	0	0	0	0	0	0	0	0	0	0	0	0	0	0	0	0	0	0	0	0	0	0	0	0	0	0	0	0	0	0	0	0	0	0	0
D_0__Bacteria;D_1__Spirochaetes;D_2__Spirochaetia;D_3__Spirochaetales;D_4__Spirochaetaceae;D_5__Sphaerochaeta	Sphaerochaeta	0.000473798	7.06444e-05	0.000246609	0.000428775	0.000311262	0.000303358	0.000168449	0.000471469	0.000631517	0.000173827	0	0	0	0	0	0	0	0	0	0	0.000103986	3.75244e-05	0	0	0	0	0	0	0	0	0	0	0	0.000234384	0.000276364	0.000436573	0.00045701	0.000481197	0.000235506	0.000627821	0.000278973	0.000261427	0.000156609	0	0	0.000588543	0	0
D_0__Bacteria;D_1__Spirochaetes;D_2__Spirochaetia;D_3__Spirochaetales;D_4__Spirochaetaceae;D_5__Treponema	Treponema	0	0	0	0	0	0	0	0	0	0	0	0	0	0	0	0	0	0	0	0	0	0	0	0	0	0	0	0	0	0	0	0	0	0	0	0	0	0	0	0	0	0	0	0	0	0	0	0
D_0__Bacteria;D_1__Spirochaetes;D_2__Spirochaetia;D_3__Spirochaetales;D_4__Spirochaetaceae;D_5__Treponema 2	Treponema 2	0.00493898	0.00460602	0.00433742	0.00727534	0.00500413	0.00327099	0.00279345	0.00276146	0.00352037	0.00347653	4.1437e-05	8.64827e-05	0	0	0	0	0	0	0	0	0.000745234	0	0.00030868	0.000236166	0.000460557	0	0	0.000234376	5.34908e-05	0	0	0	0	0.0247926	0.0119127	0.0068542	0.0859651	0.0333192	0.00889381	0.00991061	0.0132292	0.0135506	0.0109496	7.47574e-05	0	0.00549307	0.000529986	0.00197719
D_0__Bacteria;D_1__Synergistetes;D_2__Synergistia;D_3__Synergistales;D_4__Synergistaceae;__	U. m. of Synergistaceae family	0	0	0	0	0	0	0	0	0	0	0	0	0	0	0	0	0	0	0	0	0	8.75569e-05	0	0	0	0	0	0	0	0	0	0	0	0	0	0	0	0	0	0	0	0	0	0	0	0	0	0
D_0__Bacteria;D_1__Synergistetes;D_2__Synergistia;D_3__Synergistales;D_4__Synergistaceae;D_5__Cloacibacillus	Cloacibacillus	0	0	0	0	0	0	0	0	0	2.48324e-05	0.000124311	4.32414e-05	0	0	0	0	0	0	0	0	0	0	0	0	0	0	0	0	0	0	0	0	0	0	0	0	0	0	0	0	0	0	0	8.97089e-05	0	0	5.5788e-05	0.000130723
D_0__Bacteria;D_1__Synergistetes;D_2__Synergistia;D_3__Synergistales;D_4__Synergistaceae;D_5__Fretibacterium	Fretibacterium	0	0	0	0	0	0	0	0	0	0	0	0	0	0	0	0	0	0	0	0	0	0	0	0	0	0	0	0	0	0	0	0	0	0	0	0	0	0	0	0	0	0	0	0	0	0	0	0
D_0__Bacteria;D_1__Tenericutes;D_2__Mollicutes;__;__;__	U. m. of Mollicutes class	0	0	0.000246609	0	0	0	0.000126337	0	0	4.96648e-05	0	0	0	0	0	0	0	0	0	0	0.000138648	0	0	0	0	0	0	0	0	0	0	0	0	6.51067e-05	5.81818e-05	0.000101867	6.30358e-05	5.83269e-05	0.000346332	0	5.87311e-05	0.000101666	7.83044e-05	0	0	0	0	0.000441191
D_0__Bacteria;D_1__Tenericutes;D_2__Mollicutes;D_3__Acholeplasmatales;D_4__Acholeplasmataceae;D_5__Acholeplasma	Acholeplasma	0	0.000226062	0.000130558	0	0.000335205	9.23264e-05	0.000140375	0	0.000188111	0	0.000124311	0	0	0	0	0	0	0	0	0	0.000554593	0.000237654	3.70416e-05	0	0.000383797	0	0.0038508	0.000413605	0.000224661	0.000533173	0	0	0	0.000156256	0.000218182	0	9.45537e-05	0	0.000942024	0	5.87311e-05	0.000101666	0.000234913	5.98059e-05	0	0.00362935	0.00013947	0.000522893
D_0__Bacteria;D_1__Tenericutes;D_2__Mollicutes;D_3__Anaeroplasmatales;D_4__Anaeroplasmataceae;D_5__Anaeroplasma	Anaeroplasma	0.00160804	0.00303771	0.00282875	0.000816056	0.00160419	0.00422063	0.00203543	0.00049841	0.000752445	0.00157686	0	0	0	0	0	0	0	7.3682e-05	0	0	0.000138648	0	0	0	0	0.000249571	0	0.000124081	0	0	0	0	0	0.00356785	0.00413091	0.00376908	0.00179652	0.00619723	0.00796564	0.0016144	0.002129	0.00377616	0.00690384	0.000179418	0	0.00130787	0	0
D_0__Bacteria;D_1__Tenericutes;D_2__Mollicutes;D_3__EMP-G18;D_4__uncultured bacterium;D_5__uncultured bacterium	U. m. of EMP-G18 order	0.00149318	0.00282578	0.0040763	0.0011895	0.00198729	0.00348202	0.00346725	0.00113153	0.00127647	0.00194934	0	0	0	0	0	0	0	0	0	0	0.000554593	0	0.000296333	0	0	0	0	0	0	0	0	0	0	0.0015886	0.00154182	0.00400192	0.000819465	0.00370376	0.00253515	0.000433496	0.000983746	0.00123451	0.00155304	0	0	0.000506801	0	0
D_0__Bacteria;D_1__Tenericutes;D_2__Mollicutes;D_3__Haloplasmatales;D_4__Haloplasmataceae;D_5__Haloplasma	Haloplasma	0	0	0	0	0	0	0	0	0	0	0	0	0	0	0	0	0	0	0	0	0	0	0	0	0	0	0	0	0	0	0	0	0	0	0	0	0	0	4.15599e-05	0	0	0	0	0	0	0	0	0
D_0__Bacteria;D_1__Tenericutes;D_2__Mollicutes;D_3__Izimaplasmatales;__;__	U. m. of Izimaplasmatales order	0.00404882	0.00334855	0.00346703	0.00329189	0.00216686	0.00258514	0.00254078	0.0040277	0.00662421	0.00351378	0	0	0	2.96582e-05	0	0	0	0	0	0	0.00109185	0	0	0	0.000120622	8.31903e-05	0	0	0	0	0	0	0	0.00246103	0.00244364	0.00336161	0.00121344	0.0023914	0.00279837	0.00497773	0.00195281	0.00313712	0.00135728	0	0	0.00137327	0	0.000130723
D_0__Bacteria;D_1__Tenericutes;D_2__Mollicutes;D_3__Mollicutes RF39;__;__	U. m. of Mollicutes RF39 order	0.00618808	0.00413976	0.0104156	0.0048825	0.00498019	0.0110132	0.00689239	0.00836521	0.00904278	0.00871617	0	0	0	0.000563506	0	0.000376704	0	0	0.00017694	0	0.00261698	0	0.00111125	0.000280447	0.0010198	0.000665523	0.00048135	0.000427392	0.000224661	0.000394084	0	0	0	0.00503926	0.00157091	0.00203734	0.00225353	0.00161857	0.00313084	0.00415558	0.0039203	0.00630328	0.00121372	2.9903e-05	0	0.00184737	0	0.000522893
D_0__Bacteria;D_1__Tenericutes;D_2__Mollicutes;D_3__Mycoplasmatales;D_4__Mycoplasmataceae;D_5__Mycoplasma	Mycoplasma	0	0	0	0	9.57728e-05	6.59474e-05	0.000126337	0	0	0.000285572	0	0	0	0	0	0	0	0	0	0	0	0	0	0	0	0	0	0	0	0	0	0	0	9.11494e-05	0.000130909	4.36573e-05	0.000141831	0	0.000180093	0.000194326	0	0	0	0	0	0	0	0
D_0__Bacteria;D_1__Tenericutes;D_2__Mollicutes;D_3__Mycoplasmatales;D_4__Mycoplasmataceae;D_5__Ureaplasma	Ureaplasma	0	0	0	0	0	0	0	0.000121235	0	0	0	0	0	0	0	0	0	0	0	0	0	0	0	0	0	0	0	0	0	0	0	0	0	0	0	0	0	0	0	0	0	0	0	0	0	0	0	0
D_0__Bacteria;D_1__Tenericutes;D_2__Mollicutes;D_3__T2WK15B57;D_4__uncultured bacterium;D_5__uncultured bacterium	U. m. of T2WK15B57 order	0	0	0.000261116	0	0	0	0.000252674	0	0	0	0	0	0	0	0	0	0	0	0	0	0	0	0	0	0	0	0	0	0	0	0	0	0	0.000130213	0	0	0	0.000218726	0.000180093	0	0	0	0	0	0	0	0	0
D_0__Bacteria;D_1__Verrucomicrobia;D_2__Verrucomicrobiae;__;__;__	U. m. of Verrucomicrobiae class	0	0	0	0	0	0	0	0	0	0	0	0	0	0	0	0	0	0	0	0	0	0	0	0	0	0	0	0	0	0	0	0	0	0	0	0	0	0	0	0	0	0	0	0	0	0	0	0
D_0__Bacteria;D_1__Verrucomicrobia;D_2__Verrucomicrobiae;D_3__Chthoniobacterales;D_4__01D2Z36;__	U. m. of 01D2Z36 family	0	0	0	0	0	0	0	0	0	0	4.1437e-05	0	0	0	0	0	0	0	0	0	0	0	0.000111125	0	0	0	0	0	0	0	0	0	0	0	0	0	0	0	0	0	0	0	0	0	0	0	0	0
D_0__Bacteria;D_1__Verrucomicrobia;D_2__Verrucomicrobiae;D_3__Chthoniobacterales;D_4__Chthoniobacteraceae;__	U. m. of Chthoniobacteraceae family	0	0	0	0	0	0	0	0	0	0	0	0	0	0	0	0	0	0	0	0	0	0	0	0	0	0	0	0	0	0	0	0	0	0	0	0	0	0	0	0	0	0	0	0	0	0	0	3.26808e-05
D_0__Bacteria;D_1__Verrucomicrobia;D_2__Verrucomicrobiae;D_3__Chthoniobacterales;D_4__Chthoniobacteraceae;D_5__Chthoniobacter	Chthoniobacter	0	0	0	0	0	0	0	0	0	0	0	0	0	0	0	0	0	0	0	0	0	0	7.40832e-05	0	0	0	0	0	0	0	0	0	0	0	0	0	0	0	0	0	0	0	0	0	0	0	0	0
D_0__Bacteria;D_1__Verrucomicrobia;D_2__Verrucomicrobiae;D_3__Chthoniobacterales;D_4__Chthoniobacteraceae;D_5__LD29	LD29	0	0	0	0	0	0	0	0	0	0	0	0	0	0	0	0	0	0	0	0	0	0	0	0	0	0	0	0	0	0	0	0	0	0	0	0	0	0	0	0	0	0	0	0	0	0	0	0
D_0__Bacteria;D_1__Verrucomicrobia;D_2__Verrucomicrobiae;D_3__Chthoniobacterales;D_4__Terrimicrobiaceae;D_5__Terrimicrobium	Terrimicrobium	0	0	0	0	0	0	0	0	0	0	4.1437e-05	4.32414e-05	0	0	0	0	0	0	0	0	0	0	0	0	0	0	0	0	0	0	0	0	0	0	0	0	0	0	0	0	0	0	0	0	0	0	0	0
D_0__Bacteria;D_1__Verrucomicrobia;D_2__Verrucomicrobiae;D_3__Chthoniobacterales;D_4__Xiphinematobacteraceae;D_5__Candidatus Xiphinematobacter	Candidatus Xiphinematobacter	0	0	0	0	0	0	0	0	0	0	0.000994489	0.000475655	0	0	0	0	0	0	0	0	0	0	0	0	0	0	0	0	0	0	0	0	0	0	0	0	0	0	0	0	0	0	0	0	0	0	0	0
D_0__Bacteria;D_1__Verrucomicrobia;D_2__Verrucomicrobiae;D_3__LD1-PB3;__;__	U. m. of LD1-PB3 order	0	0	0	0	0	0	0	0	0	0	0	0	0	0	0	0	0	0	0	0	0	0	0	0	0	0	0	0	0	0	0	0	0	0	0	0	0	0	0	0	0	0	0	0	0	0	0	0
D_0__Bacteria;D_1__Verrucomicrobia;D_2__Verrucomicrobiae;D_3__Opitutales;__;__	U. m. of Opitutales order	0	0	0	0	2.39432e-05	0	0	0	0	0	0	0	0	0	0	0	0	0	0	0	0	0	0	0	0	0	0	0	0	0	0	0	0	0	0	0	0	0	0	0	0	0	0	0	0	0	0	0
D_0__Bacteria;D_1__Verrucomicrobia;D_2__Verrucomicrobiae;D_3__Opitutales;D_4__Opitutaceae;__	U. m. of Opitutaceae family	0	0	0	0	0	0	0	0	0	0	0	0	0	0	0	0	0	0	0	0	0	0	0	0	0	0	0	0	0	0	0	0	0	0	0	0	0	0	0	0	0	0	0	0	0	0	0	0
D_0__Bacteria;D_1__Verrucomicrobia;D_2__Verrucomicrobiae;D_3__Opitutales;D_4__Opitutaceae;D_5__Diplosphaera	Diplosphaera	0	0	0	0	0	0	0	0	0	0	0	0	0	0	0	0	0	0	0	0	0	0	0.00108655	0	0	3.11964e-05	0	5.51473e-05	0	0	0	0	0	0	0	0	0	0	0	0	0	0	0	0	0	0	0	0
D_0__Bacteria;D_1__Verrucomicrobia;D_2__Verrucomicrobiae;D_3__Opitutales;D_4__Opitutaceae;D_5__Lacunisphaera	Lacunisphaera	0	0	0	0	0	0	0	0	0	0	0	0	0	0	0	0	0	0	0	0	0	0	0	0	0	0	0	0	0	0	0	0	0	0	0	0	0	0	0	0	0	0	0	0	0	0	0	0
D_0__Bacteria;D_1__Verrucomicrobia;D_2__Verrucomicrobiae;D_3__Opitutales;D_4__Puniceicoccaceae;__	U. m. of Puniceicoccaceae family	0.000301508	0.000748831	0.000377167	0.000262798	0.000263375	0.000408874	0	0.000565763	0.000188111	8.69133e-05	0	0	0	0	0	0	0	0	0	0	0.000103986	0	0	0	0	0	0	0	0	0	0	0	0	0.000130213	0.000436364	0.000160077	0.000220625	0.000218726	0.000152386	0.000433496	0.000367069	0.000363092	0.000143558	0	0	8.17421e-05	0	9.80424e-05
D_0__Bacteria;D_1__Verrucomicrobia;D_2__Verrucomicrobiae;D_3__Opitutales;D_4__Puniceicoccaceae;D_5__Cerasicoccus	Cerasicoccus	0	0	0	0	0	0	0	6.73528e-05	0.000107492	0	0	0	0	0	0	0	0	0	0	0	0	0	0	0	0	0	0	0	0	0	0	0	0	0	0	0	3.15179e-05	0.000306216	0	0	8.80967e-05	8.71422e-05	0.000247964	0	0	0	0	0
D_0__Bacteria;D_1__Verrucomicrobia;D_2__Verrucomicrobiae;D_3__Opitutales;D_4__Puniceicoccaceae;D_5__Puniceicoccus	Puniceicoccus	0	0	0	0	0	0	0	0	0	0	0	0	0	0	0	0	0	0	0	0	0	0.000125081	0	0	0	0	0	0	0	0	0	0	0	0	0	0	0	0	0	0	0	0	0	0	0	0	0	0
D_0__Bacteria;D_1__Verrucomicrobia;D_2__Verrucomicrobiae;D_3__Opitutales;D_4__Puniceicoccaceae;D_5__Verruc-01	Verruc-01	0	0	0	0	0	0	0	0	0	0	0	0	0	0	0	0	0	0	0	0	0	0	0	0	0	0	0	0	0	0	0	0	0	0	0	0	0	0	0	0	0	0	0	0	0	0	0	0
D_0__Bacteria;D_1__Verrucomicrobia;D_2__Verrucomicrobiae;D_3__Pedosphaerales;D_4__Pedosphaeraceae;D_5__bacterium enrichment culture clone R4-41B	U. m. of Pedosphaeraceae family	0	0	0	0	0	0	0	0	0	0	0	0	0	0	0	0	0	0	0	0	0	3.75244e-05	0	0	0	0	0	0	0	0	0	0	0	0	0	0	0	0	0	0	0	0	0	0	0	0	0	0
D_0__Bacteria;D_1__Verrucomicrobia;D_2__Verrucomicrobiae;D_3__Verrucomicrobiales;D_4__Akkermansiaceae;D_5__Akkermansia	Akkermansia	0.00577172	0.00252907	0.00269819	0.00266947	0.000945757	0.00176739	0.00195121	0.00779945	0.0104939	0.00208592	0.00107736	0.000562138	5.63833e-05	0.000118633	0	0	0	0	0.000151663	6.34445e-05	0.00162912	0	0.000642055	0.000147604	0.000307038	9.35891e-05	0	0.00030331	0	0.000104316	0	0	0	0.00204435	0.00165818	0.00053844	0.00568898	0.00399539	0.00157928	0.00795241	0.00371474	0.00742161	0.00561182	0.000583108	9.34827e-05	0.00135692	0.000599721	0.000866041
D_0__Bacteria;D_1__Verrucomicrobia;D_2__Verrucomicrobiae;D_3__Verrucomicrobiales;D_4__DEV007;__	U. m. of DEV007 family	0	0	0	0	0	0	0	0	0	0	0	0	0	0	0	0	0	0	0	0	0	0.000137589	0	0	0	0	0	0	0	0	0	0	0	0	0	0	0	0	0	0	0	0	0	0	0	0	0	3.26808e-05
D_0__Bacteria;D_1__Verrucomicrobia;D_2__Verrucomicrobiae;D_3__Verrucomicrobiales;D_4__Rubritaleaceae;__	U. m. of Rubritaleaceae family	0	0	0	0	0	0	0	0	0	0	0	0	0	0	0	0	0	0	0	0	0	0	0	0	0	0	0	0	0	0	0	0	0	0	0	0	0	0	0	0	0	0	0	0	0	0	0	0
D_0__Bacteria;D_1__Verrucomicrobia;D_2__Verrucomicrobiae;D_3__Verrucomicrobiales;D_4__Rubritaleaceae;D_5__Luteolibacter	Luteolibacter	0	0	0	0	0	0	0	0	0	0	0.00194754	0.000864827	0	0	0	0	0	0	0	0	0	0	0.00327201	4.42811e-05	0	0.000894296	0	0.000275737	0	3.47721e-05	0	0	0	0	0	0	0	0	0	0	0	0	0	2.9903e-05	0	0	0	0.000163404
D_0__Bacteria;D_1__Verrucomicrobia;D_2__Verrucomicrobiae;D_3__Verrucomicrobiales;D_4__Verrucomicrobiaceae;__	U. m. of Verrucomicrobiaceae family	0	0	0	0	0	0	0	0	0	0	0.000372934	8.64827e-05	0	0	0	0	0	0	0	0	0	0	0	0	0	0	0	0	0	0	0	0	0	0	0	0	0	0	0	0	0	0	0	0	0	0	0	8.1702e-05
D_0__Bacteria;D_1__Verrucomicrobia;D_2__Verrucomicrobiae;D_3__Verrucomicrobiales;D_4__Verrucomicrobiaceae;D_5__Prosthecobacter	Prosthecobacter	0	0	0	0	0	0	0	0	0	0	0.000124311	4.32414e-05	0	0	0	0	0	0	0	0	0	0	0.000321027	0	0	0	0	0	0	0	0	0	0	0	0	0	0	0	0	0	0	0	0	0	0	0	0	0
D_0__Bacteria;D_1__Verrucomicrobia;D_2__Verrucomicrobiae;D_3__Verrucomicrobiales;D_4__Verrucomicrobiaceae;D_5__Verrucomicrobium	Verrucomicrobium	0	0	0	0	0	0	0	0	0	0	0	0	0	0	0	0	0	0	0	0	0	0	0.000246944	0	0	0	0	0	0	0	0	0	0	0	0	0	0	0	0	0	0	0	0	0	0	0	0	0
[truncated: 117 more columns]

## Sheet: Averages_of_matrices_and_sites
Taxonomy	P1_CF_1	P2_CF_9	P3_CF_1	RE1_CF_9	RE2_CF_1		P1_MIL_1	P2_MIL_9	P3_MIL_1	RE1_MIL_9	RE2_MIL_1		P1_LIT_1	P2_LIT_9	P3_LIT_1	RE1_LIT_9	RE2_LIT_1		P1_PC_1	P2_PC_3	P3_PC_1	RE1_PC_3	RE2_PC_1
U. m. of Actinobacteria class	3.39805e-05	8.25171e-05	2.90042e-05	6.844e-06	1.78603e-05		0.00311481	0.0128593	0.0358134	0.0164679	0.0442625		0.0260062	0.045635	0.127531	0.0788269	0.0862815		0.00314477	0.00266038	0	0.000951875	0.00057739
Bifidobacterium	0.000243236	0.0099552	0.00120277	0.000125774	0.000126564		0.270071	0.265844	0.0392686	0.0263254	0.0259976		0.00523596	0.00617038	0.000234949	7.33473e-05	0.00121795		0.000464849	0.000375158	0.000119372	0.00015065	0.000155974
Bombiscardovia	0	0.000286403	0	0	3.43846e-05		0.0141009	0.0288746	0.000258479	0.000293932	0		0.000125045	0.000404867	0	0	0		3.20064e-05	0	0	0	0
U. m. of Corynebacteriales order	0	0	0	0	0		0.000156844	0.000118752	0.000523501	0.000333363	0.0146214		0.000405368	0.000981271	0.00254168	0.000215408	0.000302294		0	0	0	0	0
U. m. of Corynebacteriaceae family	0	0	2.10006e-05	0	0		0.00441848	0.00225448	0.00977136	0.00692835	0.0183102		0.0274869	0.0134122	0.00745686	0.0214188	0.0118415		0	0	0	0	0
Corynebacterium 1	0	1.16654e-05	1.82526e-05	0	0		0.0232055	0.0139521	0.100048	0.0636701	0.12067		0.196838	0.130555	0.11698	0.193872	0.0795492		0.00455959	0.000120958	0.000431899	0	0.000217286
Dietzia	0	0	0	0	0		0.000163397	0.00106142	0.00105682	0.000160443	0.00960071		0.00209027	0.00670168	0.0133442	0.0012328	0.0284389		0	0	0	0	0
U. m. of Microbacteriaceae family	0	0	0	0	0		9.22441e-05	0.0014535	0.00222657	0.00119403	0.00196815		0.0220345	0.0241937	0.0220723	0.00847402	0.0173818		0.000192038	0	0	0	0
Rothia	0	0	0	0	0		0.000130981	0	0.000609837	0.00092387	0.0136529		0	0	0	0	0		0	0	0	0	0
Cutibacterium	1.12101e-05	0.000413483	2.11739e-05	0	1.76608e-05		0.0151249	0.0119074	0.029592	0.00441729	0.135136		0.000420963	0.000196763	0	0	2.96687e-05		0	2.32528e-05	0.000119372	0.000217162	0
Saccharopolyspora	0	0	0	0	0		0.000663097	1.96181e-05	0.000100104	0.000279532	0.00112869		0.0236196	9.22049e-05	0.000220638	0.000768555	0.00618004		0	0	0	0	0
Streptomyces	0	0	0	0	0		0.000128427	0.000528549	0.00729076	0.00160965	0.00524844		0.00204366	0.00174829	0.0260524	0.00409681	0.0173587		0	0	0	0.000220585	0.000194559
Nocardiopsis	0	0	0	0	0		7.13451e-05	6.53616e-06	1.39718e-05	0.00138988	0.00308337		0.000699121	0.000159369	0.00233513	0.00135774	0.0114547		0	0	0	0	0
Bacteroides	0.0364035	0.0549036	0.0578613	0.0508941	0.0401199		0.00307789	0.0104575	0.00749562	0.0495898	0.00125365		0.00233367	0.00439212	0.00179849	0.00458883	0.00606128		0.000202386	0	0.00110984	0.000629771	0
U. m. of Marinilabiliaceae family	0	2.69768e-05	0	0	0		0	0	0.00039255	0	0.000341214		0.000250454	0.000216837	0.0160624	0	0.00316546		0	0	0	0	0
Alistipes	0.0470445	0.0524124	0.033065	0.0369832	0.0451858		0.00207113	0.00545437	0.00163605	0.0111295	0.00185157		0.00237451	0.00289914	0.000408481	0.00205044	0.00455291		8.60596e-05	0	0.000214869	0	0
Rikenellaceae RC9 gut group	0.0702621	0.0680342	0.0567491	0.0676024	0.0564535		0.00101925	0.0040373	0.00232303	0.00534939	0.00360391		0.00332478	0.00492792	0.000582813	0.00522681	0.00766109		0	0	0	0	0
U. m. of Flavobacteriaceae family	0	8.50719e-05	0	0	0		3.80166e-05	0.000277088	0.00043422	0.000332133	0.00219451		0.00401802	0.00691518	0.0335071	0.00118028	0.027851		0	0	0	0	0
Flavobacterium	0	0	0	0	0		0.00391191	2.31217e-05	0.000403893	0.000302148	0.00265266		0.00557319	0.0105273	0.0195369	0.000193444	0.00493863		0	0	0	0	0
Myroides	0	0	0	0	0		6.72685e-06	0	3.31992e-05	5.04905e-05	8.26668e-05		0.00105677	0.000181896	0.00816618	0.000433153	0.00307482		0	0	0	0	0
Chryseobacterium	0	0	0	0	0		2.22096e-05	0.000767786	0.000237351	0.000211972	0.0162361		0.00574466	0.00258166	0	8.14395e-05	0.000308928		0.000312896	2.32528e-05	0	0.0067406	0.00144993
Moheibacter	0	5.82729e-05	0	0	0		0	4.73872e-05	0.000174013	8.73297e-05	0.000177734		0.000223283	0.00430219	0.0445068	3.34714e-05	0.0109606		0	0	0	0	0
U. m. of Sphingobacteriaceae family	0	0	0	0	0		5.94552e-05	2.45106e-05	0.000205289	0.000214914	0.00214837		0.001373	0.00275858	0.0219214	0.00188143	0.016423		0	0	0	0.000114675	0
Pedobacter	0	0	0	0	0		0.000534219	7.85927e-05	1.55666e-05	2.51473e-05	0.000279672		0.00919613	0.0119506	0.00191842	0.0005286	0.00102284		0	0	0	0	0
U. m. of Cyanobacteria phylum	0	0	8.36867e-06	0	2.24585e-05		0.000268565	7.9067e-05	5.6336e-05	0.000656124	0		0.0266445	0.000362487	0	0.0085092	4.4789e-05		0	0	0	0	0
Amphibacillus	3.59148e-06	3.60186e-05	0	0	0		3.56633e-05	9.60753e-05	0	6.74946e-05	2.48e-05		0.00159995	0.00547836	0.000329731	0.00531551	0.000954883		0	0	0	0	0
Jeotgalicoccus	0	0	0	0	0		0.00138723	0.00209251	0.00668284	0.00726443	0.00648678		0.0326984	0.0303385	0.00699277	0.00911067	0.0125803		0	0	0	0	0
Staphylococcus	0	0	2.73789e-05	5.98608e-05	0		0.00860285	0.0133822	0.142083	0.0958796	0.0490299		0.119482	0.0480104	0.0159891	0.2198	0.0635167		0	0.00014891	0	0.000220585	0.000428825
Aerococcus	0	0	0	0	0		0.00297467	0.000126881	0.00293568	0.0320622	0.000510547		0.0201086	0.000777347	0.000744685	0.0277492	0.000648543		0	0	0	0	0
Facklamia	0	0	0	0	0		0.00212202	0.00458673	0.00323841	0.0391635	0.00166215		0.0250653	0.0434779	0.00209529	0.0745607	0.00360674		0	0	0	0	0
Ignavigranum	3.72486e-06	0	0	0	0		0.00183895	0.00541929	0.00436103	0.012565	0.00341768		0.0141814	0.0315078	0.00103144	0.0226265	0.00314766		0	0	0	0	0
Atopostipes	1.55631e-05	0.000162829	0	0	2.64944e-05		0.00165817	0.00433344	0.00262071	0.00640153	0.00558621		0.031718	0.0512902	0.00367631	0.0274818	0.0166166		0	0	0	0	0
Enterococcus	1.18705e-05	0	0	0.000102262	0.000121888		0.000688912	0.000811234	0.0315912	0.00145528	0.00263853		0.00166146	6.83032e-05	0.000663604	0.00296136	0.00244784		0.000380986	6.51078e-05	0	7.93903e-05	0.00017864
Lactobacillus	3.19495e-05	0.0104853	0.00012369	0.000153469	8.69949e-05		0.475016	0.333393	0.0978949	0.212026	0.00266411		0.0235426	0.00752148	0.000110988	0.00662911	0.00029598		0.877062	0.866083	0.990625	0.856543	0.925715
Weissella	0	0	0	0	0		0.000654762	2.36381e-05	0.000554241	0.00844233	9.57555e-05		0.0284549	4.25577e-06	0	0.0187415	2.01503e-05		1.92038e-05	0	0	0	7.1456e-05
Lactococcus	0	6.92722e-05	1.59966e-05	0	0		0.000265709	0.00695532	0.00164795	0.00107055	0.0144485		0.000507096	3.76654e-05	0	4.76484e-05	2.46935e-05		9.73564e-05	2.8751e-05	0	0	0
Streptococcus	8.29887e-06	0.000652187	0.000164266	0.000135549	6.72762e-05		0.0466854	0.0534927	0.0950222	0.0200244	0.0116638		0.00380655	0.000994778	0.000502271	0.000212951	0.000433117		0.107068	0.129153	0.0051158	0.126126	0.0686854
Christensenellaceae R-7 group	0.011331	0.0206644	0.00995304	0.0179079	0.015237		0.00291197	0.00492337	0.00580234	0.00920187	0.0147389		0.004179	0.00633396	0.00221727	0.00775481	0.0083441		0	0	0	0	0
U. m. of Clostridiaceae 1 family	0.00138227	0.00108142	0.000539245	0.00242864	0.000648544		0.0015611	0.00923357	0.0316994	0.0105384	0.00449826		0.00136798	0.00502547	0.000751647	0.00220191	0.00102612		0.000115223	0	0	0.000279584	0
U. m. of Lachnospiraceae family	0.0873757	0.100968	0.0950502	0.110094	0.034091		0.00875725	0.025234	0.0290239	0.0581543	0.0139357		0.0108743	0.0191778	0.00258148	0.0224221	0.010526		0	5.17518e-05	0.000162212	0.000532048	0.000327029
U. m. of Peptostreptococcaceae family	0.00259951	0.00260252	0.00268251	0.00220843	0.00239972		0.0046821	0.0294353	0.0762617	0.0518233	0.0839855		0.00696699	0.0187311	0.00146029	0.0100066	0.00322417		0.000234305	0	0	0.000142502	0
U. m. of Ruminococcaceae family	0.0892032	0.0682731	0.0721405	0.0783556	0.103386		0.00167847	0.00505013	0.00800946	0.0110927	0.00690262		0.00669389	0.00624045	0.00125718	0.00976844	0.0109433		0.000127259	0	4.63462e-05	0	0
[Eubacterium] coprostanoligenes group	0.0433096	0.025959	0.0271853	0.0282546	0.0291491		0.000251705	0.00279649	0.00338623	0.00537699	0.0045636		0.0038531	0.0039748	0.000449657	0.00703335	0.00657124		0	0	0.000153079	0	0
Faecalibacterium	0.000145751	0	0.000370309	0.00010165	5.83606e-05		0.00217191	0.00211843	0.00256151	0.0107854	0.000150465		1.72687e-05	4.93208e-05	0.000273052	3.29538e-05	0.000295862		0.000422534	5.17518e-05	0	0.000141156	0
Ruminococcaceae UCG-002	0.00186552	0.00265339	0.00165602	0.00236016	0.00144582		0.00132553	0.00113795	0.00149503	0.00783857	0.00559776		0.000140681	0.000537434	0.000314481	0.000781505	0.000313225		0	0	0.000319849	0	0
Ruminococcaceae UCG-005	0.126138	0.155021	0.22735	0.118598	0.10358		0.00449661	0.00990004	0.013194	0.0171641	0.025808		0.0109244	0.0157638	0.00120057	0.016185	0.0188566		0	6.8725e-05	0	0	0
Ruminococcaceae UCG-010	0.14268	0.0895103	0.141011	0.152782	0.187159		0.00102098	0.00357805	0.00444507	0.0116671	0.0359921		0.00427042	0.00266156	8.70559e-05	0.00283132	0.00870864		0	2.32528e-05	0	0	0
Turicibacter	0.000480356	0.00103453	0.00041077	0.000537892	0.000221754		0.0020032	0.00572318	0.000923554	0.0133166	0.000117227		0.00152668	0.0035951	0.000133421	0.00104288	0.000391982		0	0	0	0	0
U. m. of Rhizobiales order	0	1.93946e-05	0	0	0		0.000664268	0.000109532	0	0	0.0043158		0.000702733	0.00190816	0.0183028	0.000288082	0.0045483		0	0	0	0	0
U. m. of Rhizobiaceae family	0	0	0	0	0		0.000110286	0.000472603	0.000823397	0.000298557	0.00232912		0.0123812	0.0137431	0.0114327	0.00185786	0.00937727		0	0	0	0.000181187	7.56487e-05
Paracoccus	0	0	0	0	0		3.89684e-05	0.000907207	0.00952672	0.000580803	0.0257334		0.00222041	0.00211012	0.0106644	0.00132164	0.00601675		0	0	0	0	0
U. m. of Sphingomonadaceae family	1.90954e-05	0	0	0	2.94347e-06		6.58146e-05	0.00151321	0.000473603	0.000400465	0.000366965		0.0186712	0.0160063	0.00693072	0.00234839	0.00595581		0	0	0	0	0
U. m. of Gammaproteobacteria class	8.88138e-05	0.000486244	0.000520423	2.79973e-05	0.000236404		0.00283562	0.00217726	0.000594597	0.000238307	0.000995444		0.00158273	0.00607968	0.0424742	0.00011715	0.0278042		0	0	0	0	0
Aeromonas	0	0	0	0	0		1.65748e-05	0	0	0	0		0.000127583	0	0	0	0.00509145		0	0	0	0	0
Ruminobacter	0.00694855	0.00950865	0.0217846	0.000779939	0.000383497		6.9365e-05	0.000548229	5.6844e-05	0	2.68667e-05		0.000218995	0.000398161	1.39159e-05	0	0.000147448		0	0	0	0	0
U. m. of Burkholderiaceae family	0.000283251	0.000582989	0.00037245	0.000103455	7.24139e-05		7.13524e-05	0.000815526	0.000256645	0.000574359	0.000814814		0.0163274	0.0211907	0.0037596	0.00158959	0.00586996		0	0	0	0.000174403	0
Oligella	2.76543e-05	0.00024067	0	0	0		0.00018325	0.00300446	0.00010007	0.000640861	0.00232776		0.0078932	0.0345114	0.00175555	0.00358791	0.00940034		0	0	0	0	0
U. m. of Enterobacteriaceae family	0	0	0	0	4.58669e-05		3.80151e-05	0.000638445	0.000496272	0.00055509	0.000719483		0.00382574	0.00395064	0.000619326	0.000803004	0.0194031		0	0	0	0	0.000142647
Serratia	0	0	0	0	8.83041e-06		7.18864e-05	2.84078e-05	0.000346263	0.000899963	0.0443465		0.000188041	0	8.56625e-05	0	7.87634e-05		0	0	0	0	0
Acinetobacter	0	3.5787e-05	0	0	1.19896e-05		0.000532137	0.00196635	0.00290033	0.00135183	0.0267054		0.0124275	0.00349008	0.0240431	0.00309815	0.0224228		4.30298e-05	0	0	0	0.000163429
Enhydrobacter	0	0	0	0	0		2.5584e-05	0.000459589	0.00025783	0.0014745	0.011314		0	0	0	0	0		0	3.72045e-05	0.000174546	0.00115635	0.000340419
Psychrobacter	3.32154e-05	1.32145e-05	0	0	0		0.000549595	0.000681866	0.000639746	0.00450027	0.000101267		0.0157438	0.00431266	0.00555515	0.0214051	0.000155374		0	0	0	0	0
Pseudomonas	1.54869e-05	0.000193173	0	0	1.19896e-05		0.0020374	0.00138644	0.0189817	0.000622408	0.00543815		0.0234068	0.0197474	0.0150657	0.00233012	0.0293274		4.71329e-05	0	0	0	0
U. m. of Xanthomonadaceae family	0	0	0	0	0		0.000112782	0.000154563	0.000310591	0.000219925	0.00101735		0.000722542	0.00230933	0.0213693	0.00207467	0.0153719		0	0	0	0	0
Arenimonas	0	0	0	0	0		0.000125574	3.29505e-05	2.09578e-05	0	0.000125254		7.34721e-05	0.000184046	0.0134126	1.96199e-05	0.0014754		0	0	0	0	0
Treponema 2	0.00419847	0.0219378	0.00743171	0.00915375	0.00268503		1.2792e-05	0.00101057	4.56488e-05	0.000600258	0		0.00020385	0.000772737	1.90435e-05	0.000380483	0.000436923		0	0	0	0	0
Akkermansia	0.00387121	0.00402052	0.00241887	0.00993376	0.0130137		0.000202962	0.000518894	0.000779797	0.00269994	0.00734086		0.000322703	0.000396101	4.64613e-05	0.00102264	0.000818443		0	0	0	0	0
Taxa below 5%	0.32393	0.297519	0.239816	0.310309	0.36387		0.0769926	0.0996036	0.157974	0.149018	0.14696		0.160201	0.285026	0.314409	0.127414	0.316703		0.00538846	0.00108539	0.0014075	0.00539936	0.00127606
