# Supplementary material for: Colonization of the human gut by bovine bacteria present in Parmesan cheese
Source: Nat Commun. 2019 Mar 20;10:1286. doi: 10.1038/s41467-019-09303-w (PMC6426854; doi:10.1038/s41467-019-09303-w)
Supplement: Supplementary file 7 — Supplementary Data 4 [file 41467_2019_9303_MOESM7_ESM.xlsx]

## Sheet: Atopostipes suicloacalis
Position	SNV	P1_LIT_4	P1_PC_1	P2_LIT_8	P2_PC_1
56	c>T	1	0.590909	0.0163934	0
181	g>A	0.142857	0.107143	0	0			0	< 0.1
195	g>A	0.238095	0.178571	0	0			0.571429	> 0.5
199	g>A	0.761905	0.571429	0	0
240	a>G	0.565217	0.40625	0	0
257	t>C	0.428571	0.3	0	0			Major Allele distance matrix
259	g>A	0.409091	0.3	0	0				P1_LIT_4	P1_PC_1	P2_LIT_8	P2_PC_1
264	c>T	0.35	0.241379	0	0			P1_LIT_4	0	0	0.186246	0.186246
310	g>A	0.424242	0.304348	0	0			P1_PC_1	0	0	0.126074	0.12894
312	c>T	0.411765	0.297872	0	0			P2_LIT_8	0.186246	0.126074	0	0
331	a>G	0.358974	0.264151	0	0			P2_PC_1	0.186246	0.12894	0	0
342	g>A	0.377778	0.283333	0	0
375	g>A	0.428571	0.33871	0	0
529	t>G	0.25	0.12	0	0
533	g>A	0.357143	0.185185	0	0
535	a>C	1	0.56	0	0
564	g>A	0.290323	0.204545	0	0
633	t>G	0.0232558	0.0181818	0.017094	0
648	c>T	0.72093	0.584906	0	0
654	g>A	0.261905	0.211538	0	0.0181818
702	c>G	0	0.0181818	0.0215827	0
804	c>G	0.0263158	0.0425532	0.00613497	0
805	g>A	0.027027	0.0434783	0.0123457	0
827	c>T	0.441176	0.348837	0	0
843	c>T	0.5	0.425	0	0
851	a>G	0.542857	0.463415	0	0
876	a>C	0.47619	0.425532	0	0
892	a>C	0.435897	0.386364	0	0
957	t>C	0.305556	0.23913	0	0
996	g>T	0.428571	0.3	0	0.0178571
1012	a>G	0.4	0.28	0	0.0327869
1136	a>G	0.444444	0.358974	0.00636943	0.0217391
1203	t>C	0.962264	0.809524	0	0
1251	t>C	0.387097	0.266667	0	0
1261	a>G	0.344828	0.238095	0	0
1315	a>G	1	0.769231	0	0
1379	a>C	1	0.863636	0	0.0204082
1398	c>T	0.361702	0.309091	0	0.0192308
1522	a>G	0.2	0.153846	0	0
1532	g>A	0.785714	0.594595	0.0111111	0
1541	g>A	0.230769	0.171429	0	0
1556	t>A	0.0454545	0.03125	0.021978	0
1561	c>T	0.190476	0.129032	0	0
1614	c>A	0.0666667	0.0833333	0.0103093	0
1625	t>C	0.909091	0.454545	0	0
1672	g>A	0.941176	0.615385	0	0
1687	t>C	1	0.714286	0	0
1774	a>G	0.961538	0.735294	0	0
1817	c>T	0	0	0.0217391	0.0188679
2087	a>G	0.047619	0.0666667	0	0.0181818
2164	c>T	0	0	0.0197368	0.0243902
2242	a>G	0.9375	0.697674	0	0
2395	g>A	0.944444	0.485714	0.00515464	0
2408	t>C	0.9	0.514286	0	0
2463	a>C	0.95	0.678571	0	0
2501	c>A	0.956522	0.666667	0	0
2540	g>A	0.933333	0.583333	0	0
2598	g>A	0.966667	0.568627	0.0060241	0
2793	t>C	0.0357143	0.0232558	0.02	0
2889	c>T	0.0357143	0.0487805	0.0148148	0
3012	t>G	0	0	0.0236686	0
3055	g>A	0	0	0.025974	0
3407	a>T	0.0526316	0.037037	0.00892857	0.0294118
3525	t>G	1	0.75	0	0
3719	g>A	0.964286	0.75	0	0.0444444
4052	g>A	0	0	0.0298507	0
4109	c>T	0.0625	0.0454545	0	0
4266	c>T	0.92	0.621622	0	0
4313	g>A	1	0.55814	0	0
4630	g>T	0.0344828	0.047619	0.00694444	0
4631	g>C	0.0344828	0.047619	0.00704225	0
4736	c>T	0	0	0.0252101	0.025
4844	c>A	0.037037	0.0277778	0.0166667	0
4983	g>T	0.967742	0.857143	0	0
5250	g>A	1	0.638889	0	0
5594	c>A	0.962963	0.604651	0.00666667	0
5773	c>T	1	0.794872	0	0
5821	g>A	1	0.775	0.00934579	0
6056	g>A	1	0.574468	0	0
6199	g>T	0.952381	0.526316	0	0
6208	g>T	0.954545	0.525	0	0
6295	g>A	0.964286	0.710526	0	0
6421	t>C	1	0.692308	0	0
6501	g>A	0.970588	0.785714	0	0
6529	c>T	0	0	0.0247934	0.0222222
6556	c>T	0	0	0.0166667	0.0377358
6565	t>A	0.0606061	0.0465116	0	0
6565	t>C	0.939394	0.72093	0	0
6607	g>A	1	0.698113	0	0
6724	c>T	1	0.805556	0.00819672	0
6884	a>G	1	0.791667	0	0
6991	a>G	1	0.636364	0	0
7045	t>A	0	0.0344828	0.0202703	0
7102	t>A	0	0	0.0261438	0
7182	g>T	0.047619	0.0526316	0.015625	0
7189	t>C	0.9	0.486486	0	0
7321	a>G	1	0.697674	0	0
7661	g>T	0	0.0408163	0.0390625	0.030303
7667	c>T	0	0.0392157	0.0390625	0.0277778
7689	c>A	0.0588235	0.0392157	0	0
7690	c>G	0.0588235	0.0588235	0.00757576	0
7763	g>A	0.9375	0.75	0.00724638	0
8030	g>C	0	0.027027	0.0151515	0.0149254
8289	g>T	0	0	0.0275862	0
8311	c>G	0.0666667	0.0425532	0	0
8529	c>T	0.961538	0.833333	0	0
8535	t>G	0.037037	0.0344828	0.0350877	0
8602	t>C	0.944444	0.693878	0.016	0
8851	t>C	0.0384615	0.0645161	0.0196078	0.0208333
8853	g>A	0.08	0.0625	0	0.0188679
9105	t>C	0.0666667	0.0454545	0	0
9110	g>T	0.0666667	0.0444444	0	0
9201	a>G	0	0.0238095	0.0192308	0
9203	t>A	0	0.0243902	0.0202703	0
9295	c>G	0	0.0357143	0.0254237	0
9474	g>T	0.0454545	0.0769231	0.0175439	0
9475	c>G	0.125	0.153846	0.016129	0
9769	g>A	0	0	0.036036	0
9794	g>C	0.0909091	0.0588235	0.0204082	0
9800	c>T	0.0769231	0.0526316	0.0204082	0
9938	c>A	1	0.652174	0.016129	0
10132	g>A	1	0.736842	0	0
10423	c>A	0.941176	0.551724	0	0
10436	g>A	0.96	0.648649	0	0
10486	c>T	0.933333	0.636364	0.00645161	0
10499	a>C	0.90625	0.644444	0.00613497	0
10587	t>C	0.04	0.0540541	0.00833333	0
10599	t>G	not enough mapped reads	0.105263	0	0
10652	g>A	1	0.604651	0	0
10800	g>T	0.9	0.36	0	0
10801	t>C	0.9	0.36	0.00684932	0
10816	g>A	0	0	0.0258065	0
10870	c>T	0.222222	0.0952381	0.00675676	0
10871	t>G	0.272727	0.130435	0	0
10872	g>A	0.363636	0.173913	0	0
10908	c>T	0	0	0.027027	0
10951	t>G	0.972222	0.777778	0	0
11083	c>T	1	0.761905	0.0153846	0
11155	c>T	0.0333333	0.0238095	0.0150376	0
11177	a>T	0	0.0243902	0.0214286	0
11192	c>A	0.0384615	0.0526316	0.0142857	0
11262	t>C	1	0.825	0.00694444	0
11275	g>A	0	0	0.0289855	0
11285	g>A	1	0.815789	0	0
11485	t>C	1	0.717949	0	0
11950	a>G	0.909091	0.697674	0	0
12184	g>A	0.939394	0.815789	0	0
12610	c>T	0.958333	0.589744	0	0
12625	g>A	0.954545	0.583333	0	0
12705	t>C	0.954545	0.636364	0	0
13127	c>T	0	0	0.034188	0
13654	g>A	0	0.030303	0.0212766	0
13656	t>A	0	0.0344828	0.0217391	0
13788	t>A	0.0625	0.0512821	0	0
13790	c>A	0.0606061	0.05	0	0
14117	c>A	0	0	0.0233918	0
14475	g>T	0	0.0294118	0.0141844	0.0192308
14777	t>C	0	0.0384615	0.0168539	0
14779	g>T	0	0.04	0.0218579	0
14781	g>C	0	0.0357143	0.0218579	0
14782	t>G	0	0.0344828	0.0220994	0
14786	g>T	0.047619	0.0645161	0.0165746	0
14857	a>T	0.0333333	0.0465116	0.0125786	0
14858	g>C	0.0333333	0.0465116	0.00649351	0
14859	c>G	0.0344828	0.047619	0.012987	0
15285	t>A	0	0	0.0273973	0
15790	c>T	0	0.0263158	0.0145985	0.02
16079	g>A	0.0909091	0.0555556	0	0
16090	t>C	0.0909091	0.0571429	0	0
16109	g>C	0.0344828	0.025	0.0133333	0
16112	g>A	0.148148	0.108108	0	0
16136	c>T	0.185185	0.125	0	0
16145	a>G	0.151515	0.111111	0.00653595	0
16487	g>C	0.0322581	0.05	0.024	0
16488	c>G	0	0.0243902	0.024	0
16489	g>A	0	0.025	0.0245902	0
16490	a>T	0	0.025	0.0254237	0
16492	c>T	0.0294118	0.0465116	0.032	0
16504	g>A	0.333333	0.254902	0	0
16558	g>A	0.444444	0.333333	0	0.0243902
16570	c>G	0.388889	0.297872	0	0
16571	a>T	0.0285714	0.0217391	0.0127389	0
16585	c>T	0.277778	0.217391	0.0060241	0
16587	g>A	0	0	0.0429448	0
16589	t>A	0	0	0.04375	0
16608	a>G	0.166667	0.129032	0	0
16624	g>A	0.0909091	0.0689655	0	0
16629	c>T	1	0.709677	0.00595238	0
16823	a>T	0.030303	0.0208333	0.0125	0
16865	a>C	0.0333333	0.0208333	0.00632911	0.0238095
17271	a>T	0.0263158	0.0377358	0.00689655	0
17272	g>A	0	0.0192308	0.0204082	0
17406	g>C	0	0	0.0212766	0.0689655
17512	a>C	0.0263158	0.0363636	0.00574713	0
17548	c>G	0	0	0.0239521	0
18079	t>A	0	0	0.0666667	0
18168	g>A	0.0294118	0.0217391	0.0196078	0
18169	a>T	0.0294118	0.0217391	0.0201342	0
18170	g>C	0.0294118	0.0217391	0.0263158	0
18207	g>C	0.030303	0.0454545	0.00689655	0
18208	t>C	0.0294118	0.0425532	0.00724638	0
18212	g>T	0.0294118	0.0434783	0.00666667	0
18233	a>G	0.0645161	0.0465116	0	0
18236	a>G	0.0645161	0.047619	0	0
18260	g>A	0.125	0.097561	0	0
18308	a>G	0.214286	0.1875	0	0
18392	c>G	0.25	0.157895	0	0
18440	a>G	0.0952381	0.0645161	0	0
18448	g>T	0.047619	0.0322581	0.0263158	0
18746	a>G	0.0645161	0.047619	0.00645161	0
18800	a>G	0.0833333	0.0652174	0	0
18818	a>G	0.0857143	0.0697674	0	0
18824	g>A	0.0909091	0.0731707	0	0
18896	c>G	0.08	0.0625	0	0
18941	a>G	0.205882	0.162791	0.00925926	0
18956	g>T	0.179487	0.14	0	0
18959	a>G	0.210526	0.166667	0	0
19002	t>A	0	0	0.0277778	0
19007	a>G	0.184211	0.145833	0.00699301	0.02
19012	c>T	0.2	0.159091	0	0.0204082
19049	c>A	0.16	0.125	0	0.0196078
19052	c>G	0.153846	0.121212	0.0070922	0.0196078
19070	a>G	0.0869565	0.0714286	0.00735294	0
19200	c>A	0	0.027027	0.0178571	0
19759	c>A	0.0666667	0.04	0.0252101	0
19761	t>A	0.0625	0.0384615	0.017094	0
19941	t>G	0	0.0263158	0.0142857	0.0188679
20110	c>T	0.025	0.0196078	0.0232558	0
20667	a>T	0	0.0357143	0.0288462	0
21456	t>A	0	0	0.040404	0
21954	c>A	0	0.0212766	0.00763359	0.0571429
22011	g>A	0	0.0212766	0.025	0
22012	a>T	0	0.0212766	0.025641	0
22656	c>T	0	0.0285714	0.024	0
23627	g>T	0.125	0.1	0.0434783	0
24135	g>C	0	0.0204082	0.0182927	0
24223	a>C	0	0	0.0118343	0.037037
24225	t>G	0	0	0.0178571	0.037037
24227	c>A	0	0	0.0372671	0.0384615
24229	t>A	0	0	0.033557	0
24230	g>T	0	0	0.0333333	0
24232	a>G	0	0	0.0272109	0
24690	g>T	0	0.0454545	0.0280374	0
24809	g>C	0	0	0.102941	0.0322581
25202	g>A	0.0357143	0.0285714	0.00877193	0.0243902
25203	a>T	0.0357143	0.0294118	0.0181818	0.025
25204	t>C	0.037037	0.0294118	0.00900901	0.0263158
25289	g>A	0.0555556	0.0454545	0	0
25584	a>G	0	0.0212766	0.0218978	0
25835	a>G	0.08	0.0588235	0	0
26120	g>A	0	0.0204082	0.0168067	0.0188679
26123	g>T	0	0.0212766	0.0166667	0.0192308
26124	g>C	0	0.0212766	0.0168067	0.0192308
26232	t>A	0	0	0.0314961	0
26233	c>G	0	0	0.032	0
26396	g>T	0	0	0.0266667	0
26433	t>A	0	0.027027	0.0196078	0
26500	c>A	0.03125	0.0217391	0.0327869	0
26501	a>G	0.0322581	0.0222222	0.0245902	0
26502	t>A	0.03125	0.0222222	0.0245902	0
26567	a>T	0	0	0.04	0
27425	a>T	0	0.03125	0.0291262	0
27427	c>T	0	0.0322581	0.0288462	0
27684	a>C	0.047619	0.0666667	0.0105263	0.0263158
28199	t>C	0.0689655	0.0487805	0	0
28200	c>G	0.0666667	0.047619	0	0
28201	g>A	0.0666667	0.047619	0.00719424	0
28202	g>T	0.0666667	0.047619	0.00719424	0
28204	a>T	0.0666667	0.047619	0.00729927	0
28368	t>A	0.030303	0.0487805	0.00617284	0
28476	a>T	0.0454545	0.0333333	0.0144928	0
28719	c>T	0	0	0.0238095	0
28753	c>A	0	0	0.0294118	0
28755	t>A	0	0	0.0352941	0
28756	g>T	0	0	0.0233918	0
28912	c>A	0.0285714	0.02	0.0243902	0
28914	t>A	0.0285714	0.02	0.0242424	0
28926	t>A	0	0.0222222	0.0214286	0
28929	a>G	0	0.0454545	0.0214286	0
28931	g>A	0	0.0465116	0.0220588	0
29018	g>A	0	0	0.028169	0
29019	a>T	0	0	0.0347222	0
29020	t>C	0	0	0.0347222	0
29021	c>T	0	0	0.0347222	0
29121	t>A	0	0	0.0294118	0
29122	a>T	0	0	0.0297619	0
29313	c>G	0	0	0.0267857	0.0243902
29637	c>G	0.964286	0.75	0.00689655	0
29685	t>C	0.0454545	0.0357143	0.0150376	0
29688	a>T	0.04	0.0322581	0.0227273	0
30057	c>G	0.04	0.0232558	0.00625	0.0172414
30180	c>A	0	0.037037	0.0114286	0
30228	c>G	0	0.027027	0.0192308	0
30330	a>G	0.133333	0.097561	0	0
30357	t>C	0.275	0.207547	0.00699301	0.02
30369	g>A	0.372093	0.307692	0.00847458	0.0196078
30395	t>A	0.0434783	0.0377358	0	0
30489	t>C	0.222222	0.189189	0.00613497	0
30492	g>A	0.185185	0.135135	0	0
30644	a>G	0.255319	0.20339	0	0
30656	a>G	0.270833	0.213115	0	0
30659	t>C	0.311111	0.241379	0	0
30663	t>A	0.0227273	0.0178571	0.0143885	0
30671	a>G	0.325581	0.259259	0	0
30710	t>C	0.0425532	0.0847458	0.0130719	0.0392157
30743	g>C	0.0588235	0.113636	0	0.0416667
30746	g>A	0.0606061	0.116279	0.00694444	0.04
30758	c>T	0.0555556	0.108696	0.00628931	0.0350877
30764	g>A	0.277778	0.222222	0	0
30767	a>C	0.342857	0.333333	0.00657895	0.037037
30770	g>A	0.272727	0.209302	0	0
30809	a>G	0.0666667	0.0769231	0.0382166	0.0178571
30830	c>T	0.0555556	0.0697674	0.0379747	0.0188679
30842	c>T	0.0526316	0.0625	0.0372671	0.0196078
30851	a>T	0	0.0196078	0.0192308	0
30860	g>A	0.0526316	0.0638298	0.0394737	0.0212766
30878	t>C	0.358974	0.288462	0.00636943	0.0243902
30896	g>A	0.333333	0.254902	0	0.0243902
30908	a>G	0.368421	0.285714	0	0
30917	a>G	0.333333	0.26	0	0
31034	c>T	0.4	0.285714	0.00900901	0.0212766
31035	g>A	0.0857143	0.0612245	0.00884956	0
31036	c>G	0.0810811	0.0588235	0.00884956	0
31046	g>A	0.0540541	0.04	0	0
31047	g>T	0.0540541	0.04	0.00869565	0
31064	a>G	0.323529	0.22449	0.00892857	0.0222222
31088	a>C	0.258065	0.177778	0.00847458	0.0208333
31097	g>A	0.25	0.16	0.0176991	0
31108	g>A	0.290323	0.195652	0.00892857	0
31118	c>G	0.0285714	0.0980392	0.00877193	0.0384615
31124	a>G	0.027027	0.0961538	0.00806452	0.0392157
31127	a>T	0.027027	0.0961538	0.00806452	0.0392157
31145	c>A	0.025641	0.0181818	0.0153846	0
31151	c>G	0.45	0.385965	0.00769231	0.0416667
31157	g>A	0.473684	0.333333	0.00746269	0
31166	a>G	0.0526316	0.111111	0.00724638	0.0487805
31229	a>G	0.509804	0.433333	0	0
31247	a>G	0.458333	0.392857	0	0
31256	g>A	0.0576923	0.0517241	0.0169492	0.05
31259	g>A	0.0588235	0.0526316	0.00840336	0.0731707
31270	g>A	0.0384615	0.0833333	0.0258621	0.0384615
31283	g>A	0.0769231	0.0819672	0.0333333	0.0701754
31286	c>T	0.0961538	0.0983607	0.025	0.0666667
31295	a>G	0.0980392	0.131148	0.0078125	0.0967742
31307	a>T	0.380952	0.34	0.0416667	0.12069
31307	a>G	0.119048	0.16	0.00833333	0.103448
31331	c>G	0.333333	0.342105	0.0104167	0.190476
31334	g>A	0.137931	0.108108	0	0.0512821
31346	a>G	0.181818	0.241379	0.0263158	0.171429

## Sheet: Bifidobacterium mongoliense
Position	SNV	P1_LIT_4	P1_PC_1	P2_LIT_8	P2_PC_1
20	a>G	0	0.0909091	0.481481	0.583333
23	g>A	0	0.0769231	0.333333	0.555556			0	< 0.1
47	a>G	0	0	0.444444	0.275862			0.571429	> 0.5
56	t>C	0.047619	0.0689655	0.411765	0.411765
58	c>G	0.0444444	0.0909091	0.333333	0.424242
59	g>A	0.043956	0.111111	0.323529	0.411765			Major Allele distance matrix
62	a>G	0.0222222	0	0.444444	0.292683				P1_LIT_4	P1_PC_1	P2_LIT_8	P2_PC_1
69	g>A	0.0192308	0	0.030303	0.0188679			P1_LIT_4	0	0	0.172919	0.288198
119	a>G	0.0580645	0.132353	0.548387	0.666667			P1_PC_1	0	0	0.172004	0.288198
143	g>A	0	0	0.35	0.205882			P2_LIT_8	0.288198	0.288198	0.00640439	0
149	t>G	0.0375	0.112676	0.357143	0.38835			P2_PC_1	0.172919	0.172004	0	0.00640439
161	a>T	0.0377358	0.0769231	0.384615	0.362745
176	g>A	0.028169	0.0689655	0.0666667	0.197531
185	g>A	0.0204082	0.037037	0.424242	0.301205
193	g>T	0.020979	0	0.0185185	0.0120482
206	c>G	0.00671141	0.0238095	0.0588235	0.211268
218	a>C	0.00704225	0.0540541	0.0784314	0.191176
248	g>A	0.00714286	0.0869565	0.0689655	0.175676
269	a>G	0.00740741	0.1	0.0517241	0.102941
275	c>A	0.00653595	0	0.0327869	0.0266667
280	t>A	0	0	0.0322581	0.0273973
287	t>G	0	0.0909091	0.0169492	0.0142857
355	a>G	0	0	0.314286	0.207547
367	t>G	0.0137931	0	0.03125	0.0196078
373	t>A	0.020979	0	0	0.0217391
387	t>C	0	0	0.1	0.0681818
388	a>G	0	0	0.1	0.0681818
532	c>G	0.0127389	0	0.0333333	0.02
589	c>A	0.0283688	0	0	0
627	c>A	0.0224719	0	0.047619	0.0357143
826	g>A	0.015625	0	0.04	0.0263158
948	g>A	0.0185185	0.0222222	0	0.0344828
949	a>T	0.02	0.0227273	0	0.0344828
951	c>T	0.0181818	0.0227273	0	0.0344828
1078	a>T	0.0310559	0	0	0
1316	t>A	0	0	0.0909091	0.0645161
1469	a>C	0	0	0.0869565	0.0645161
1470	t>G	0	0	0.0869565	0.0625
1472	a>T	0	0	0.0833333	0.0606061
1473	g>C	0	0	0.0869565	0.0625
1474	c>A	0.0212766	0	0	0.03125
1474	c>T	0	0	0.0869565	0.0625
1475	a>T	0.0208333	0	0	0.0294118
1566	a>G	0.0379747	0	0	0.0434783
1829	g>A	0	0.0212766	0.105263	0.0740741
1832	t>C	0	0.0217391	0.117647	0.0833333
1850	a>G	0	0.0444444	0.285714	0.206897
1855	t>A	0.0326087	0.0222222	0	0
1871	a>G	0	0.1	0.3	0.206897
1874	g>A	0	0.0512821	0.2	0.137931
1901	a>G	0	0.0526316	0.04	0.0285714
1937	c>G	0	0.0833333	0.315789	0.214286
1961	a>G	0.010989	0	0.48	0.361111
1982	a>G	0	0	0.481481	0.432432
1985	g>C	0	0.03125	0.037037	0.111111
1994	g>A	0	0	0.37931	0.275
1994	g>T	0.0106383	0.0588235	0.0689655	0.125
2027	c>T	0	0	0.28125	0.191489
2051	c>A	0.00787402	0.0540541	0.125	0.212766
2060	a>G	0	0	0.0606061	0.047619
2069	a>G	0.00787402	0.0606061	0.129032	0.232558
2084	a>G	0.00719424	0.0344828	0.0909091	0.142857
2123	g>A	0	0	0.075	0.0652174
2168	g>C	0	0	0.153846	0.126984
2171	g>A	0	0	0.16	0.129032
2216	a>G	0	0.0185185	0.14	0.107692
2231	c>G	0.00714286	0.0204082	0.0869565	0.0689655
2246	a>G	0	0.0185185	0.0416667	0.0327869
2292	t>A	0	0	0.0606061	0.05
2459	c>A	0	0	0.111111	0.0810811
2468	a>G	0	0	0.16	0.114286
2471	c>A	0.00840336	0	0.125	0.09375
2504	a>G	0	0	0.0714286	0.0540541
2580	t>C	0	0	0.8125	0.619048
2591	t>G	0	0	0.1	0.075
2606	a>G	0	0	0.135135	0.108696
2609	g>A	0	0	0.72973	0.586957
2627	a>G	0	0	0.181818	0.142857
2657	t>C	0	0	0.882353	0.714286
2687	a>G	0	0	0.107143	0.0882353
2766	g>A	0.0138889	0	0.0333333	0.0227273
2768	c>A	0.0140845	0	0.0333333	0.0227273
2770	t>C	0.0134228	0	0.03125	0.0217391
2794	g>A	0.0393701	0	0	0.0294118
2796	t>A	0.0330579	0	0	0.0294118
2797	a>T	0.04	0	0	0.0277778
2888	g>A	0	0	0.172414	0.125
2894	g>A	0	0	0.111111	0.0769231
2924	a>G	0	0	0.666667	0.409091
2927	a>C	0	0	0.142857	0.0869565
2954	g>A	0.00704225	0	0.125	0.075
2957	g>A	0	0	0.0952381	0.0526316
3065	a>G	0.00763359	0	0.173913	0.125
3073	a>C	0	0	0.166667	0.121212
3101	a>G	0	0	0.818182	0.545455
3108	t>C	0.0239521	0	0	0
3125	g>A	0	0	0.173913	0.121212
3126	c>G	0	0	0.173913	0.117647
3146	g>A	0	0	0.5	0.307692
3152	a>G	0	0	0.769231	0.434783
3155	a>G	0	0.0243902	0.785714	0.458333
3161	a>G	0	0	0.857143	0.5
3172	g>A	0	0	0.857143	0.521739
3299	a>C	0.0123457	0	0.047619	0.0740741
3301	c>A	0	0	0.0952381	0.0740741
3370	g>C	0	0	0.125	0.0769231
3376	t>C	0	0	0.16	0.097561
3392	a>T	0	0	0.206897	0.133333
3480	c>A	0	0	0.0833333	0.0645161
3481	a>C	0	0	0.761905	0.571429
3495	t>C	0	0	0.85	0.62963
3516	t>C	0	0	0.4	0.166667
3615	a>C	0	0	0.6	0.272727
3616	g>T	0	0	not enough mapped reads	0.2
3676	t>A	0	0	0.923077	0.571429
3706	a>T	0.0247934	0	0	0.0322581
3727	g>A	0.0229008	0	0	0.03125
3740	c>T	0	0	0.896552	0.764706
3794	a>C	0	0	0.1	0.0769231
3795	c>A	0	0	0.1	0.075
3849	g>T	0	0	0.8	0.6
3890	g>A	0	0	0.875	0.7
3939	g>C	0	0	0.862069	0.595238
4167	a>G	0	0	0.88	0.594595
4175	c>G	0.0291971	0	0	0
4277	c>T	0	0	0.857143	0.521739
4305	c>T	0	0	0.866667	0.541667
4323	a>C	0	0	0.882353	0.555556
4566	g>T	0.0252101	0.0243902	0	0
4667	c>T	0	0	0.806452	0.581395
4956	c>T	0	0	0.826087	0.558824
4998	a>G	0	0	0.888889	0.631579
5025	t>C	0	0	0.88	0.611111
5092	a>G	0	0	0.8	0.592593
5097	c>T	0.0107527	0	0.789474	0.555556
5235	c>T	0	0	1	0.560976
5257	c>T	0.00621118	0	0.0357143	0.0416667
5402	c>T	0	0	0.945946	0.744681
5448	g>A	0	0	0.909091	0.645161
5451	g>A	0	0	0.909091	0.625
5528	c>T	0	0	1	0.609756
5666	c>T	0	0	1	0.807692
5801	c>T	0	0	0.954545	0.75
5838	g>T	0	0	0.0952381	0.0740741
5839	t>C	0.00943396	0	0.1	0.0740741
5840	a>T	0	0	0.105263	0.0769231
5994	g>A	0	0	0.941176	0.727273
5996	g>T	0	0	0.941176	0.695652
5999	t>C	0	0	0.941176	0.695652
6005	t>C	0.0070922	0	0.888889	0.592593
6008	g>A	0	0	0.9	0.62069
6099	t>G	0.0170455	0	0	0.0217391
6102	a>C	0.0169492	0	0	0.0212766
6103	a>G	0.0179641	0	0	0.0227273
6106	c>T	0.0245399	0	0	0
6110	t>A	0.0322581	0	0	0
6111	c>A	0.0192308	0	0.03125	0.0232558
6112	a>G	0.0191083	0	0.0333333	0.0243902
6115	t>C	0.0123457	0	0.0333333	0.0243902
6173	c>T	0	0	1	0.72093
6182	c>A	0	0	1	0.723404
6216	t>C	0	0	1	0.761905
6220	a>T	0.0141844	0.0181818	0	0.0227273
6222	g>T	0.0217391	0	0	0.0222222
6314	t>G	0.02	0	0.0416667	0.0294118
6578	a>G	0	0	1	0.666667
6598	g>A	0.0328947	0	0	0
6600	t>A	0.0261438	0.0208333	0	0
6692	g>C	0.0135135	0	0.04	0.0294118
6694	a>G	0.0138889	0	0.0384615	0.0285714
6695	g>A	0.0138889	0	0.0384615	0.0285714
6696	a>T	0.0142857	0	0.0384615	0.0285714
6698	c>T	0.0140845	0	0.0384615	0.030303
6820	a>C	0	0.0731707	0.0666667	0.0357143
6899	a>T	0.0215827	0	0	0.0227273
6966	g>T	0.0163934	0	0.0625	0.0357143
7296	g>A	0	0	0.947368	0.5625
7833	g>A	0	0	0.0666667	0.0434783
7990	c>T	0	0.0188679	0.047619	0.0666667
8010	c>A	0.0258621	0	0	0.0322581
8222	c>T	0	0	1	0.714286
8231	g>A	0	0	1	0.7
8241	g>A	0	0	1	0.727273
8249	g>T	0	0	1	0.692308
8278	g>A	0	0	0.954545	0.636364
8360	c>T	0	0	0.952381	0.606061
8402	c>T	0.0075188	0	1	0.580645
8418	g>T	0.0241935	0	0	0.0357143
8456	c>T	0	0	1	0.774194
8509	c>T	0	0	0.928571	0.83871
8560	g>A	0	0	0.904762	0.76
8571	a>G	0	0	0.904762	0.730769
8594	g>A	0	0	1	0.823529
8627	g>A	0	0	1	0.787879
8679	a>G	0	0	1	0.846154
8681	a>C	0.00847458	0.030303	0	0.0769231
8768	c>T	0	0	1	0.545455
8773	t>C	0	0	1	0.545455
8774	c>G	0	0	1	0.545455
8861	a>G	0	0	0.9375	0.46875
8884	c>T	0.0204082	0.0181818	0	0.047619
8885	g>T	0.0202703	0.0185185	0	0.047619
8886	g>C	0.0202703	0.0188679	0	0.05
8909	g>A	0	0	1	0.5625
8916	t>C	0	0	1	0.55102
9088	g>T	0.0138889	0.0163934	0	0.0222222
9093	g>C	0.0204082	0	0	0.0227273
9233	g>T	0.0196078	0	0	0.0243902
9584	a>G	0	0	1	0.583333
9620	a>G	0	0	1	0.272727
9625	a>G	0	0	1	0.25
9626	a>G	0	0	not enough mapped reads	0.210526
9639	t>C	0	0	not enough mapped reads	0.176471
9812	a>C	0	0	0.8	0.222222
10256	a>G	0	0	1	0.64
10461	c>T	0	0	1	0.69697
10596	g>A	0.0394737	0.0222222	0	0
10728	a>C	0.0175439	0	0	0.0238095
10771	t>C	0	0	0.972222	0.813953
10903	c>A	0.00571429	0	0.0454545	0.0571429
10906	a>G	0.00574713	0	0.047619	0.0588235
10908	g>A	0.00588235	0	0.05	0.0606061
11176	c>T	0	0	1	0.692308
11239	a>T	0.0130719	0	0	0.0425532
11272	g>T	0.00653595	0	0.0263158	0.0357143
11497	g>A	0	0	0.857143	0.6
11500	c>T	0	0	0.875	0.636364
11540	t>C	0	0	0.833333	0.714286
11550	g>A	0	0	0.933333	0.875
11730	t>G	0.101695	0	0	0
11939	t>A	0.00724638	0	0.0357143	0.0588235
12037	a>G	0	0	1	0.810811
12070	c>G	0	0.0416667	0.037037	0.0588235
12072	g>T	0	0.0434783	0.04	0.0625
12073	a>C	0	0.0454545	0.04	0.0625
12196	c>T	0	0	0.952381	0.588235
12301	a>G	0	0	1	0.741935
12719	c>T	0	0	0.0789474	0.06
12731	c>T	0	0	1	0.785714
12779	t>C	0	0	1	0.75
12849	g>C	0	0	0.962963	0.702703
12880	c>T	0	0	0.961538	0.694444
12887	c>T	0	0	0.966667	0.725
12968	a>C	0	0	0.958333	0.560976
13010	c>T	0	0	1	0.4375
13016	a>G	0	0	1	0.466667
13040	g>C	0	0	1	0.25
13046	t>C	0	0	not enough mapped reads	0.222222
13172	a>T	0	0	not enough mapped reads	0.2
13215	t>C	0	0	1	0.44
13247	g>A	0	0	1	0.55
13302	a>T	0.025641	0	0	0
13329	c>T	0.0242424	0	1	0.551724
13371	t>G	0	0	not enough mapped reads	0.222222
13374	a>T	0.027027	0	not enough mapped reads	0
13375	c>T	0.00625	0	not enough mapped reads	0.181818
13378	t>A	0.0243902	0	not enough mapped reads	0
13379	a>T	0.0240964	0	not enough mapped reads	0
13380	t>C	0.0243902	0	not enough mapped reads	0
13403	g>A	0	0	not enough mapped reads	0.153846
13410	t>C	0	0	not enough mapped reads	0.133333
13463	t>C	0	0	1	0.458333
13495	a>C	0.0152672	0.0163934	0	0.03125
13568	a>G	0	0	1	0.6
13616	a>G	0	0	1	0.347826
13620	g>A	0	0	1	0.363636
13628	t>C	0	0	1	0.347826
13643	g>A	0	0	1	0.285714
13660	c>T	0	0	1	0.444444
13679	t>C	0	0	0.9375	0.535714
13721	a>C	0	0	0.969697	0.666667
13790	t>C	0.00787402	0	1	0.674419
13875	a>G	0	0	1	0.7
14149	t>A	0	0	0.0952381	0.0606061
14176	t>G	0	0	0.95	0.655172
14236	a>G	0	0	0.875	0.56
14242	c>T	0.00704225	0	0.833333	0.47619
14254	t>G	0	0	0.818182	0.428571
14260	a>G	0	0	0.8	0.4
14278	c>T	0	0	0.833333	0.333333
14348	c>A	0	0	not enough mapped reads	0.3
14350	g>A	0	0.0222222	not enough mapped reads	0.363636
14365	g>A	0	0	1	0.466667
14418	c>T	0	0	1	0.565217
14476	g>A	0	0	0.9	0.642857
14546	t>G	0	0	1	0.833333
14555	c>T	0.011236	0	1	0.846154
14567	a>G	0	0	1	0.8
14614	c>T	0.0377358	0	0	0
14616	c>T	0.0366972	0	0	0
14619	a>C	0.0380952	0	0	0
14639	a>C	0	0	1	0.68
14657	a>G	0	0	1	0.742857
14739	g>A	0	0	0.964286	0.658537
14794	g>A	0	0	1	0.585366
14860	g>A	0.00649351	0	0.0606061	0.0425532
14869	g>A	0	0	0.0857143	0.0612245
14875	g>A	0	0	0.128205	0.0925926
14896	a>G	0	0	0.722222	0.530612
14913	c>T	0	0	0.677419	0.4375
14941	g>A	0	0.0185185	0.25	0.163265
14956	g>A	0	0.0204082	0.259259	0.166667
14989	g>A	0.00632911	0.0208333	0.0909091	0.0555556
15072	c>A	0	0.0151515	0.0344828	0.05
15074	t>A	0	0.0147059	0.0344828	0.0487805
15075	a>T	0	0.0147059	0.0333333	0.047619
15088	t>C	0	0.0147059	0.171429	0.136364
15106	a>G	0	0.0181818	0.181818	0.142857
15115	a>C	0	0.0178571	0.1875	0.146341
15133	a>C	0	0.0192308	0.151515	0.121951
15139	a>G	0	0.0188679	0.138889	0.116279
15175	g>A	0	0	0.0526316	0.0434783
15190	g>A	0	0	0.181818	0.139535
15193	a>C	0	0	0.1875	0.142857
15205	g>A	0	0	0.176471	0.133333
15214	t>C	0	0	0.171429	0.133333
15229	a>G	0	0	0.1875	0.146341
15338	t>A	0.0147059	0.025	0	0.0243902
15361	g>C	0	0	0.411765	0.318182
15367	a>G	0	0	0.583333	0.4375
15412	t>C	0	0	0.342105	0.270833
15421	a>G	0	0	0.333333	0.275
15457	g>A	0	0	0.142857	0.1
15472	a>G	0	0	0.0571429	0.04
15716	t>G	0	0	not enough mapped reads	0.0769231
15746	t>C	0.0197044	0	0.0434783	0.0217391
15820	t>C	0	0	0.966667	0.725
15872	c>A	0.0225564	0	0	0.0222222
15932	c>T	0.0121951	0	0.961538	0.555556
16034	g>A	0.00699301	0	1	0.71875
16061	c>T	0	0	1	0.692308
16068	a>C	0.00900901	0	0.111111	0.0833333
16094	c>A	0.0405405	0.027027	0	0.037037
16115	g>A	0	0	1	0.689655
16222	c>G	0.00704225	0	0.04	0.0526316
16265	t>C	0	0	1	0.685714
16337	g>A	0	0	0.952381	0.606061
16441	t>A	0.00757576	0.0163934	0.05	0.04
16462	t>G	0.0300752	0	0	0
16463	t>C	0	0	1	0.772727
16612	a>C	0.00813008	0	1	0.666667
16628	t>C	0	0	1	0.677419
16631	g>A	0	0	1	0.677419
16702	c>T	0.0197368	0	0	0.0333333
16703	a>C	0.0194805	0	0	0.0322581
16782	a>T	0.0153846	0.0714286	0	0
16981	t>C	0	0	1	0.666667
17201	c>A	0	0	1	0.586207
17304	a>G	0	0	1	0.681818
17362	t>G	0.043956	0	0	0.025641
17464	g>C	0	0	0.933333	0.636364
17465	a>T	0.00819672	0	0.933333	0.608696
17553	c>T	0	0	0.944444	0.68
17660	g>A	0	0	1	0.724138
17778	c>T	0	0.0277778	1	0.684211
17877	a>G	0	0	1	0.6
17901	a>G	0	0	1	0.607143
18036	g>C	0	0	0.0740741	0.0571429
18037	a>G	0	0	0.0740741	0.0555556
18038	c>A	0	0	0.0740741	0.0555556
18039	g>T	0	0	0.0833333	0.0606061
18041	c>T	0	0	0.0769231	0.0588235
18829	c>G	0.0193548	0	0	0.0204082
18830	a>G	0.02	0	0	0.0204082
18905	c>G	0.0322581	0	0.0555556	0.0344828
18909	a>G	0.0322581	0	0	0
18934	c>T	0.00704225	0	0.136364	0.1
18935	t>G	0	0	0.136364	0.1
18937	g>T	0	0	0.130435	0.0967742
18960	t>G	0	0	0.192308	0.138889
18969	g>C	0	0	0.25	0.181818
19047	a>G	0	0	0.157895	0.111111
19071	c>A	0	0	0.09375	0.0666667
19072	g>C	0	0	0.0967742	0.0652174
19073	a>T	0	0	0.0967742	0.0652174
19074	a>C	0	0	0.0666667	0.0444444
19100	c>T	0.00735294	0.0196078	0.04	0.025641
19231	t>G	0.00943396	0.0408163	0	0.0384615
19511	g>A	0.00724638	0	0.04	0.0606061
19527	t>A	0.025974	0	0	0
19604	a>G	0	0	1	0.632653
19658	a>G	0	0	1	0.730769
20277	c>T	0	0	0.15	0.1
20280	c>T	0	0	0.142857	0.1
20283	a>G	0	0	0.173913	0.121212
20340	a>G	0	0	0.292683	0.218182
20343	a>G	0	0	0.302326	0.224138
20357	a>G	0	0	0.326087	0.245902
20580	a>G	0.00826446	0	0.933333	0.777778
20646	g>T	0.00561798	0	0.0540541	0.0416667
20698	c>A	0.0285714	0.0188679	0.0204082	0.0166667
20699	c>G	0.0138889	0	0.0196078	0.016129
20700	t>A	0.0137931	0	0.0196078	0.0322581
20737	c>T	0.027027	0	0	0
20771	a>G	0	0	0.309524	0.22807
20799	c>G	0	0.0277778	0.22449	0.174603
20814	c>T	0	0.0294118	0.186047	0.135593
20819	a>G	0	0.030303	0.204545	0.147541
20820	g>C	0.00641026	0	0.0444444	0.0322581
20879	c>A	0.00666667	0	0.0175439	0.028169
20960	a>G	0	0.030303	0.46	0.348485
20972	g>A	0	0	0.386364	0.269841
20975	c>T	0.025641	0	0	0
21005	a>G	0	0.0217391	0.439024	0.310345
21037	a>G	0	0.0425532	0.325	0.220339
21044	g>A	0	0.0444444	0.3	0.210526
21050	g>A	0	0.0666667	0.307692	0.214286
21068	c>G	0	0.047619	0.414634	0.303571
21091	t>C	0.0141844	0	0.0196078	0.015873
21092	g>T	0	0	0.0384615	0.03125
21094	c>T	0.0138889	0	0.0377358	0.0307692
21349	c>G	0	0	0.481481	0.464286
21353	c>A	0	0	0.037037	0.0357143
21354	a>T	0	0	0.0384615	0.0363636
21356	c>G	0	0	0.0377358	0.0357143
21393	a>G	0	0	0.467742	0.432836
21526	c>T	0	0.0512821	0.311111	0.269231
21586	c>T	0	0.0204082	0.324324	0.26087
21606	g>A	0	0	0.722222	0.553191
21676	t>C	0	0	0.137931	0.105263
21697	a>G	0	0	0.181818	0.146341
21704	a>G	0	0	0.129032	0.102564
21716	t>C	0	0	0.137931	0.105263
21725	c>T	0	0	1	0.756757
21757	t>C	0	0	0.791667	0.558824
21804	t>C	0.0147059	0	0.571429	0.235294
21824	g>A	0.0153846	0.0363636	0	0.117647
21965	c>T	0.0198675	0	0	0.0172414
22020	c>T	0	0.016129	0.468085	0.407407
22026	g>C	0.0275862	0	0	0
22029	g>A	0.0333333	0	0	0
22049	a>T	0.0179641	0	0	0.0169492
22094	t>A	0.00598802	0.0384615	0.352941	0.285714
22118	g>A	0	0.0238095	0.302326	0.22807
22144	c>T	0	0.0333333	0.372093	0.290909
22189	g>C	0.025974	0	0	0
22190	c>T	0.0253165	0	0	0
22196	g>A	0	0	1	0.803571
22198	c>T	0.00628931	0	0.0192308	0.031746
22231	c>A	0	0	0.645833	0.534483
22292	a>G	0	0	0.5	0.4
22301	a>T	0.00724638	0	0.0285714	0.0444444
22322	c>T	0.0192308	0	0.517241	0.384615
22372	t>G	0	0	0.428571	0.319149
22463	g>A	0	0	0.717391	0.611111
22469	g>A	0	0	0.978261	0.833333
22526	a>G	0	0	0.4	0.327273
22589	c>T	0	0	0.487805	0.416667
22616	g>A	0	0	0.604651	0.481481
22713	c>T	0.0571429	0	0	0
22715	g>A	0	0.025641	0.695652	0.533333
22726	c>T	0.0172414	0.0277778	0	0.0571429
22728	c>T	0	0.0263158	0.5	0.394737
22759	c>T	0.020202	0.0169492	0	0.02
22826	g>A	0	0.0204082	0.942857	0.733333
22855	g>A	0.0148148	0.0322581	0.365854	0.288462
22904	t>G	0	0	0.382979	0.315789
22909	a>C	0	0	0.375	0.310345
23005	a>C	0	0	0.25	0.177419
23018	g>A	0.00621118	0	0.225	0.152542
23056	t>C	0.013245	0.0192308	0.948718	0.649123
23059	a>G	0	0	0.25	0.173077
23072	a>G	0	0	0.27027	0.185185
23126	g>A	0	0	0.225806	0.166667
23220	c>T	0	0	1	0.763158
23312	c>T	0	0	1	0.878049
23347	a>T	0.0272109	0	0	0
23699	t>G	0	0	0.0769231	0.0555556
23718	a>G	0	0	0.08	0.0555556
23730	a>G	0	0	0.0689655	0.0512821
23748	a>G	0	0	0.129032	0.105263
23757	a>C	0	0	0.176471	0.146341
23796	g>A	0	0	0.272727	0.225
23799	a>G	0	0	0.25	0.209302
23808	g>A	0	0	0.230769	0.195652
23838	a>G	0	0	0.2	0.166667
23976	t>G	0	0	0.0666667	0.047619
23982	c>T	0	0	0.103448	0.0714286
24006	t>C	0	0.0333333	0.205882	0.166667
24012	a>G	0	0	0.277778	0.217391
24027	a>G	0	0	0.27907	0.222222
24056	c>T	0	0.0769231	0.02	0.1
24090	g>C	0	0.0714286	0.02	0.1
24102	a>G	0	0.0952381	0.333333	0.314286
24108	g>A	0.00617284	0.0238095	0.319149	0.211268
24108	g>C	0.0123457	0.0714286	0.0212766	0.112676
24111	g>A	0	0.075	0.02	0.0933333
24165	a>G	0	0.0681818	0.265306	0.2
24174	t>G	0	0.0714286	0.227273	0.163934
24177	a>G	0	0.0714286	0.244444	0.177419
24192	a>G	0	0.0425532	0.27451	0.205882
24252	a>G	0	0	0.228571	0.195122
24261	a>G	0	0	0.222222	0.195122
24267	g>A	0	0	0.235294	0.205128
24303	a>G	0	0	0.1	0.0833333
24321	a>G	0	0	1	0.769231
24399	a>G	0.00884956	0	0.0666667	0.05
24408	g>A	0	0	0.121951	0.102041
24450	c>G	0	0.0322581	0.15	0.130435
24459	a>G	0	0.0357143	0.166667	0.146341
24480	a>G	0	0.0263158	0.135135	0.116279
24828	a>G	0	0	0.0540541	0.0434783
24846	t>C	0.00847458	0	0.170732	0.142857
24861	a>G	0	0	0.2	0.166667
24895	t>A	0.0322581	0	0	0.025641
24903	a>G	0	0	0.259259	0.179487
24904	a>T	0.0305344	0	0	0
24925	a>G	0.00892857	0	0.3	0.2
24940	c>G	0	0	0.142857	0.0833333
25443	c>A	0	0	1	0.705882
25522	g>A	0	0	0.956522	0.564103
25680	c>A	0.0125	0	0.0588235	0.04
25684	a>G	0.00694444	0	1	0.692308
25732	c>A	0	0	1	0.7
25861	c>T	0	0	0.961538	0.657895
25866	t>C	0	0	1	0.684211
26151	g>A	0	0	0.967742	0.833333
26252	g>A	0	0	0.958333	0.676471
26311	g>A	0	0	1	0.605263
26323	t>C	0	0	1	0.694444
26406	t>C	0	0	1	0.8
26460	g>C	0.0197368	0	0	0.0238095
26484	t>C	0	0	0.962963	0.722222
26518	g>A	0	0	0.961538	0.641026
26558	c>A	0.0223881	0	0	0.025641
26559	c>A	0	0	1	0.638889
26946	g>A	0	0	1	0.774194
26982	g>A	0	0	0.964286	0.771429
27253	t>G	0	0	1	0.644444
27265	g>A	0.00657895	0	1	0.622222
27276	g>C	0.0253165	0	0	0
27280	a>T	0.0263158	0	0	0
27282	c>T	0.0316456	0	0	0
27299	c>A	0.00578035	0	0.0416667	0.0454545
27306	g>A	0.00598802	0	0.0416667	0.047619
27327	g>A	0.00598802	0	1	0.542857
27369	a>G	0	0	1	0.666667
27390	t>C	0	0	1	0.71875
27446	a>G	0	0	0.962963	0.604651
27507	c>T	0	0	1	0.634146
27545	t>C	0	0	1	0.806452
27558	c>T	0	0	1	0.821429
27570	c>A	0	0	1	0.83871
27687	t>G	0	0	0.947368	0.75
27690	g>A	0	0	0.952381	0.769231
27705	c>T	0	0	0.958333	0.741935
27711	a>G	0	0	0.954545	0.677419
28068	g>A	0	0	0.96875	0.72093
28116	a>G	0	0	0.964286	0.818182
28155	c>A	0.0277778	0	0.04	0.0344828
28227	a>G	0	0	1	0.733333
28341	g>A	0	0	1	0.837838
28428	g>T	0.0075188	0.025	0.0588235	0.037037
28579	t>C	0.0190476	0	0.0555556	0.037037
28962	a>G	0	0	0.941176	0.761905
28992	g>A	0	0	0.933333	0.666667
29373	a>G	0	0	0.96	0.631579
29416	t>A	0.032	0	0	0
29417	a>T	0.0487805	0	0	0
29646	c>T	0	0	1	0.862069
29654	c>A	0	0	0.0869565	0.0740741
29655	c>G	0	0	0.0869565	0.0740741
29685	t>C	0	0	1	0.769231
30011	t>C	0	0	0.0952381	0.0588235
30017	t>C	0	0	0.1	0.0645161
30050	t>C	0	0	0.133333	0.097561
30053	t>C	0	0	0.1875	0.142857
30057	g>A	0	0	0.216216	0.173913
30095	a>G	0	0.037037	0.285714	0.240741
30101	c>T	0	0	0.288889	0.224138
30173	a>G	0	0.0178571	0.192308	0.153846
30230	t>C	0	0	1	0.625
30356	c>T	0	0	0.210526	0.142857
30371	c>T	0.023622	0	0	0.04
30375	a>G	0	0	1	0.76
30401	a>G	0	0	0.157895	0.12
30410	c>T	0	0	0.111111	0.0869565
30422	c>T	0	0	0.125	0.0952381
30464	c>T	0.00862069	0	0.130435	0.107143
30470	g>C	0	0	0.125	0.103448
30570	t>A	0.0142857	0	0.0277778	0.0192308
30602	t>C	0	0.0151515	0.0909091	0.0851064
30611	t>C	0	0.030303	0.0285714	0.0208333
30623	c>T	0.011976	0.0634921	0.0555556	0.0408163
30638	t>C	0.00595238	0.140625	0.25	0.22
30659	t>C	0.012987	0.157895	0.317073	0.27451
30671	c>T	0	0.0363636	0.268293	0.24
30674	t>C	0.00714286	0.12069	0.0697674	0.0566038
30710	t>C	0.015625	0.117647	0.204545	0.173077
30728	t>C	0	0.0222222	0.108108	0.0851064
30737	c>G	0	0	0.117647	0.0930233
30821	t>C	0	0	0.956522	0.52381
30890	t>C	0	0	1	0.707317
30914	a>C	0	0	0.0689655	0.0540541
31079	t>C	0	0	0.916667	0.666667
31123	g>T	0.00689655	0	0.928571	0.590909
31143	g>A	0.0151515	0.0350877	0	0
31144	a>T	0.0153846	0.0350877	0	0
31157	c>G	0.00787402	0	0.03125	0.0434783
31158	g>A	0.00787402	0	0.030303	0.0434783
31159	a>T	0.00806452	0	0.0333333	0.0465116
31169	t>C	0	0	1	0.744186
31193	c>T	0	0	1	0.75
31241	a>G	0	0	0.0967742	0.075
31265	t>C	0	0	0.241379	0.184211
31277	c>G	0	0	0.314286	0.23913
31280	g>A	0.0070922	0	0.685714	0.568182
31330	c>A	0.00840336	0	0	0.0697674
31331	c>G	0.00833333	0	0	0.0697674
31337	c>T	0	0	0.393939	0.282609
31343	g>A	0	0	0.382353	0.276596
31370	t>A	0	0	0.333333	0.230769
31370	t>G	0.0142857	0.047619	0	0.179487
31373	c>G	0.0142857	0.142857	0.407407	0.463415
31379	c>T	0.0151515	0.153846	0	0.195122
31397	c>T	0	0	0.285714	0.181818
31418	c>T	0.0909091	0.266667	0	0.0163934
31430	c>G	0.0625	0.222222	0	0
31433	c>G	0	0	0.147059	0.355932
31436	c>T	0	0	0.142857	0.35
31439	c>T	0.0153846	0	0.15625	0.368421
31439	c>G	0.0461538	0.166667	0	0
31475	g>A	0.0322581	0.111111	0.192308	0.377358
31496	g>C	0	0	0.15	0.162162
31496	g>T	0	0	0.15	0.0810811
31662	t>C	0.0434783	0	0	0
31699	t>C	0	0	0.954545	0.65625
31729	c>T	0	0	1	0.657895
31898	t>C	0	0	0.947368	0.666667
31921	c>T	0	0	1	0.793103
32039	g>A	0.0251572	0	0	0.0243902
32040	g>A	0.0193548	0	0	0.0243902
32041	a>T	0.0196078	0	0	0.0243902
32042	g>C	0.0261438	0	0	0.0243902
32042	g>T	0.0261438	0	0	0.0243902
32043	g>C	0.0266667	0	0	0.0238095
32043	g>T	0.0266667	0	0	0.0238095
32044	c>G	0.0258065	0	0	0.0232558
32113	c>T	0	0	1	0.6
32122	t>C	0	0	0.964286	0.529412
32435	g>A	0.0283688	0	0	0
32438	g>T	0.0428571	0	0	0
32443	a>C	0.0217391	0	0	0.025
32521	c>T	0	0	1	0.707317
32566	c>A	0.0169492	0	0	0.0222222
32569	a>T	0.0113636	0	0.03125	0.0454545
32570	c>A	0.0174419	0	0	0.0232558
32785	g>T	0.0277778	0	0	0
32787	t>C	0	0	1	0.693878
32815	g>T	0.00561798	0.0238095	0.0294118	0.0217391
32890	c>T	0	0	0.96	0.6
32976	c>T	0	0	0.96875	0.756098
33075	c>T	0.0228571	0	0	0
33078	t>A	0.0225989	0	0	0
33189	t>G	0.0202703	0	0	0.0222222
33283	c>A	0	0	0.941176	0.592593
33404	a>T	0	0	0.0869565	0.0465116
33465	g>C	0	0	0.0625	0.0434783
33466	c>T	0	0	0.0625	0.0444444
33616	c>A	0	0	0.95	0.76
33711	c>T	0	0	1	0.590909
33720	a>G	0	0	1	0.583333
34030	g>C	0	0	1	0.590909
34157	g>T	0.0512821	0	0	0.0454545
34160	c>T	0.0465116	0	0	0
34254	t>A	0.033557	0	0	0
34256	t>A	0.0344828	0	0	0
34257	a>T	0.0347222	0	0	0
34261	c>A	0.0289855	0	0	0
34473	g>A	0	0	1	0.837838
34621	c>T	0.0196078	0	0	0.0238095
34888	c>A	0.00625	0	0.0344828	0.0408163
34957	a>G	0	0.0384615	1	0.8
34986	c>T	0	0	1	0.821429
35138	t>C	0	0	0.964286	0.658537
35204	t>A	0.0212766	0.0322581	0	0
35266	t>C	0	0	1	0.69697
35380	g>A	0	0	1	0.576923
35481	c>T	0.028169	0	0	0.0285714
35482	c>T	0	0	1	0.558824
35567	g>A	0.0181818	0	0	0.037037
35568	a>T	0.0181818	0	0	0.0384615
35570	a>T	0.0243902	0	0	0.037037
35628	t>C	0	0	1	0.4
35650	a>C	0	0	not enough mapped reads	0.117647
35651	g>A	0.00645161	0	0.4	0.105263
35651	g>C	0	0	0.6	0.157895
35745	g>T	0.00657895	0	0.0588235	0.0714286
35952	a>G	0	0	0.962963	0.65
36017	a>G	0.00917431	0	0.03125	0.047619
36069	g>C	0	0	0.0869565	0.0714286
36072	t>A	0	0	0.0952381	0.0833333
36073	c>A	0	0	0.0952381	0.0833333
36074	a>G	0	0	0.0952381	0.0833333
36396	c>T	0	0	1	0.8
36412	g>A	0	0	1	0.733333
36415	c>A	0.0166667	0	0.0555556	0.0909091
36416	g>T	0.0166667	0	0.0555556	0.0869565
36616	c>T	0.0070922	0	1	0.75
36806	g>A	0.00775194	0	0.0833333	0.0571429
36847	g>A	0.0138889	0	0.954545	0.677419
36856	t>C	0.00636943	0	0.0909091	0.0689655
36867	a>G	0	0	0.0714286	0.0512821
36872	a>G	0	0	0.111111	0.0789474
36882	a>G	0	0	0.1	0.0731707
37106	a>G	0	0	0.0606061	0.0454545
37136	t>C	0	0	0.210526	0.163265
37139	c>T	0.0078125	0	0.0263158	0.0408163
37145	c>T	0	0	0.783784	0.604167
37172	t>C	0	0	1	0.767857
37178	g>A	0	0	0.234043	0.186441
37179	g>T	0.0189873	0	0	0.0163934
37220	c>T	0.00641026	0	0.234043	0.183333
37289	g>T	0.00909091	0	0.26087	0.220339
37331	c>T	0	0	0.166667	0.12
37340	c>T	0	0	0.0909091	0.0652174
37346	c>T	0	0	0.878788	0.604167
37376	t>C	0	0	0.939394	0.632653
37391	g>T	0	0	0.0789474	0.0555556
37406	a>C	0.00729927	0	0.130435	0.0967742
37448	t>C	0	0	0.270833	0.209677
37490	g>A	0	0	0.320755	0.257576
37544	a>C	0	0	0.181818	0.133333
37761	g>A	0	0	0.0952381	0.0645161
37771	c>T	0	0	0.1	0.0689655
37782	a>T	0	0	0.0952381	0.0666667
37800	g>A	0	0	0.0833333	0.0645161
37814	t>G	0.0428571	0	0	0.0952381
37898	c>T	0	0	0.21875	0.184211
37926	c>A	0	0	0.205882	0.155556
37928	a>C	0	0	0.129032	0.0952381
37932	g>A	0.00625	0	0.137931	0.1
38025	g>A	0	0	0.964286	0.692308
38141	g>A	0	0	1	0.5
38158	c>T	0	0	1	0.6
38475	g>A	0.0135135	0	0.0357143	0.0263158
38633	c>T	0	0	1	0.769231
38775	t>C	0	0	1	0.607843
38862	a>G	0	0	1	0.642857
38893	c>A	0.027972	0	0	0
38895	t>A	0.0357143	0	0	0
38896	c>T	0.034965	0	0	0
38928	g>A	0	0	0.954545	0.583333
39232	a>T	0.0217391	0	0	0.0238095
39699	a>T	0.019802	0	0.05	0.0833333
39700	g>C	0.020202	0	0.05	0.0833333
39701	g>T	0.0104167	0	0.05	0.0869565
39820	c>T	0.025974	0	0	0
40403	t>A	0.0326087	0	0	0.025
40414	g>A	0.0266667	0.03125	0	0.025641
41148	c>A	0.0142857	0	0.0434783	0.0263158
41247	c>A	0.0272109	0	0	0
41249	t>A	0.028169	0	0	0
41262	c>A	0.0198675	0.0188679	0	0
41265	g>A	0	0	0.888889	0.727273
41298	c>T	0.0243902	0.0163934	0	0
41396	t>A	0.0254777	0	0	0
41498	t>A	0.0136986	0.037037	0	0.0192308
41502	g>C	0.00704225	0.0384615	0.03125	0.04
41504	c>G	0.00671141	0.0545455	0.0333333	0.0612245
41505	c>A	0.00653595	0.0545455	0	0.0204082
41688	g>C	0	0	0.0540541	0.0384615
41708	c>A	0.013245	0.0483871	0	0
41716	c>A	0.0135135	0.0163934	0	0.0208333
41717	c>T	0.0131579	0.0163934	0	0.0204082
41838	g>T	0.0106952	0	0.037037	0.025
41895	g>T	0.00564972	0.0277778	0.0416667	0.025
42484	c>G	0.02	0.0169492	0	0
42751	c>T	0.0114943	0.0392157	0	0.0344828
42752	t>C	0.011236	0.0384615	0	0.0344828
42774	t>A	0.0294118	0.0149254	0	0
42775	g>T	0.0294118	0.0149254	0	0
42873	t>G	0.00806452	0.015873	0.0333333	0.0227273
43127	c>T	0.0196078	0	0	0.0512821
43128	t>C	0.0126582	0	0	0.0512821
43173	g>T	0.0176471	0.0212766	0	0.027027
43288	a>T	0.0289855	0	0	0
43486	t>C	0	0	0.0714286	0.0512821
43515	a>G	0	0.0652174	0.0645161	0.0434783
43518	c>T	0.00806452	0	0.0588235	0.04
43521	g>A	0	0	0.0571429	0.04
43533	g>A	0	0.0555556	0.147059	0.163265
43551	a>G	0	0.0517241	0.178571	0.181818
43572	g>C	0.00606061	0	0.103448	0.133333
43578	c>A	0.00578035	0.0181818	0.103448	0.0697674
43581	a>G	0.00617284	0.0181818	0.08	0.0769231
43605	a>G	0	0.0166667	0.115385	0.0769231
43608	a>G	0	0.015873	0.148148	0.102564
43638	a>G	0	0	0.1875	0.130435
43647	a>G	0.00591716	0.0147059	0.2	0.139535
43665	a>G	0.0119048	0.0588235	0.0285714	0.148148
43677	a>G	0.0197368	0.0606061	0.410256	0.470588
43692	a>G	0.0287356	0.0921053	0.163265	0.313953
43722	a>G	0.0545455	0.145161	0.418182	0.542553
43749	g>A	0	0.0212766	0.236364	0.138298
43764	t>C	0.044586	0.0888889	0.192308	0.341463
43796	a>C	0.0206897	0.0263158	0.0714286	0.145161
43797	t>G	0.0137931	0	0.0681818	0.140625
43800	t>C	0.00657895	0	0.325581	0.278689
43815	t>C	0	0	0.318182	0.229508
43818	g>A	0	0	0.333333	0.233333
43869	a>G	0	0	0.292683	0.206897
43874	c>A	0.00684932	0	0.025641	0.0350877
43902	g>A	0	0	0.205128	0.153846
43911	g>A	0	0	0.142857	0.108696
43932	a>C	0.0108696	0.0227273	0.102564	0.08
43944	g>A	0	0	0.0857143	0.0666667
43953	a>G	0	0	0.0606061	0.047619
43959	g>A	0	0	0.0967742	0.075
44001	c>T	0	0	0.2	0.157895
44040	c>A	0	0	0.423077	0.333333
44067	g>A	0	0	0.354839	0.297297
44070	g>A	0	0	0.354839	0.297297
44079	a>G	0	0	0.357143	0.30303
44118	a>G	0	0	0.181818	0.142857
44193	g>A	0.00884956	0	0.9	0.675
44306	t>C	0	0	0.0909091	0.0526316
44418	a>G	0	0	0.958333	0.676471
44448	g>A	0	0	0.916667	0.6875
44508	t>C	0	0	0.736842	0.538462
44526	g>A	0	0	0.76	0.558824
44574	g>A	0	0	0.8	0.5
44589	a>C	0	0	0.846154	0.5
44592	a>G	0	0	0.0769231	0.0454545
44613	a>G	0	0	0.172414	0.108696
44615	g>A	0.0273973	0	0	0
44665	a>C	0.0127389	0	0.025641	0.0163934
44682	g>T	0	0	0.435897	0.283333
44691	a>G	0	0	0.368421	0.241379
44715	a>G	0	0	0.285714	0.188679
44733	a>G	0	0	0.136364	0.075
44736	t>G	0	0	0.0909091	0.05
44763	a>G	0	0	0.904762	0.558824
44775	g>A	0	0	0.904762	0.575758
44847	a>G	0	0	0.642857	0.409091
44901	a>G	0.00724638	0	0.03125	0.0869565
44904	t>G	0.00729927	0	0.030303	0.0833333
44915	t>C	0.0150376	0	0.0322581	0.0212766
44931	a>G	0.00854701	0	0.037037	0.0869565
44934	c>G	0.00833333	0	0.037037	0.0869565
44952	a>G	0.00854701	0	0.0689655	0.111111
44953	t>C	0.0252101	0	0	0.0222222
44994	t>C	0	0	0.9	0.658537
45240	a>G	0	0	0.1	0.0625
45252	g>A	0	0	0.136364	0.0833333
45255	g>A	0	0	0.75	0.486486
45327	a>G	0	0	0.323529	0.255814
45337	a>C	0.0070922	0	0.0277778	0.0416667
45357	c>T	0	0	0.2	0.139535
45360	g>A	0	0	0.178571	0.121951
45378	g>T	0	0	0.0625	0.0434783
45381	g>A	0	0	0.83871	0.590909
45483	a>G	0	0	1	0.636364
45522	a>G	0	0	0.857143	0.5
45621	c>A	0	0	0.461538	0.315789
45818	c>T	0	0	not enough mapped reads	0.142857
46158	t>C	0	0	0.947368	0.72
46219	t>A	0.0144928	0	0.0454545	0.03125
46314	a>G	0	0	0.0909091	0.0526316
46363	g>T	0.0137931	0	0.0333333	0.0243902
46401	a>C	0	0.0222222	0.424242	0.341463
46402	g>A	0	0	0.53125	0.425
46407	t>C	0	0.0222222	0.451613	0.358974
46423	a>G	0	0.0188679	0.318182	0.225806
46440	c>A	0	0.016129	0.222222	0.153846
46466	c>A	0.0104167	0.0204082	0.0909091	0.0526316
46676	g>A	0	0	0.918919	0.772727
46730	a>G	0	0	0.885714	0.756098
46737	g>C	0.0220588	0	0	0.0243902
46740	g>A	0.0225564	0	0	0.0243902
46766	t>C	0.00653595	0.0217391	0.0540541	0.0444444
46781	g>A	0	0.0196078	0.0810811	0.0638298
46787	a>G	0	0.0185185	0.0571429	0.0444444
46799	a>T	0	0.0188679	0.0540541	0.0408163
46820	a>G	0	0.0204082	0.05	0.04
46874	a>G	0.00694444	0.0192308	0	0.0606061
47170	a>G	0	0	0.809524	0.586207
47183	c>T	0.0189873	0	0	0.0357143
47250	t>C	0	0	0.916667	0.767442
47285	c>T	0	0	0.0444444	0.0357143
47286	t>C	0	0	0.0697674	0.0555556
47370	t>G	0.0104167	0	0.027027	0.0454545
47390	c>A	0	0	0.84375	0.710526
47393	c>A	0	0	0.833333	0.675676
47414	a>G	0	0	0.823529	0.636364
47426	c>T	0.0265487	0.0222222	0	0
47505	g>C	0.019802	0	0.0384615	0.0625
47506	g>C	0.019802	0	0.0384615	0.0625
47508	g>A	0.029703	0	0.0416667	0.0689655
47554	a>G	0	0	0.0909091	0.0689655
47585	a>G	0.0114943	0	0.142857	0.1
47591	a>G	0	0	0.157895	0.107143
47594	c>T	0	0	0.166667	0.111111
47610	a>G	0.0606061	0	0	0
47649	a>C	0	0	0.142857	0.0909091
47836	a>G	0	0.0277778	0.727273	0.516129
48337	g>A	0	0	0.851852	0.605263
48356	c>A	0	0	0.0645161	0.0487805
48462	g>C	0.0238095	0	0	0.0344828
48495	a>G	0	0	0.826087	0.527778
48671	g>T	0	0	0.85	0.653846
48691	c>A	0.0227273	0	0.047619	0.0344828
48837	t>C	0	0	0.780488	0.592593
48860	g>A	0	0	0.789474	0.6
48860	g>T	0.023622	0	0	0.02
48992	a>G	0	0	0.815789	0.632653
49032	c>T	0	0	0.774194	0.571429
49082	t>A	0.0251572	0	0	0
49084	t>A	0.0254777	0	0	0
49094	c>T	0	0	0.72	0.473684
49140	a>G	0	0	0.703704	0.487179
49231	g>C	0.0258621	0	0	0.03125
49233	c>A	0.0263158	0.047619	0	0.0606061
49235	g>C	0.0267857	0	0	0.030303
49236	c>T	0.0285714	0.0444444	0	0.0625
49286	a>C	0.0581395	0.0344828	0	0
49328	c>A	0	0	0.888889	0.571429
49398	a>G	0	0	0.923077	0.615385
49441	g>T	0.0182927	0.0153846	0	0
49542	t>C	0	0	0.0909091	0.0714286
49544	c>T	0	0	0.0869565	0.0689655
49557	c>A	0	0	0.0740741	0.0555556
49561	a>T	0.0133333	0	0.0833333	0.0909091
49580	c>A	0.0253165	0	0	0
49581	c>G	0.0193548	0	0	0.030303
49586	t>C	0	0	0.956522	0.6875
49590	a>G	0	0	0.909091	0.645161
49655	c>T	0	0	0.821429	0.5
49688	g>A	0	0	0.814815	0.5
49784	c>T	0.0185185	0	0	0.0222222
49862	g>A	0	0	0.789474	0.441176
49868	t>G	0	0	0.833333	0.441176
49871	a>G	0	0	0.833333	0.428571
49898	a>G	0	0	0.105263	0.0526316
49907	g>A	0	0	0.111111	0.0555556
49922	t>C	0	0	0.176471	0.0833333
49931	c>A	0.00746269	0	0.111111	0.05
49970	t>A	0.00724638	0	0.133333	0.0540541
49976	c>A	0	0	0.75	0.290323
49983	g>A	0	0	0.75	0.28125
49988	g>A	0	0	0.75	0.290323
49991	c>T	0	0	0.818182	0.3
50018	g>A	0.008	0	0.375	0.125
50216	t>C	0	0	0.777778	0.583333
50219	c>G	0.00900901	0	0.7	0.5
50223	g>A	0	0	0.636364	0.466667
50231	t>G	0.00769231	0.0166667	0.666667	0.470588
50276	g>A	0	0	0.785714	0.52381
50454	c>T	0	0	0.714286	0.526316
50521	a>G	0	0	0.814815	0.628571
50943	g>C	0.00591716	0.0149254	0	0.0434783
51079	t>G	0	0	0.913043	0.567568
51350	g>A	0.0143885	0	0	0.0454545
51351	c>G	0.0144928	0	0	0.0444444
51353	g>A	0.0393701	0	0	0
51355	t>A	0.0390625	0	0	0
51539	g>A	0	0	0.85	0.68
51586	t>A	0.015873	0.0204082	0	0.0322581
51636	c>G	0.0183486	0.0175439	0	0.037037
51637	t>A	0.0277778	0	0	0.037037
51699	a>G	0.0078125	0	0.75	0.617647
51792	g>A	0.0224719	0	0.0357143	0.0263158
51865	g>T	0	0.0422535	0	0.0227273
51906	a>G	0	0	0.961538	0.595238
51935	g>A	0.00632911	0	0.037037	0.0465116
52100	c>T	0.0075188	0	0.90625	0.644444
52214	g>T	0.0114943	0	0.030303	0.0217391
52245	a>T	0.00588235	0	0.0416667	0.0540541
52320	c>T	0	0	0.95	0.678571
52356	a>G	0	0	0.875	0.636364
53043	t>A	0.0261438	0	0	0
53206	g>A	0	0	0.736842	0.518519
53517	g>A	0	0	0.76	0.678571
53710	g>C	0.0241935	0	0	0.0263158
53725	g>A	0	0	0.84	0.6
53861	g>C	0.0231214	0	0	0
54095	a>G	0	0	0.785714	0.578947
54229	t>C	0	0	0.741935	0.589744
54250	a>G	0.008	0	0.28125	0.219512
54253	g>A	0.008	0	0.290323	0.225
54268	a>G	0.00729927	0	0.354839	0.282051
54280	a>G	0.00714286	0	0.384615	0.294118
54316	a>G	0.00735294	0	0.367347	0.305085
54358	a>T	0	0	0.3125	0.245902
54373	a>G	0	0	0.25	0.196429
54403	t>G	0	0.025	0.25	0.203704
54404	t>C	0	0	0.25	0.203704
54409	a>G	0	0	0.23913	0.192982
54457	c>T	0	0	0.162162	0.12766
54460	a>G	0	0	0.135135	0.106383
54539	g>T	0.020202	0	0.0555556	0.0384615
54540	g>C	0.0204082	0	0.0526316	0.037037
54566	g>A	0	0	0.941176	0.5
54748	a>G	0.00833333	0.0238095	0.0666667	0.0487805
54769	g>A	0.00769231	0.0217391	0.0606061	0.0434783
54789	c>T	0	0.0196078	0.0606061	0.0444444
54790	a>G	0	0.0196078	0.0645161	0.0465116
54796	a>G	0	0.0188679	0.114286	0.0833333
54835	a>G	0	0	0.241379	0.175
54847	g>A	0	0.0208333	0.275862	0.205128
54868	t>C	0	0	0.3125	0.25
54907	g>A	0	0	0.25	0.210526
54916	a>G	0	0	0.264706	0.225
54925	g>A	0	0	0.257143	0.230769
54951	g>A	0	0	0.285714	0.233333
54955	c>G	0	0	0.255319	0.2
54976	a>G	0	0	0.261905	0.183333
55015	a>G	0	0	0.325581	0.233333
55030	g>C	0.028169	0	0	0
55081	c>T	0	0.0263158	0.413793	0.266667
55102	g>A	0	0.0277778	0.4	0.243902
55117	a>G	0	0.025	0.391304	0.230769
55127	g>T	0	0.0555556	0.35	0.205882
55130	t>A	0.038961	0	0	0.0322581
55132	c>A	0.012987	0.0571429	0	0.0645161
55133	t>G	0.0126582	0.0571429	0	0.030303
55153	c>T	0.0121951	0	0.941176	0.64
55234	a>G	0	0	0.885714	0.72093
55306	g>A	0	0	0.108108	0.0952381
55327	a>G	0	0	0.181818	0.15
55330	c>T	0	0	0.176471	0.15
55360	g>C	0	0.0512821	0.314286	0.27907
55387	a>G	0	0.0232558	0.3125	0.268293
55420	t>A	0	0.0238095	0.206897	0.170732
55426	g>A	0	0.0232558	0.25	0.184211
55459	c>G	0	0	0.192308	0.131579
55462	a>G	0	0	0.208333	0.138889
55482	a>G	0	0	0.307692	0.205128
55489	a>G	0	0	0.354839	0.25
55519	a>C	0	0.0263158	0.348837	0.272727
55537	a>G	0	0.0285714	0.318182	0.254545
55567	c>A	0	0.025	0.333333	0.269841
55637	c>T	0	0	0.35	0.291667
55638	t>C	0	0	0.358974	0.297872
55640	a>G	0	0	0.358974	0.297872
55653	g>C	0.0121212	0	0.0238095	0.0196078
55742	g>A	0.00900901	0	0.439024	0.375
55743	a>G	0.00943396	0	0.0540541	0.0454545
55744	c>A	0	0	0.05	0.0425532
55757	g>A	0	0	0.40625	0.317073
55769	g>A	0	0	0.5	0.387097
55775	a>G	0	0	0.461538	0.375
55829	a>G	0	0.0277778	0.5	0.407407
55835	c>T	0	0	0.434783	0.344828
55850	g>A	0	0	0.586207	0.435897
55886	a>C	0	0	0.228571	0.186047
55910	a>G	0	0	0.1875	0.15
55916	g>A	0	0	0.193548	0.15
55928	t>C	0	0	0.185185	0.128205
55949	a>G	0	0	0.185185	0.147059
55967	g>A	0	0	0.296296	0.235294
56015	g>A	0.032967	0	0	0.0263158
56030	a>G	0	0	0.363636	0.315789
56099	a>T	0	0	0.115385	0.09375
56100	t>G	0	0	0.107143	0.0882353
56189	t>C	0.05	0.0545455	0.944444	0.754098
56192	a>G	0.0487805	0.0566038	0.444444	0.444444
56201	g>A	0.0245399	0.0377358	0.0731707	0.217391
56213	a>G	0.0192308	0.0545455	0.0833333	0.213333
56216	g>A	0.0387097	0.0666667	0.5	0.315789
56219	g>A	0.0451613	0.0666667	0.5	0.311688
56237	a>G	0	0	0.145455	0.0930233
56246	a>G	0.0212766	0.0526316	0.0655738	0.173913
56283	t>C	0	0	0.314815	0.22973
56291	a>G	0	0.0465116	0.0357143	0.0266667
56297	g>A	0.0469799	0.0512821	0.259259	0.205479
56303	a>G	0.0469799	0.0487805	0.24	0.19697
56309	t>C	0.0397351	0	0.148936	0.129032
56317	t>C	0	0	0.791667	0.612903
56330	g>A	0.015748	0	0.0888889	0.0677966
56333	a>G	0.00813008	0	0.0714286	0.0535714
56351	a>G	0	0	0.488372	0.368421
56393	a>G	0	0	0.357143	0.283019
56411	g>A	0.00621118	0.0196078	0.0227273	0.0357143
56418	t>C	0	0.0208333	0.28	0.229508
56420	a>G	0	0	0.08	0.0645161
56456	a>G	0.0220588	0.133333	0.481481	0.493976
56462	a>C	0.0144928	0.015625	0.403509	0.267442
56462	a>T	0.00724638	0.109375	0.140351	0.267442
56468	g>A	0.028777	0	0.0983607	0.0666667
56471	a>G	0.0212766	0	0.0983607	0.0666667
56474	g>A	0.00714286	0.101449	0.131148	0.229885
56495	g>C	0	0.0277778	0.0172414	0.0116279
56514	t>C	0.00806452	0	0	0.0348837
56572	a>G	0	0	0.375	0.288462
56577	t>C	0	0	0.358974	0.254545
56584	t>A	0	0	0.416667	0.288462
56589	g>A	0.0245902	0.0188679	0	0
56700	c>G	0.0289855	0	0.030303	0.027027
56702	t>A	0.0606061	0	0	0
56709	g>C	0	0	0.464286	0.40625
56713	t>G	0.103448	0	0.0526316	0.047619

## Sheet: Corynebacterium stationis
Position	SNV	P1_LIT_4	P1_PC_1	P2_LIT_8	P2_PC_1
50	g>A	0	0	not enough mapped reads	not enough mapped reads
63	a>G	0.00877193	0.0638298	not enough mapped reads	0			0	< 0.1
95	c>T	0.0481928	0	0.769231	0.578947			0.571429	> 0.5
110	a>G	0	0	1	0.681818
136	a>G	0.0298507	0.0163934	1	0.71875
141	a>G	0	0.0327869	1	0.69697			Major Allele distance matrix
182	a>G	0	0	1	0.6875				P1_LIT_4	P1_PC_1	P2_LIT_8	P2_PC_1
197	c>T	0	0	1	0.666667			P1_LIT_4	0	0	0.211774	0.163532
263	g>C	0	0	not enough mapped reads	0.214286			P1_PC_1	0	0	0.210957	0.161079
335	a>G	0	0	0.966667	0.846154			P2_LIT_8	0.211774	0.210957	0	0.00654129
458	g>A	0	0	0.261905	0.494382			P2_PC_1	0.163532	0.161079	0.00654129	0
557	t>C	0	0	1	0.901099
565	a>G	0	0	0.97561	0.883721
701	g>A	0	0	0.604651	0.262626
740	g>A	0	0	0.97619	0.860215
803	t>C	0	0	0.607143	0.265625
937	a>T	0.026087	0	0	0.0136986
939	c>T	0.0254237	0	0	0.025974
982	t>C	0	0	0.970588	0.84507
1105	t>C	0	0	1	0.842857
1108	a>C	0.0121951	0	0	0.0447761
1171	t>C	0.00980392	0	1	0.859649
1178	a>G	0	0	0.590909	0.203125
1194	g>C	0.00840336	0	0	0.0454545
1202	a>C	0	0	0.964286	0.838235
1262	g>A	0	0	0.974359	0.840909
1281	g>C	0	0	0.692308	0.310345
1339	t>G	0.0136986	0	0.0243902	0.010989
1347	c>T	0	0	0.282051	0.552941
1469	c>A	0	0	0.659574	0.369048
1640	g>A	0	0	0.73913	0.5
1652	g>A	0	0	0.296296	0.425
1653	a>G	0	0	1	0.9
1686	a>C	0.0235294	0	0.0322581	0.0169492
1751	a>G	0	0	0.230769	0.586207
1781	t>C	0.0136986	0	0.170732	0.577778
1786	g>A	0.0212766	0	0.025	0.0481928
1789	c>T	0.0215827	0	0.025	0.012987
1811	a>G	0	0	0.214286	0.512195
1858	c>A	0.0133333	0	0.025641	0.0136986
1861	c>T	0.0131579	0	0.0277778	0.0147059
1868	t>C	0	0	0.243243	0.434783
1893	a>G	0	0	0.25	0.4
1903	c>T	0.0151515	0	0.0869565	0.0377358
1914	c>T	0.0149254	0	0.0454545	0.02
1928	g>T	0.00819672	0	0.03125	0.0350877
1930	a>T	0.0169492	0	0.030303	0.0172414
1987	c>T	0	0	0.382353	0.614286
2030	t>C	0	0	0.15	0.384615
2031	g>C	0	0	0.12	0.369231
2032	g>C	0	0	0.0384615	0.057971
2202	t>C	0	0	0.285714	0.533333
2217	c>A	0.00833333	0	0.209302	0.417722
2245	a>G	0	0	0.214286	0.397059
2320	c>T	0	0	0.342105	0.466667
2448	g>A	0	0	0.0512821	0.0208333
2450	g>A	0	0	0.05	0.0206186
2451	c>T	0	0	0.05	0.0204082
2452	g>C	0	0	0.0512821	0.0206186
2454	t>C	0	0.02	0.307692	0.628866
2454	t>G	0	0	0.0512821	0.0206186
2481	a>G	0	0	0.219512	0.525773
2511	a>G	0	0	0.292683	0.536842
2627	c>G	0	0	0.0434783	0.1
2630	a>C	0	0.025641	0	0.0769231
2736	a>G	0	0	0.314286	0.561644
2817	c>T	0	0.0243902	0.0322581	0.0338983
2821	a>G	0	0	0.142857	0.353846
2828	a>G	0	0	0.0625	0.25
2832	g>A	0	0	0	0.222222
2862	g>A	0.0075188	0	0	0.0731707
2877	a>G	0	0	0.0666667	0.119048
2879	g>A	0	0	0.0689655	0.119048
2921	g>A	0	0	0.346154	0.333333
2940	g>T	0.00609756	0	0.416667	0.422222
2973	g>A	0.00636943	0.0175439	0.46875	0.6
3092	c>T	0	0	0.361111	0.654762
3111	c>T	0	0	0.351351	0.605634
3175	t>C	0	0	0.382353	0.703297
3197	t>C	0	0	0.352941	0.657143
3227	a>T	0	0	0.342857	0.663934
3248	c>T	0	0.02	0	0.0230769
3274	a>C	0.00787402	0	0	0.0229008
3275	c>A	0.0225564	0	0	0.00775194
3334	a>G	0	0	0.166667	0.423423
3368	g>A	0	0	0.205128	0.411765
3461	t>C	0	0	0.243902	0.598214
3518	c>T	0	0	0.0571429	0.020202
3569	a>G	0.00763359	0	0.142857	0.509434
3611	t>C	0	0	0.037037	0.1
3632	g>A	0	0	0.0666667	0.0512821
3634	t>A	0	0	0.0714286	0.0540541
3862	a>T	0.0326797	0	0	0
3976	c>A	0	0	0.0714286	0.0444444
3977	a>G	0	0	0.0689655	0.0444444
3978	g>A	0	0	0.0689655	0.0444444
3979	a>T	0	0	0.0689655	0.0444444
3981	a>G	0	0	0.0666667	0.0434783
4001	a>G	0.00684932	0	0.0357143	0.0512821
4292	c>G	0.0440252	0	0	0.0204082
4298	c>A	0.0314465	0	0	0.0204082
4300	c>G	0.025641	0	0	0.0204082
4304	c>A	0	0	0.0625	0.0416667
4370	a>G	0	0	1	0.733333
4427	c>A	0.0133333	0	0.03125	0.025641
4486	c>G	0.0117647	0	0.0357143	0.0208333
4491	t>G	0.0276243	0	0	0
4492	g>A	0.0224719	0	0	0
4638	g>A	0	0	1	0.84375
5085	c>G	0.00699301	0.0238095	0.047619	0.03125
5086	t>G	0.00704225	0.0238095	0.047619	0.03125
5255	c>A	0.0168539	0	0	0.027027
5435	g>A	0.0238095	0	0	0
5436	a>G	0.0245399	0	0	0
5621	c>A	0.016129	0	0.030303	0.025
5739	a>G	0	0	0.166667	0.0769231
5740	g>A	0.00649351	0	0.181818	0.08
5741	c>T	0	0	0.181818	0.08
5742	t>A	0	0	0.181818	0.0769231
5834	c>T	0.0145985	0.0188679	0	0.0232558
5954	a>G	0	0	0.655172	0.463415
6112	a>T	0.0178571	0	0.0454545	0.03125
6114	g>T	0.0258621	0	0.0434783	0.030303
6253	c>G	0.0131579	0	0.0357143	0.0263158
6267	g>T	0.00680272	0	0.0384615	0.0540541
6829	a>C	0	0	0.916667	0.709677
6904	a>G	0	0	0.809524	0.566667
7400	g>C	0	0.0338983	0.0333333	0.0243902
7462	c>A	0.0294118	0	0	0
7465	a>T	0.0239521	0	0	0
7466	g>C	0.0239521	0	0	0
7494	a>T	0.00625	0	0.0384615	0.0526316
7602	a>G	0.0392157	0	0	0
7604	g>A	0.039604	0	0	0
7842	c>A	0	0	0.1	0.0666667
7843	c>A	0	0	0.0952381	0.0625
7851	a>T	0	0	0.0952381	0.0606061
7854	c>T	0.00735294	0	0.0952381	0.0606061
7860	g>C	0	0	0.0952381	0.0625
7861	g>T	0	0	0.1	0.147059
7863	t>C	0.00775194	0.0344828	0.3	0.264706
7867	g>C	0.0078125	0.0357143	0.1	0.222222
7874	g>A	0.0336134	0.0740741	0.3	0.342857
7936	t>C	0.724138	0.533333	0.157895	0.107143
7949	a>T	0.428571	0.3	0.105263	0.05
7951	a>G	0	0.3	0.0555556	0.015625
7954	c>T	0	0.125	0	0.046875
7977	a>T	0.272727	0.2	0.0588235	0.0327869
7978	c>T	0.2	0.2	0.0588235	0.0163934
7980	t>G	0.533333	0.222222	0.0625	0.0333333
8057	a>T	0.00632911	0.0425532	0.05	0.121212
8059	a>G	0	0.0208333	0	0.0810811
8081	g>A	0	0	1	0.684211
8124	g>T	0.00574713	0	1	0.763158
8126	g>A	0	0	1	0.763158
8166	c>T	0.0310078	0	0	0
8315	t>C	0	0	1	0.866667
8325	a>G	0	0	1	0.833333
8356	t>C	0	0	1	0.772727
8434	c>A	0.0155039	0	0	0.125
8435	c>G	0.0153846	0	0	0.117647
8436	c>A	0.0230769	0	0	0.111111
8437	g>T	0.0153846	0	0	0.1
8439	c>G	0.0227273	0	0	0.105263
8536	g>A	0	0	0.9	0.5
8545	a>G	0	0	1	0.5
8551	t>G	0	0	not enough mapped reads	0.363636
8667	c>T	0.0217391	0	0.0416667	0.03125
8776	c>T	0	0	not enough mapped reads	0.333333
8785	c>G	0	0	not enough mapped reads	0.3
8794	g>A	0	0	not enough mapped reads	0.285714
8824	a>C	0	0	not enough mapped reads	0.4
8839	g>A	0	0	1	0.466667
8860	t>C	0.00892857	0	1	0.5
8922	a>T	0.0258621	0	0	0.0243902
8929	a>C	0	0	0.0740741	0.0487805
8962	g>A	0	0	0.135135	0.0925926
8974	a>G	0.00826446	0.0192308	0.209302	0.241935
8976	c>G	0.0168067	0.0363636	0	0.0142857
8977	a>G	0.00847458	0.0357143	0.222222	0.318841
8982	t>A	0.00840336	0.0350877	0	0.0149254
9010	a>G	0.016	0.0869565	0.277778	0.365079
9025	c>G	0	0	0.1	0.0526316
9054	t>G	0	0.027027	0.030303	0.0344828
9058	a>G	0.00806452	0.128205	0.16129	0.296296
9072	c>A	0.0393701	0	0	0
9106	g>A	0.0151515	0.0555556	0.0666667	0.163265
9124	g>A	0.034965	0.108696	0.0909091	0.245902
9139	g>A	0.0382166	0.0961538	0.142857	0.274194
9142	g>A	0	0	0.166667	0.0909091
9145	g>A	0	0	0.0555556	0.030303
9169	t>C	0.0496894	0.125	0.394737	0.485294
9172	c>T	0	0	0.230769	0.128571
9175	a>G	0.0522876	0.128205	0.4	0.492754
9241	t>C	0.00584795	0	0.222222	0.150943
9244	t>C	0.00584795	0	0.216216	0.148148
9256	c>G	0	0	0.125	0.0816327
9265	g>A	0	0	0.129032	0.0833333
9277	c>A	0	0	0.0769231	0.0465116
9279	g>A	0.0197368	0	0	0.0227273
9280	c>G	0.0194805	0	0	0.0232558
9282	c>T	0.0196078	0	0	0.0232558
9503	t>A	0.0153846	0	0.0344828	0.0263158
9505	g>C	0.00840336	0	0.0714286	0.0555556
9509	c>T	0.0247934	0	0.08	0.0588235
9583	g>A	0	0	0.0952381	0.0645161
9589	a>G	0	0	0.0909091	0.0645161
9592	a>G	0	0	0.192308	0.138889
9613	c>T	0	0	0.26087	0.193548
9645	a>C	0	0.0243902	0.0454545	0.0645161
9652	t>G	0	0	0.388889	0.269231
9653	t>G	0	0	0.388889	0.269231
9655	g>C	0	0	0.388889	0.269231
9670	a>C	0	0	0.333333	0.32
9673	a>G	0	0	0.285714	0.148148
9686	t>G	0	0	0.45	0.272727
9689	g>C	0.0108696	0	0.0555556	0.225806
9690	t>C	0	0	0.0555556	0.233333
9691	g>A	0	0	0.5	0.3
9694	t>C	0.0107527	0	0.9375	0.75
9718	a>G	0.0357143	0.127273	0.666667	0.68
9724	g>A	0	0	0.192308	0.0925926
9730	g>A	0	0	0.230769	0.105263
9742	g>A	0	0	0.307692	0.140351
9754	g>A	0	0	0.3	0.130435
9763	a>G	0.0638298	0.236364	0.441176	0.662162
9775	g>T	0	0	0.171429	0.0821918
9778	a>G	0	0	0.4375	0.2
9787	a>G	0.0551724	0.25	1	0.882353
9796	t>C	0.056338	0.218182	0.444444	0.627119
9829	a>G	0.0396825	0.0714286	0.190476	0.390244
9842	g>T	0.0230769	0.0416667	0.2	0.390244
9922	g>C	0	0.0222222	1	0.285714
9934	g>A	0.01875	0	not enough mapped reads	0.0588235
9935	a>T	0.0263158	0	not enough mapped reads	0
9947	g>T	0	0	not enough mapped reads	0.25
9952	c>G	0	0	1	0.35
9971	g>T	0	0	1	0.5
9986	g>A	0	0	1	0.516129
10099	a>G	0	0	1	0.681818
10134	c>T	0.00662252	0	1	0.711111
10178	t>C	0	0	0.971429	0.755556
10402	t>A	0.0265487	0	0	0.0416667
10431	t>C	0	0	0.956522	0.733333
10607	g>A	0.0263158	0	0	0.0294118
10608	c>G	0.026087	0	0	0.03125
10609	c>A	0.026087	0	0	0.030303
10610	a>T	0.0258621	0	0	0.030303
10683	c>G	0	0	0.0909091	0.0714286
10708	g>A	0.0227273	0	0.0416667	0.037037
10803	g>A	0	0	1	0.875
10856	a>G	0.0126582	0	0.866667	0.722222
10905	t>C	0	0	0.875	0.7
10924	g>T	0	0	0.923077	0.631579
10928	a>C	0	0	0.916667	0.611111
10940	t>C	0	0	0.947368	0.666667
11019	t>C	0	0	1	0.666667
11041	t>C	0	0	1	0.652174
11129	c>T	0	0	1	0.744186
11136	c>A	0	0	1	0.75
11257	g>A	0	0	0.952381	0.588235
11267	g>A	0.0198675	0	0	0.03125
11268	c>G	0.0201342	0	0	0.03125
11270	a>T	0.0206897	0	0	0.0333333
11271	g>C	0.0204082	0	0	0.0333333
11338	g>T	0	0	not enough mapped reads	0.117647
11339	c>A	0	0	not enough mapped reads	0.125
11422	g>A	0	0	1	0.705882
11897	g>A	0.0186335	0	0.0416667	0.025641
11898	a>T	0.01875	0	0.04	0.025641
11899	g>C	0.0192308	0	0.04	0.027027
11900	c>T	0.0191083	0	0.04	0.027027
11920	g>T	0	0	1	0.65
11949	a>T	0.0205479	0	0	0.0232558
12026	g>T	0.00719424	0.037037	0	0.027027
12028	t>C	0	0	0.962963	0.666667
12064	g>A	0	0	0.928571	0.764706
12176	c>T	0	0	0.977273	0.781818
12182	c>T	0	0	0.977273	0.781818
12297	c>T	0	0	1	0.588235
12307	g>A	0	0	1	0.638889
12369	g>A	0	0	0.962963	0.619048
12376	a>G	0	0	0.925926	0.609756
12398	g>A	0	0	0.964286	0.642857
12437	g>T	0	0	0.0606061	0.0444444
12987	c>T	0	0	0.935484	0.690476
13014	t>A	0.0175439	0	0	0.0277778
13078	t>G	0	0	0.96875	0.645833
13098	g>A	0	0	0.96875	0.659574
13197	t>G	0	0	0.833333	0.333333
13205	c>A	0	0	not enough mapped reads	0.153846
13207	c>G	0.00578035	0	not enough mapped reads	0.153846
13208	t>G	0	0	not enough mapped reads	0.153846
13308	t>C	0.00680272	0	not enough mapped reads	0.142857
13340	t>C	0	0	0.928571	0.481481
13419	c>T	0.00740741	0	0.0294118	0.04
13430	g>A	0	0	1	0.652174
13480	g>C	0.00757576	0	0.0714286	0.05
13532	t>C	0.0114286	0	0.0344828	0.025641
13573	g>A	0	0	0.96875	0.688889
13949	a>G	0	0	0.966667	0.725
13971	t>C	0	0	0.967742	0.681818
14002	c>A	0.031746	0	0	0
14007	c>A	0.0310078	0	0	0
14092	a>G	0	0	0.972222	0.7
14191	c>A	0	0	0.966667	0.725
14421	g>A	0	0	1	0.782609
14501	a>G	0	0	0.947368	0.782609
14602	c>G	0	0	0.08	0.0588235
14623	c>T	0	0	0.264706	0.214286
14632	a>G	0	0	0.27027	0.227273
14695	a>G	0	0.0294118	0.357143	0.306122
14707	g>C	0	0.025	0.333333	0.282609
14728	c>G	0	0.0263158	0.185185	0.138889
14737	a>G	0	0	0.136364	0.0967742
14987	c>T	0	0	0.967742	0.652174
15141	c>A	0	0	0.0714286	0.0588235
15252	t>A	0.0189873	0	0	0.037037
15313	t>C	0	0	1	0.466667
15314	c>T	0	0	1	0.466667
15316	g>A	0	0	1	0.4375
15408	c>T	0.0171429	0	0	0.0238095
15409	g>C	0.0171429	0	0	0.0232558
15447	t>C	0	0	0.153846	0.1
15460	c>T	0	0	0.148148	0.1
15469	g>A	0	0	0.121212	0.0851064
15543	g>A	0.00645161	0	0.0666667	0.0526316
15578	t>C	0	0	1	0.65
15608	t>C	0	0	1	0.657895
15624	t>A	0.0214286	0	0	0.0263158
15626	t>C	0.0140845	0	1	0.717949
15713	t>C	0.0070922	0	0.0606061	0.0465116
15794	g>A	0	0	0.0689655	0.0571429
15965	g>A	0	0	0.964286	0.710526
16097	a>G	0.0140845	0	0.931034	0.72973
16313	g>A	0	0	1	0.823529
16498	t>A	0	0	0.1	0.0645161
16500	t>A	0	0	0.0952381	0.0625
16503	g>T	0.016129	0	0.05	0.0322581
16506	t>A	0	0.025641	0.04	0.0540541
16570	t>G	0.0116959	0.0232558	0	0.016129
16613	t>A	0.0114286	0	0.027027	0.0208333
17044	t>G	0.0430108	0	0	0
17062	g>T	0	0	1	0.625
17238	c>T	0	0	0.971429	0.829268
17298	g>A	0	0	1	0.794118
17367	c>G	0.0202703	0	0.0416667	0.030303
17369	g>T	0.0137931	0	0.0454545	0.0322581
17404	a>T	0.0185185	0	0	0.0263158
17946	t>C	0	0	0.965517	0.736842
17975	a>T	0.011976	0	0.037037	0.0217391
17981	a>T	0.011236	0	0	0.0416667
18025	g>A	0	0	1	0.576923
18462	t>G	0.166667	0.133333	not enough mapped reads	0
18473	g>A	0.916667	0.916667	not enough mapped reads	not enough mapped reads
18491	t>C	0	0	not enough mapped reads	not enough mapped reads
18889	a>G	0	0	1	0.384615
18995	g>C	0.023622	0.0208333	0	0
18996	g>C	0.04	0	0	0
19000	c>T	0.023622	0	0	0.025641
19001	t>C	0.0472441	0	0	0.0263158
19002	t>G	0.0220588	0	0	0.0263158
19006	c>T	0.0217391	0	0	0.0263158
19026	a>C	0	0	1	0.588235
19219	a>G	0	0	0.0666667	0.0555556
19225	a>G	0.0070922	0	0.129032	0.108108
19237	a>G	0	0	0.1875	0.162162
19255	a>G	0	0	0.233333	0.2
19417	a>G	0	0	0.227273	0.178571
19432	a>G	0	0	0.173913	0.129032
19453	a>G	0	0	0.0869565	0.0625
19930	t>G	0	0	1	0.685714
19998	a>G	0	0	0.125	0.08
20026	c>T	0	0	0.173913	0.125
20029	a>G	0	0	0.166667	0.121212
20071	g>A	0	0	0.179487	0.132075
20083	a>G	0	0	0.214286	0.163636
20125	a>G	0.008	0	0.265306	0.203125
20134	g>A	0	0	0.255319	0.193548
20152	g>A	0	0	0.225	0.183673
20155	g>A	0	0	0.243902	0.2
20175	c>T	0	0	0.0540541	0.0425532
20179	a>G	0.00806452	0	0.162162	0.12766
20323	t>C	0	0	0.1	0.0909091
20329	t>G	0.0113636	0	0.0967742	0.0909091
20334	a>G	0.0116279	0	0.1	0.09375
20335	g>A	0	0	0.103448	0.0967742
20341	t>C	0	0	0.103448	0.0967742
20507	c>A	0	0	0.0540541	0.0434783
20509	t>A	0.00769231	0	0.0540541	0.0425532
20512	t>G	0	0	0.0526316	0.0416667
20552	a>G	0	0	0.108108	0.0851064
20556	g>T	0	0	0.117647	0.0888889
20565	t>C	0	0	0.121212	0.0952381
20604	a>G	0	0	0.153846	0.114286
20607	g>A	0	0	0.130435	0.09375
20718	g>A	0	0	0.0833333	0.0512821
21171	g>A	0.00684932	0	0.16129	0.116279
21201	g>A	0	0	0.1875	0.12766
21204	a>G	0	0	0.21875	0.142857
21225	c>G	0	0.0338983	0.290323	0.195652
21226	g>T	0.030303	0	0	0
21228	a>G	0	0.0333333	0.264706	0.18
21267	a>G	0.00719424	0.0357143	0.176471	0.12766
21282	a>G	0	0.0377358	0.16129	0.119048
21309	a>G	0	0.047619	0.107143	0.0789474
21318	a>G	0	0	0.0645161	0.047619
21629	g>A	0.00819672	0	1	0.727273
21720	a>C	0	0	1	0.482759
21750	a>G	0	0	1	0.391304
21801	c>T	0.00617284	0	0.3	0.222222
21828	c>A	0.0193548	0	0	0.0357143
21864	c>G	0	0	0.142857	0.12
22005	t>C	0	0	0.0555556	0.0408163
22017	a>G	0	0	0.0882353	0.0666667
22020	a>G	0	0	0.0909091	0.0681818
22114	g>A	0	0	0.578947	0.478261
22126	g>A	0	0.0238095	0.736842	0.608696
22140	a>G	0	0.0217391	1	0.727273
22159	a>G	0	0	0.133333	0.0869565
22162	a>T	0	0	1	0.611111
22191	t>C	0	0	0.294118	0.227273
22192	g>T	0	0	0.333333	0.26087
22225	t>C	0	0	0.736842	0.5
22242	g>A	0.0218978	0	0.0434783	0.0285714
22245	a>T	0.0150376	0	0.0434783	0.0277778
22268	c>A	0.00704225	0	0.9375	0.666667
22269	g>A	0	0	0.0625	0.0444444
22270	t>C	0	0	0.0645161	0.0465116
22436	c>A	0	0	0.9375	0.5
22493	t>C	0	0	1	0.37931
22502	g>A	0	0	0.909091	0.333333
22535	t>C	0	0	1	0.3
22538	g>A	0	0	1	0.3
22574	g>A	0	0	not enough mapped reads	0.125
22577	g>A	0	0	0.6	0.176471
22583	g>A	0	0	0.666667	0.210526
22654	g>A	0	0	0.923077	0.521739
22655	a>G	0	0	0.923077	0.521739
22664	g>A	0	0.0512821	0.0714286	0.0434783
22711	c>A	0.020202	0.0344828	0	0.0434783
22716	a>C	0	0.0322581	0.0588235	0.0769231
22733	g>A	0	0	0.142857	0.103448
22754	a>G	0	0	0.130435	0.09375
22757	g>A	0	0	0.833333	0.606061
22785	t>C	0	0	1	0.677419
22830	a>G	0	0	1	0.52381
22834	a>C	0	0	not enough mapped reads	0.166667
22835	a>C	0	0	0.818182	0.428571
22852	a>T	0.0223881	0	0	0.0526316
22989	g>A	0.0327869	0	not enough mapped reads	0
22990	c>G	0.034188	0	not enough mapped reads	0
23652	g>A	0.0202703	0	not enough mapped reads	0.0833333
23654	g>C	0.0197368	0	not enough mapped reads	0.0833333
23655	c>T	0.0194805	0	not enough mapped reads	0.0833333
23751	g>A	0.0285714	0	not enough mapped reads	0.125
24639	t>G	0.0406504	0	0	0
24640	c>A	0.0327869	0	0	0
24643	c>T	0.0396825	0	0	0
24652	t>C	0	0	1	0.702128
24730	g>A	0	0	0.964286	0.586957
24754	t>C	0	0	1	0.714286
24798	g>T	0	0	0.0526316	0.102041
24808	g>C	0	0.0204082	0.1	0.269841
24820	g>C	0.015748	0.0196078	0.125	0.3
24829	g>C	0.028777	0.0181818	0.131579	0.35
24837	g>A	0.0330579	0.0416667	0.125	0.369231
24916	a>G	0.0166667	0.0571429	0.0540541	0.156863
24922	g>C	0.00840336	0.0533333	0.0263158	0.137255
24925	g>A	0	0	0.027027	0.14
24934	a>C	0.0162602	0.0555556	0.0833333	0.0666667
24949	c>G	0.00775194	0.0144928	0.0625	0.05
24961	g>A	0.00763359	0.0147059	0.0714286	0.0526316
24964	t>A	0.00735294	0	0.0740741	0.0540541
24979	g>C	0.00704225	0	0.0689655	0.0526316
24985	c>G	0.0141844	0	0.04	0.0294118
24991	g>T	0.0266667	0	0	0
25024	t>C	0	0	1	0.735294
25060	a>G	0	0	0.96875	0.738095
25164	g>A	0	0.0147059	1	0.810811
25213	g>A	0	0	1	0.821429
25258	a>G	0	0	1	0.787879
25557	c>T	0	0	0.96875	0.645833
25854	c>A	0.0172414	0	0.0416667	0.025641
25855	g>A	0.0173913	0	0.0416667	0.025641
25894	g>A	0	0	1	0.679245
25906	g>A	0.00671141	0	1	0.655172
26705	g>A	0	0	1	0.538462
27163	a>G	0	0	1	0.73913
27212	g>A	0.027027	0	0.0555556	0.0454545
27294	c>A	0.0229008	0	0	0.0285714
27403	a>G	0	0	0.964286	0.627907
27566	t>C	0	0	0.978261	0.775862
27573	g>A	0	0	0.979592	0.8
27720	g>A	0	0	1	0.705882
27752	g>A	0	0	1	0.677419
27915	a>G	0	0	1	0.793103
27918	g>A	0.00757576	0	0.0869565	0.0666667
27921	g>C	0	0	0.916667	0.709677
27922	a>G	0	0	0.0833333	0.0645161
27923	g>A	0	0	0.0833333	0.0666667
27993	g>A	0	0	1	0.708333
28065	c>T	0	0	1	0.76
28272	t>C	0	0	0.925926	0.714286
28455	g>C	0	0.0833333	0	0.0322581
28456	c>T	0.00740741	0.0408163	0	0.0322581
28487	t>C	0	0	0.952381	0.606061
28506	g>T	0	0	0.947368	0.5625
28653	g>A	0	0	1	0.823529
28686	g>A	0	0	0.956522	0.758621
28701	a>C	0.025641	0	0	0.0344828
28758	t>C	0	0	0.96875	0.688889
28791	t>C	0	0	0.971429	0.755556
28877	c>G	0	0	0.0740741	0.0588235
29015	t>C	0	0	0.9375	0.731707
29017	t>C	0	0	0.9375	0.731707
29039	c>T	0	0	0.96875	0.756098
29264	a>C	0	0	0.944444	0.5
29373	c>T	0	0	0.15	0.0882353
29387	c>T	0.00877193	0	0.190476	0.114286
29414	g>A	0	0	0.166667	0.1
29423	t>C	0	0	0.173913	0.105263
29449	c>T	0.00724638	0	0.181818	0.111111
29576	c>T	0	0	0.142857	0.0967742
29577	g>T	0.0229008	0	0.047619	0.03125
29578	g>A	0	0	0.15	0.0967742
29596	a>G	0	0	0.26087	0.166667
29608	t>C	0	0	0.34375	0.255814
29696	g>A	0	0	0.659091	0.527273
29760	g>A	0	0	0.588235	0.5
29765	g>A	0	0	0.6	0.512195
29825	a>G	0	0	0.217391	0.16129
29831	c>T	0	0	0.208333	0.16129
29837	g>A	0.0123457	0	0.0909091	0.0689655
29912	g>A	0	0	0.941176	0.592593
30008	a>C	0.00900901	0	0.0454545	0.0666667
30203	g>A	0.0145985	0	0.0322581	0.030303
30271	a>T	0.0162602	0	0.0454545	0.0434783
30623	c>T	0	0	1	0.714286
30761	a>G	0	0	0.956522	0.578947
30788	g>C	0	0	0.0952381	0.0540541
30789	g>T	0.00675676	0	0.0952381	0.0540541
30986	a>G	0	0	0.942857	0.717391
30997	a>T	0	0	0.0555556	0.0416667
31399	t>A	0.0408163	0	0.0909091	0.0769231
31523	g>A	0	0	not enough mapped reads	not enough mapped reads
31673	t>G	0	0	0.125	0.0882353
31800	g>C	0	0.0384615	0.4	0.333333
31808	c>T	0	0	0.666667	0.54902
31811	a>C	0	0.0192308	0.325	0.265306
31835	g>A	0	0.0175439	0.193548	0.146341
31838	t>G	0	0.0185185	0.08	0.0571429
31855	c>G	0.0326087	0	0	0.0277778
31918	c>T	0	0	1	0.886364
32052	t>C	0	0	0.964286	0.794118
32095	g>A	0	0	0.96	0.727273
32240	a>G	0	0	0.944444	0.53125
32368	t>G	0.027027	0.0588235	0.111111	0.0769231
32414	t>C	0	0	1	0.592593
32477	g>C	0.0218978	0.0243902	0	0.0285714
32478	g>C	0.0145985	0.0243902	0	0.0285714
32480	c>A	0.0149254	0.0232558	0	0.0294118
32482	t>C	0.0144928	0.0238095	0	0.0277778
32483	g>T	0.0149254	0.047619	0	0.0277778
32606	g>A	0.00769231	0	0.966667	0.763158
32623	g>T	0.013986	0	0.0344828	0.027027
32687	c>A	0	0	0.08	0.0555556
32694	g>A	0.0182927	0	0.0454545	0.030303
32696	t>A	0.01875	0	0.0434783	0.0294118
32720	g>A	0.0205479	0.0147059	0	0
32755	a>C	0.00657895	0.0166667	0.04	0.0512821
32834	a>G	0	0	0.96	0.666667
32915	a>G	0.0292398	0	0	0
32916	t>A	0.0290698	0	0	0
32917	c>T	0.0233918	0	0	0
32924	t>G	0	0	1	0.735294
33032	c>A	0	0	0.0645161	0.0465116
33034	c>A	0.0144928	0	0.0666667	0.0487805
33035	c>T	0	0	0.0666667	0.047619
33180	t>C	0	0	0.941176	0.666667
33387	g>A	0.0121212	0.0163934	0	0.03125
33390	c>T	0.0122699	0.0163934	0	0.0285714
33448	g>A	0	0	0.92	0.71875
33476	a>T	0.0245902	0	0	0.030303
33481	c>A	0.0169492	0	0.04	0.0285714
33551	g>T	0	0	0.0869565	0.0645161
33553	c>T	0	0	0.0869565	0.0645161
34093	a>T	0.0164835	0	0	0.0227273
34261	a>T	0	0	1	0.684211
34270	g>A	0	0	1	0.702703
34290	a>G	0	0	1	0.666667
34417	c>T	0	0	1	0.65
34591	c>A	0	0	1	0.692308
34785	a>C	0	0	0.142857	0.0869565
34787	t>A	0	0	0.142857	0.0869565
34791	c>T	0	0	0.142857	0.0869565
34939	c>A	0.00584795	0	0.0333333	0.0512821
34939	c>T	0	0	0.933333	0.717949
35014	t>C	0.00675676	0	1	0.771429
35101	a>G	0	0	0.96	0.631579
35387	g>T	0.008	0	1	0.615385
35699	a>G	0.00826446	0	0.0454545	0.0625
35812	c>A	0.0193548	0	0	0.02
35877	a>T	0.0235294	0	0.0434783	0.0277778
35879	c>T	0.0290698	0	0	0
36036	c>T	0.0138889	0	0.0357143	0.025
36042	g>C	0.0192308	0	0	0.0454545
36043	g>C	0.0127389	0	0	0.0444444
36232	t>C	0	0	0.956522	0.733333
36385	g>A	0.025	0	0	0.0263158
36387	t>A	0.0193548	0	0	0.027027
36411	g>A	0.00625	0.0178571	0	0.0512821
36412	c>T	0.00649351	0.0178571	0	0.05
36413	g>C	0.00641026	0.0181818	0	0.05
36778	c>G	0	0	0.6	0.214286
36780	c>A	0.0126582	0	0.285714	0.133333
36935	a>G	0	0	not enough mapped reads	0.333333
36938	g>A	0	0	not enough mapped reads	0.333333
36941	g>C	0	0	not enough mapped reads	0.333333
36948	c>G	0	0	1	0.555556
37334	t>G	0	0	0.0606061	0.047619
37490	t>A	0	0	0.0869565	0.0588235
37491	c>G	0	0	0.0869565	0.0588235
37492	g>A	0	0	0.0869565	0.0588235
37546	a>G	0.00787402	0.0681818	0.121212	0.441558
37549	g>A	0.0075188	0	0.0555556	0.0243902
37559	g>A	0.0220588	0	0	0.0117647
37573	t>A	0	0	0.114286	0.45977
37573	t>G	0.013986	0.0784314	0.0857143	0.0344828
37609	g>A	0	0	0.0909091	0.0344828
37615	g>C	0.00719424	0.0877193	0.125	0.505882
37618	c>T	0	0	0.0666667	0.0246914
37624	c>A	0.0413223	0	0	0
37624	c>G	0.00826446	0.0847458	0.0666667	0.5125
37627	g>A	0	0	0.0606061	0.0253165
37645	a>G	0	0.0344828	0.0384615	0.288889
37660	g>C	0.0138889	0.0185185	0	0.171429
37693	g>A	0	0	0.125	0.103448
37696	g>A	0	0	0.96	0.774194
37720	g>A	0	0.0384615	0.225806	0.205128
37729	a>G	0.00952381	0.0357143	0.0357143	0.075
37753	c>G	0.00641026	0.08	0.0606061	0.0833333
37768	g>A	0	0.0357143	0.25	0.188679
37786	g>C	0.00671141	0.0555556	0.0555556	0.0754717
37795	a>G	0	0.0277778	0.189189	0.153846
37798	g>A	0.00649351	0.0833333	0.257143	0.24
37807	a>G	0	0.0540541	0.0571429	0.0625
37843	g>A	0	0	0.0740741	0.0540541
37870	t>C	0	0	0.909091	0.645161
37885	c>T	0	0.0212766	0.111111	0.0833333
37917	g>A	0.00671141	0.0196078	0.2	0.12
37918	g>A	0.00671141	0.0192308	0.129032	0.240741
37921	a>C	0.00666667	0	0.151515	0.288136
37921	a>G	0.00666667	0.0212766	0.212121	0.118644
37933	g>A	0	0.047619	0.235294	0.129032
37939	a>G	0.0204082	0.139535	0.432432	0.492063
37960	t>C	0.0258065	0.108696	0.268293	0.460526
37969	g>A	0.013986	0	0.0238095	0.0133333
37972	g>A	0.0272109	0.115385	0.261905	0.493506
38035	g>C	0.008	0.0701754	0.0909091	0.246154
38053	a>G	0	0.0350877	0.391304	0.305085
38056	g>A	0	0.0344828	0.978723	0.766667
38123	a>G	0	0.0140845	0.03125	0.0434783
38137	a>G	0	0.0136986	0.206897	0.136364
38139	t>C	0.0131579	0.0133333	0	0.0243902
38152	a>G	0	0	0.15	0.0967742
38161	g>A	0	0	1	0.647059
38164	g>C	0	0	1	0.636364
38173	g>A	0	0	0.12	0.075
38176	g>A	0	0	0.12	0.0769231
38200	a>G	0	0	0.125	0.0882353
38221	t>G	0	0	0.173913	0.125
38252	t>A	0.0142857	0.0227273	0	0.0285714
38253	a>T	0.013986	0.0227273	0	0.0277778
38255	a>G	0.0136986	0.0232558	0	0.0277778
38276	g>T	0	0	0.12	0.0909091
38277	a>T	0	0	0.0833333	0.0625
38278	t>C	0	0	0.0833333	0.0625
38299	g>A	0	0	0.913043	0.65625
38364	g>A	0.0131579	0	0.0454545	0.0588235
38368	g>A	0	0	0.142857	0.09375
38368	g>C	0.0193548	0	0	0.03125
38413	c>G	0	0	0.173913	0.117647
38425	g>A	0.0070922	0	0.16	0.111111
38461	c>T	0	0	0.148148	0.111111
38485	g>T	0.00892857	0	0.04	0.0645161
38494	g>A	0	0	0.142857	0.114286
38509	g>A	0	0	0.176471	0.146341
38530	t>C	0	0	0.291667	0.241379
38536	t>A	0	0	0.34	0.257576
38536	t>G	0	0	0	0.0909091
38560	c>T	0.0232558	0	0.0606061	0.154762
38593	g>A	0	0	0.056338	0.259259
38596	g>A	0	0	0.422535	0.280374
38614	a>G	0.0493827	0.0652174	0.0714286	0.280374
38632	g>C	0.0481928	0.0625	0.078125	0.267327
38638	g>A	0	0	0.453125	0.298969
38653	a>G	0.0282486	0.06	0.0392157	0.222222
38662	g>A	0.0242424	0	0	0
38674	t>C	0	0	0.405405	0.283019
38674	t>G	0.0133333	0.0545455	0	0
38677	g>A	0.0126582	0.0344828	0	0
38692	g>A	0	0	0.636364	0.411765
38704	g>A	0	0	0.242424	0.153846
38781	g>A	0	0	0.962963	0.619048
38794	c>T	0	0	0.967742	0.652174
38812	t>C	0	0	0.965517	0.682927
38869	t>C	0	0	1	0.733333
38872	t>C	0.00746269	0.030303	0.0434783	0.0322581
38873	t>C	0.0147059	0	0.0416667	0.0322581
38878	c>T	0.0220588	0.0294118	0	0
38990	c>G	0.0304878	0	0	0.0277778
38994	g>T	0.0248447	0	0	0.0285714
39069	c>G	0.0222222	0	0	0
39107	g>A	0	0	1	0.468085
39172	t>C	0	0	0.944444	0.459459
39185	a>T	0.0416667	0	0	0
39187	g>T	0.0431034	0	0	0
39285	g>A	0.0434783	0	0	0
39286	a>G	0.0442478	0	0	0
39287	t>A	0.0521739	0	0	0
39293	g>A	0.0206186	0.0192308	0	0.0344828
39295	t>A	0.0210526	0.0208333	0	0.0344828
39296	a>T	0.020202	0.02	0	0.0344828
39303	a>G	0.00980392	0.0208333	0.954545	0.777778
39304	g>A	0.00990099	0.0212766	0.0416667	0.0344828
39305	c>A	0.010101	0.0212766	0.04	0.0333333
39406	g>A	0.0142857	0	1	0.588235
39537	g>A	0	0	1	0.857143
39594	a>G	0.0149254	0	1	0.761905
39699	g>A	0.0119048	0	1	0.565217
39721	a>G	0	0	1	0.666667
39726	g>A	0	0	1	0.636364
39783	g>A	0	0	1	0.705882
39843	c>T	0	0	1	0.652174
39926	a>G	0	0	1	0.857143
40059	a>G	0	0	1	0.62963
40097	a>T	0.00833333	0	0.0625	0.0689655
40331	t>C	0.00952381	0.0344828	0	0.030303
40398	a>G	0	0	1	0.818182
40524	c>T	0	0	1	0.352941
40639	t>C	0	0	0.971429	0.772727
40709	c>A	0.025641	0	0	0.0294118
40712	a>T	0.0338983	0	0	0.0285714
40714	a>G	0.0247934	0	0	0.0277778
40809	a>G	0	0	1	0.9
40873	c>T	0	0	1	0.645161
40935	t>C	0	0	1	0.707317
41003	g>A	0	0	0.952381	0.689655
41042	g>T	0	0	0.166667	0.1
41043	c>G	0	0	0.166667	0.0952381
41276	g>T	0.0163043	0.0204082	0	0
41304	g>T	0	0	0.0909091	0.0666667
41305	t>A	0	0	0.136364	0.1
41561	t>A	0.0174419	0	0	0.0208333
41629	t>A	0.0310078	0	0	0.025641
41630	c>T	0.0298507	0	0	0.025
41632	t>G	0.0344828	0	0	0.025641
41633	a>G	0.0212766	0	0	0.025641
41648	g>A	0	0	1	0.675676
41754	c>T	0	0	1	0.627907
41836	t>G	0	0	0.0689655	0.0487805
41837	c>A	0	0	0.0666667	0.047619
41867	a>T	0.0135135	0	0.030303	0.0232558
41869	c>T	0.0322581	0	0	0
42066	g>A	0	0	0.9	0.5625
42181	c>T	0	0	0.933333	0.736842
42423	c>T	0.00884956	0	0.037037	0.0487805
42594	a>G	0.00680272	0	1	0.627451
42978	c>G	0.025	0	0	0
43136	a>G	0.045977	0	0	0.0285714
44051	g>A	0.0211268	0	0.047619	0.0487805
44053	t>G	0.0143885	0	0.047619	0.0487805
44054	c>A	0.0142857	0	0.047619	0.0487805
44418	a>C	0	0	1	0.76
44478	a>G	0	0	1	0.645161
44892	t>A	0.0208333	0	0	0.0208333
44937	g>A	0.02	0	0	0.0212766
44938	g>T	0.0198675	0	0	0.0208333
45090	g>C	0.0472441	0	0	0
45094	a>T	0.057377	0	0	0
45095	t>C	0.0661157	0	0	0
45096	c>T	0.072	0	0	0
45225	g>A	0	0	0.0555556	0.0384615
45583	c>A	0.0238095	0	0	0.0238095
45627	g>T	0.0075188	0	0.0606061	0.0487805
45807	g>T	0.013986	0	0.0285714	0.0222222
46032	t>G	0.0234375	0	0	0.0285714
46033	t>A	0.03125	0	0	0.027027
46164	a>G	0	0	1	0.823529
46165	a>G	0	0	1	0.75
46299	c>T	0	0	1	0.833333
46618	g>A	0.0155039	0	0.05	0.03125
46621	g>T	0.0322581	0	0	0
46741	a>G	0	0	0.047619	0.114286
46813	g>A	0	0	1	0.652174
46900	a>G	0	0	1	0.846154
46923	g>A	0.0185185	0	1	0.7
46966	t>C	0	0	1	0.833333
47002	c>T	0.0238095	0	1	0.809524
47043	t>C	0	0	1	0.636364
47052	c>T	0	0	1	0.565217
47056	a>G	0	0	1	0.538462
47137	g>C	0	0	1	0.733333
47170	c>T	0.031746	0	0	0
47172	g>C	0.0387597	0	0	0
47174	t>A	0.0393701	0	0	0
47232	t>G	0	0	0.571429	0.166667
47233	c>T	0.00684932	0	0.428571	0.125
47302	c>T	0	0	0.92	0.621622
47405	a>G	0.0108696	0	1	0.655172
47464	g>A	0.0138889	0	1	0.653846
47564	a>G	0	0	0.956522	0.6875
47981	g>A	0	0	0.947368	0.692308
48024	g>A	0.00990099	0	0.952381	0.689655
48290	g>T	0.008	0	0.0454545	0.0588235
48431	c>A	0.00531915	0	0.0344828	0.0454545
48669	g>T	0.0151515	0	0.025641	0.0188679
48892	g>A	0.0263158	0	0	0.0263158
49453	g>T	0.0410959	0	0	0.04
49457	a>T	0.0352941	0	0	0.0322581
49554	g>A	0.0485437	0	0.047619	0.0645161
49556	t>A	0.0306122	0	0	0.0344828
49704	g>T	0.0145985	0	0.0344828	0.0227273
49898	c>A	0	0	0.0588235	0.0408163
50021	a>T	0.00719424	0.0181818	0.025641	0.0222222
50128	g>C	0.0150376	0	0.027027	0.0192308
50129	c>T	0.0151515	0	0.0277778	0.0196078
50230	a>G	0.0140845	0	0.047619	0.0285714
50431	c>A	0.0198675	0	0	0.0465116
50433	t>A	0.0198675	0	0	0.047619
50557	g>A	0	0	1	0.880952
50662	c>T	0.0149254	0.0327869	0	0
50666	t>A	0.0222222	0.0169492	0	0
50667	a>T	0.0218978	0.0169492	0	0
50713	a>G	0	0	0.942857	0.66
50753	g>A	0.0342466	0	0	0
50754	a>T	0.0413793	0	0	0
50756	a>T	0.0405405	0	0	0
50857	g>T	0.0116959	0	0.0357143	0.0222222
51005	a>C	0	0	0.0869565	0.0714286
51044	a>G	0.0194175	0	0.05	0.0434783
51064	t>C	0	0	0.928571	0.8125
51066	c>G	0.0483871	0	0	0.0625
51478	c>T	0.0197368	0	0	0.0172414
51480	a>T	0.0194805	0	0.0238095	0.0169492
51599	a>G	0	0	1	0.837838
51622	g>T	0.0217391	0	0	0.027027
51805	t>A	0.0340136	0	0	0
51839	a>G	0	0	0.9375	0.666667
51962	a>G	0	0	0.958333	0.560976
51971	a>G	0	0	0.956522	0.55
52016	c>G	0.021978	0	0	0
52372	g>T	0.0217391	0	0	0.0232558
52509	c>A	0.0413223	0	0	0
52909	a>G	0	0	0.958333	0.676471
53011	g>A	0.00684932	0.0163934	0.047619	0.0285714
53054	t>A	0.0357143	0	0	0
53671	t>C	0	0	1	0.684211
53739	c>T	0.0123457	0	1	0.869565
53827	c>T	0	0	0.961538	0.714286
53828	a>G	0	0	0.96	0.705882
53887	a>C	0	0	0.954545	0.75
53891	t>C	0	0	0.954545	0.777778
53927	g>A	0	0	1	0.653846
53951	c>A	0	0	0.888889	0.347826
53958	t>C	0.0108108	0	0.833333	0.344828
53973	t>A	0	0	0.894737	0.485714
54115	t>C	0	0	1	0.84375
54122	t>G	0.0121951	0	1	0.870968
54330	t>G	0	0	1	0.6
54466	g>C	0.0254777	0	0	0
54467	g>T	0.0261438	0	0	0
54898	c>T	0.0143885	0	0.03125	0.0238095
55421	t>G	0.0571429	0	0	0
55483	t>C	0.038961	0	0.05	0.0344828
55485	c>G	0.038961	0	0.05	0.0344828
55489	c>T	0.0384615	0	0.0526316	0.0344828
56525	g>T	0.0210526	0	0.0625	0.03125
57043	t>G	0.0182927	0	0	0.0322581
57044	c>A	0.0185185	0	0	0.0322581
57675	g>C	0.1	0.0555556	0	0
57788	g>A	0.0285714	0	0	0.0357143
57821	a>T	0	0.0689655	0.0588235	0.0333333
58068	g>A	0.0307692	0	0	0
58069	c>G	0.0310078	0	0	0
58071	g>A	0.025	0	0	0.0238095
58506	c>G	0.0740741	0	0	0.0625
58933	c>T	0	0	0.12	0.0789474
58969	a>C	0	0	0.242424	0.181818
59031	c>T	0.0134228	0.0232558	0	0.0212766
59032	c>G	0	0	0.28125	0.191489
59035	a>G	0	0	0.275862	0.181818
59043	c>A	0	0	0.25	0.157895
59071	t>G	0	0	0.238095	0.147059
59080	a>T	0	0	0.157895	0.0967742
59083	c>T	0	0	0.142857	0.0857143
59089	c>T	0	0	0.130435	0.0857143
59128	t>G	0	0	0.142857	0.103448
59179	c>G	0.0070922	0.025	0.030303	0.0232558
59216	c>A	0.00621118	0.103448	0.0810811	0.113208
59221	t>C	0.0121951	0.09375	0.0789474	0.127273
59257	t>C	0.00584795	0.0769231	0.0882353	0.117647
59269	a>G	0	0.0769231	0.0606061	0.1
59272	a>G	0.0106952	0.0769231	0.0588235	0.1
59278	c>G	0.00549451	0	0.03125	0.0425532
59319	a>C	0	0	0.107143	0.0857143
59327	a>G	0	0	0.103448	0.0789474
59332	t>C	0	0	0.137931	0.105263
59362	g>T	0	0	0.193548	0.157895
59371	t>C	0	0	0.258065	0.216216
59446	g>T	0.0731707	0	0	0.047619
59452	t>C	0	0	0.1875	0.15
59455	t>C	0	0	0.2	0.157895
59526	a>T	0.0336134	0	0	0
59911	g>A	0.0285714	0	0	0
59914	g>T	0.0273973	0	0	0
60229	g>T	0.0176471	0	0	0.0232558
60231	a>T	0.0175439	0	0	0.0238095
60413	g>C	0.0144928	0	0.0333333	0.025
60503	a>G	0	0	0.09375	0.0731707
60515	a>G	0.00653595	0	0.1	0.0769231
60542	a>G	0	0	0.103448	0.0769231
60560	g>A	0	0	0.1	0.0697674
60581	g>A	0	0	0.0882353	0.0638298
60650	g>A	0.0147059	0	0.03125	0.0238095
60734	c>A	0	0	0.0444444	0.0338983
60736	g>A	0	0	0.0416667	0.03125
60738	t>C	0	0	0.0408163	0.0307692
60739	a>G	0	0	0.0416667	0.031746
60744	g>A	0.0118343	0	0.0212766	0.015625
61191	a>G	0	0	0.148148	0.1
61209	a>G	0	0	0.1875	0.130435
61220	g>A	0.00694444	0	0.2	0.133333
61251	c>G	0	0	0.310345	0.2
61284	g>C	0	0	0.225806	0.162791
61311	a>T	0	0	0.153846	0.102564
61320	a>C	0	0	0.206897	0.15
61362	g>C	0	0	0.0689655	0.0571429
61365	g>C	0	0	0.0740741	0.0606061
61377	g>A	0	0	0.137931	0.114286
61383	g>A	0	0	0.142857	0.117647
61422	t>C	0	0	0.325581	0.27451
61437	c>T	0	0	0.416667	0.363636
61446	g>A	0	0	0.446809	0.362069
61449	a>G	0	0.0322581	0	0.0508475
61464	a>G	0	0.0357143	0	0.0526316
61467	t>C	0	0.0344828	0	0.0526316
61497	g>A	0	0	0.513514	0.395833
61552	a>G	0	0	0.0645161	0.0512821
61659	c>T	0.0124224	0.0294118	0	0
61701	t>C	0.00680272	0.0298507	0.0333333	0.025641
61704	g>A	0.00699301	0.0322581	0.0344828	0.0263158
61706	g>C	0.00689655	0.0327869	0.0333333	0.025641
61707	g>T	0.00719424	0.0327869	0.0357143	0.027027
62106	c>G	0.0129032	0.0327869	0	0
62107	g>A	0.0127389	0.0338983	0	0
62121	c>T	0.00591716	0	0.913043	0.552632
62143	a>C	0.0103093	0.0208333	0	0.025641
62144	c>T	0.0103093	0.0208333	0	0.025641
62225	t>A	0.0172414	0	0.0454545	0.030303
62378	g>C	0.0144928	0	0.0344828	0.0263158
62727	g>A	0.00793651	0	0.0689655	0.0512821
63191	a>C	0.0344828	0	0	0.025
63194	a>T	0.0254237	0	0	0.0243902
63196	c>T	0.0254237	0	0	0.025641
63208	a>T	0.0305344	0	0	0.0238095
64089	g>C	0.0315789	0	0	0.037037
64289	t>A	0.00571429	0	0.0384615	0.0425532
64372	g>C	0.00632911	0.015625	0.0322581	0.0243902
64439	g>C	0.0215827	0	0	0.0263158
64444	g>T	0.0225564	0	0	0.025
64542	c>A	0.0310078	0	0	0
64873	t>G	0.0185185	0	0	0.0208333
64978	a>T	0.020979	0	0	0.025
64982	g>T	0.0141844	0	0.037037	0.025641
64983	t>C	0.0150376	0	0.037037	0.025641
64989	t>A	0.0148148	0.0178571	0	0.0263158
64990	a>T	0.0150376	0.0178571	0	0.0263158
65005	c>T	0.0191083	0	0	0.025641
65272	g>T	0.0274725	0	0	0.0294118
65297	t>G	0.00598802	0.0217391	0.0434783	0.0344828
65563	c>T	0.0258065	0	0	0
65579	a>T	0.0124224	0	0.0333333	0.02
65587	a>G	0.0192308	0	0	0.0212766
65608	c>G	0.01875	0	0	0.0208333
65856	t>A	0.0239521	0	0	0.0285714
65861	a>G	0.0185185	0	0	0.0277778
65993	g>C	0.0265487	0	0.047619	0.0322581
65994	c>T	0.034188	0	0.047619	0.0625
66658	g>A	0.0202703	0	0	0.0333333
66747	t>G	0.0394737	0.0243902	0	0
67899	a>T	0.0264901	0	0	0
67972	c>T	0.00662252	0	0.0357143	0.0454545
67999	a>T	0	0	0.0645161	0.0465116
68082	g>A	0.02	0	0	0.0243902
68083	a>G	0.0197368	0	0	0.0232558
68208	c>A	0.0160428	0	0	0.0263158
68216	g>A	0.0111732	0.0172414	0	0.0285714
68397	c>A	0	0.0222222	0.0666667	0.05
68399	g>A	0	0.0212766	0.0645161	0.05
68400	g>T	0	0	0.0606061	0.047619
68402	c>G	0	0	0.0588235	0.0454545
68486	a>G	0	0	1	0.659091
68563	a>C	0	0	0.0869565	0.0606061
68673	c>T	0.027027	0	0.04	0.0434783
68773	a>T	0.0121212	0	0.03125	0.0196078
68995	c>T	0.0120482	0.0263158	0	0.0217391
68996	a>T	0.0121951	0	0.0322581	0.0212766
69128	c>A	0.0128205	0	0	0.0526316
69379	a>T	0.025641	0	0	0
69623	a>T	0.0277778	0	0	0
69624	t>C	0.0364964	0	0	0
69651	g>A	0	0	0.111111	0.0740741
69866	c>A	0.0306748	0	0	0
69867	a>T	0.0246914	0	0	0
69911	g>A	0	0	0.0833333	0.0588235
70403	c>A	0.0136986	0.0645161	0	0.025641
70497	g>T	0.00584795	0	0.0512821	0.0350877
70585	g>A	0.0220588	0	0	0.0238095
70586	c>A	0.0149254	0.025	0	0.047619
70589	c>T	0.0151515	0.0243902	0	0.0243902
70661	c>A	0.0196078	0	0	0
71458	c>T	0.00645161	0	0.0714286	0.0540541
71796	t>A	0.0127389	0	0.027027	0.0222222
71798	g>C	0.0128205	0	0.0277778	0.0227273
71799	c>T	0.0129032	0	0.0540541	0.0444444
72000	g>A	0.0264901	0	0	0
72001	c>G	0.0261438	0	0	0
72149	c>A	0.0597015	0	0	0
72150	a>G	0.0597015	0	0	0
72151	t>A	0.0655738	0	0	0
72517	c>T	0.0112994	0	0.0294118	0.0212766
72518	g>C	0.0113636	0	0.0294118	0.0212766
72777	c>T	0.0357143	0	0.0526316	0.04
72876	g>A	0.0129032	0	0	0.04
72877	c>G	0.0191083	0	0	0.0384615
72881	c>G	0.0125786	0	0	0.0377358
72883	c>A	0.025641	0	0	0.0555556
72884	c>T	0.0189873	0	0	0.0188679
72915	a>T	0.0232558	0	0	0
73034	t>A	0.0153846	0	0.03125	0.0285714
73036	t>A	0.023622	0	0.0333333	0.030303
73039	t>G	0.015625	0	0.0294118	0.027027
73201	t>C	0.015748	0	0.0322581	0.0232558
73204	g>A	0.0344828	0	0	0
73207	a>T	0.034188	0	0	0
73588	g>T	0.0225564	0	0	0.0227273
73617	c>G	0.0167598	0	0.0333333	0.02
73619	a>T	0.0111111	0	0.0333333	0.0208333
73620	g>C	0.0114286	0	0.0322581	0.02
73621	c>T	0.0112994	0	0.0322581	0.02
73726	a>T	0.0172414	0	0.0357143	0.025641
74599	c>T	0.0119048	0.0208333	0	0.025641
74904	c>A	0.0124224	0	0.03125	0.0232558
75067	c>G	0.0135135	0	0.037037	0.025
75207	g>T	0	0.0638298	0	0.027027
75655	c>G	0.0147059	0	0.0769231	0.047619
75814	g>T	0.0211268	0	0	0.0465116
75816	g>C	0.0211268	0	0	0.0243902
75854	a>G	0	0	0.129032	0.0851064
75882	a>G	0	0	0.133333	0.0888889
75897	a>G	0.00704225	0	0.129032	0.0888889
75914	g>A	0	0	0.125	0.0888889
75957	t>A	0	0	0.0645161	0.0512821
75964	c>G	0.0272109	0	0	0
75968	g>T	0.027027	0	0	0
75972	g>A	0	0	0.151515	0.121951
75987	g>A	0	0	0.138889	0.113636
76023	a>G	0	0	0.166667	0.125
76031	g>A	0	0	0.0666667	0.05
76034	a>T	0	0	0.0645161	0.047619
76036	a>G	0	0	0.0625	0.047619
76037	c>G	0	0	0.0606061	0.0454545
76056	c>T	0	0	0.0588235	0.0416667
76103	t>G	0	0	0.0526316	0.0377358
76190	c>T	0	0	0.0588235	0.0465116
76226	t>A	0	0	0.0769231	0.0571429
76229	c>T	0	0	0.0769231	0.0555556
76308	a>G	0	0	0.130435	0.0769231
76320	a>G	0	0	0.225806	0.148936
76341	g>T	0	0	0.257143	0.18
76359	a>G	0	0	0.325	0.25
76379	c>G	0	0	0.0425532	0.0344828
76381	a>T	0	0	0.0425532	0.0350877
76382	t>C	0	0	0.0425532	0.0350877
76383	c>T	0	0	0.0425532	0.0350877
76412	g>T	0	0	0.45	0.346154
76483	t>C	0	0	0.333333	0.263158
76510	c>T	0	0	0.26087	0.230769
76543	c>A	0.0137931	0	0.0232558	0.0204082
76622	a>G	0	0	0.416667	0.322581
76973	c>T	0	0	0.384615	0.272727
76976	a>C	0.0130719	0	0.027027	0.0188679
76988	g>A	0	0	0.371429	0.270833
77029	t>C	0	0	0.325	0.245283
77098	c>T	0.00613497	0.0169492	0.410256	0.275862
77110	c>T	0	0.0175439	0.377778	0.269841
77257	g>A	0.00649351	0.015625	0.114286	0.0851064
77259	c>T	0	0.0153846	0.0909091	0.0652174
77276	a>C	0	0	0.0833333	0.0625
77289	c>T	0	0	0.0540541	0.0392157
77292	c>A	0.0147059	0.0571429	0	0
77293	g>T	0.00740741	0.0416667	0	0
77325	c>T	0.00724638	0	0.208333	0.149254
77360	t>C	0	0	0.326923	0.242857
77374	g>A	0	0	0.0392157	0.0285714
77383	a>G	0	0.015625	0.354167	0.257576
77384	a>C	0	0	0.375	0.272727
77391	t>C	0.0215827	0.0178571	0	0.0153846
77396	g>T	0.0273973	0	0	0.015625
77408	c>T	0	0	0.425532	0.327869
77436	a>G	0	0.0227273	0.514286	0.428571
77760	a>C	0.0168539	0	0	0.0151515
77843	a>G	0	0	0.309091	0.246377
77866	c>A	0.0113636	0	0	0.0307692
77918	c>T	0.00729927	0	0.361702	0.283333
77981	t>C	0	0	0.423077	0.34375
77999	a>G	0	0.0185185	0.425926	0.338235
78052	c>G	0.0231214	0	0	0.016129
78054	t>A	0.0175439	0	0	0.0163934
78077	g>A	0	0.0444444	0.48	0.393443
78077	g>C	0.0113636	0.0444444	0	0
78078	g>T	0.0113636	0	0.02	0.0166667
78080	c>T	0.010989	0	0.02	0.0322581
78110	a>G	0	0.0227273	0.456522	0.375
78116	t>A	0.00571429	0	0.0208333	0.0350877
78174	g>A	0.00735294	0.0333333	0.410256	0.326531
78202	c>T	0.0172414	0.0909091	0.340909	0.294118
78296	a>C	0.0251572	0	0	0
78351	t>A	0	0	0.0465116	0.0384615
78386	g>T	0	0	0.52381	0.44
78395	a>G	0	0	0.565217	0.472727
78407	c>T	0.0245902	0	0.0192308	0.0163934
78408	c>G	0.025	0.0263158	0	0
78409	a>G	0.048	0	0.0196078	0.0166667
78412	c>G	0.0241935	0.0294118	0	0
78561	c>A	0.0272109	0	0.0204082	0.015873
78562	a>T	0.0204082	0	0.02	0.015625
78590	a>T	0	0	0.0512821	0.0384615
78823	a>G	0.00735294	0	0.425	0.314815
78889	g>A	0.00719424	0.0196078	0.574468	0.457627
78927	t>C	0.0115607	0	0.0196078	0.0166667
78928	t>C	0.0117647	0	0.0192308	0.0163934
78930	c>A	0.0122699	0	0.0196078	0.0169492
78934	g>T	0.0121951	0	0.0204082	0.0175439
78955	t>C	0	0	0.325581	0.264151
79092	a>G	0	0.015873	0.130435	0.148148
79107	a>G	0	0.015625	0.130435	0.129032
79222	a>G	0.00704225	0.0163934	0.48	0.387097
79229	g>A	0.0373134	0	0	0
79231	t>A	0.037594	0	0	0
79236	g>A	0.03125	0	0.452381	0.372549
79238	g>A	0.0325203	0	0	0
79328	a>G	0	0.0147059	0.289474	0.207547
79403	c>T	0	0.0217391	0.375	0.333333
79442	a>G	0	0.0238095	0.491228	0.459016
79457	g>T	0	0	0.509434	0.465517
79487	g>A	0	0	0.541667	0.490566
79571	t>C	0.128205	0	0	0
79575	c>T	0	0	0.5	0.4375
79576	c>T	0.0816327	0	0.0666667	0.111111
79577	t>C	0.0172414	0	0.0555556	0.0869565
79578	c>T	0.0172414	0	0.0526316	0.0833333
79582	a>G	0	0	0.5	0.4
79669	c>T	0	0.0204082	0.194444	0.162791
79690	t>C	0	0.0196078	0.0909091	0.0697674
79768	a>G	0	0	0.0967742	0.0666667
79777	a>T	0	0	0.15625	0.106383
79789	c>G	0	0	0.205882	0.152174
79819	g>A	0.039604	0	0	0
79834	g>A	0	0	0.3	0.26087
79891	t>A	0.0267857	0.025	0	0.0208333
79969	c>T	0	0	0.25	0.181818
80211	c>G	0	0	0.115385	0.0789474
80216	a>G	0	0	0.111111	0.075
80229	a>G	0	0	0.111111	0.0833333
80259	g>A	0.0104167	0	0.08	0.0555556
80592	a>G	0	0	0.0689655	0.0571429
80613	c>A	0	0	0.1	0.0810811
80616	a>G	0.00746269	0	0.103448	0.0833333
80634	a>C	0	0	0.0909091	0.0769231
80642	a>G	0	0	0.0909091	0.075
80949	g>A	0	0	0.0909091	0.0652174
80967	t>C	0	0	0.147059	0.108696
80979	t>C	0	0	0.222222	0.170213
81000	a>G	0	0	0.333333	0.26087
81057	g>A	0	0	0.384615	0.3
81063	c>T	0	0	0.410256	0.333333
81090	t>C	0	0	0.435897	0.346939
81147	a>G	0	0	0.233333	0.179487
81667	a>G	0	0	1	0.741935
81978	t>C	0	0	0.208333	0.172414
82049	t>C	0	0	0.375	0.3125
82092	a>G	0	0	0.147059	0.116279
82210	c>G	0	0.02	0.0740741	0.0526316
82211	c>T	0.0070922	0	0.0769231	0.0555556
82228	t>G	0.00649351	0.0238095	0.0285714	0.0212766
82230	a>C	0	0	0.147059	0.108696
82230	a>T	0.0192308	0.025641	0	0
82269	c>G	0	0	0.333333	0.266667
82284	t>C	0	0	0.0392157	0.0338983
82305	c>G	0	0	0.352941	0.290323
82306	a>T	0.0185185	0	0	0.0322581
82347	a>G	0	0	0.233333	0.152174
82356	t>C	0	0	0.142857	0.0833333
82359	a>G	0.00531915	0	0.217391	0.128205
82389	g>C	0	0	0.0740741	0.0454545
82392	c>A	0	0	0.0714286	0.0454545
82394	g>T	0	0	0.392857	0.244444
82398	a>G	0	0	0.357143	0.227273
82410	g>A	0	0	0.366667	0.255814
82416	c>T	0.00662252	0	0.382353	0.276596
82422	t>C	0.0134228	0.037037	0	0.0677966
82443	c>T	0.00666667	0.0277778	0.0208333	0.0136986
82461	g>C	0.05	0.194444	0.0769231	0.268293
82464	a>G	0.0454545	0.2	0.0769231	0.268293
82482	g>C	0.0504202	0.241379	0.0869565	0.297297
82506	a>G	0.0823529	0.28	0.628571	0.645161
82512	g>A	0	0	0.53125	0.293103

## Sheet: Corynebacterium variable
Position	SNV	P1_LIT_4	P1_PC_1	P2_LIT_8	P2_PC_1
74	t>C	0	0	0.179487	0.233333
143	t>C	0	0	0.208333	0.277778			0	< 0.1
176	t>C	0	0	0.319149	0.394737			0.571429	> 0.5
188	t>C	0	0	0.318182	0.388889
191	t>C	0	0	0.318182	0.388889
239	t>C	0	0	0.270833	0.285714			Major Allele distance matrix
266	t>C	0	0	0.244898	0.257143				P1_LIT_4	P1_PC_1	P2_LIT_8	P2_PC_1
341	c>G	0.015873	0	0.0204082	0.025			P1_LIT_4	0	0	0.137634	0.217204
350	t>C	0.0075188	0	0.23913	0.297297			P1_PC_1	0	0	0.13871	0.217204
374	g>C	0.00680272	0	0.258621	0.297872			P2_LIT_8	0.137634	0.13871	0	0
374	g>T	0	0.015873	0.0344828	0.0425532			P2_PC_1	0.217204	0.217204	0	0
382	g>C	0	0.016129	0.0338983	0.0444444
383	c>G	0	0.016129	0.0344828	0.0454545
392	g>A	0	0	0.196429	0.261905
395	t>C	0	0.016129	0.218182	0.292683
401	c>T	0	0	0.196078	0.27027
407	t>C	0	0.0144928	0.037037	0.05
473	g>A	0.025	0	0.0192308	0
474	c>G	0.026087	0	0.0192308	0
476	c>T	0.025	0	0.0188679	0
479	t>C	0	0	0.27451	0.333333
479	t>G	0.024	0	0.0196078	0
515	t>C	0.00628931	0.03125	0.266667	0.315789
527	c>T	0.00628931	0.0333333	0.0204082	0.0243902
557	t>C	0.00653595	0.03125	0.131579	0.16129
569	t>G	0	0.0487805	0.135135	0.166667
572	c>T	0	0.0454545	0.0857143	0.111111
573	g>T	0.00632911	0	0.0571429	0.037037
597	t>C	0	0.0204082	0.114286	0.142857
632	c>T	0	0.0175439	0.15625	0.208333
635	t>C	0	0.0185185	0.148148	0.190476
644	t>C	0	0.0185185	0.148148	0.190476
647	g>A	0	0.0188679	0.206897	0.26087
656	c>T	0.00884956	0	0.1875	0.25
722	g>A	0	0	0.282051	0.34375
767	c>T	0	0	0.258065	0.307692
797	g>T	0	0	0.0967742	0.130435
916	a>C	0	0	0.0425532	0.0571429
926	g>T	0	0.0384615	0.0625	0.0833333
980	c>T	0	0.0185185	0.183333	0.244444
983	c>T	0	0.0175439	0.1875	0.244898
1001	c>G	0.00689655	0.0163934	0.0694444	0.0384615
1022	c>G	0.00666667	0.0163934	0.0833333	0.0566038
1025	t>C	0.00680272	0.0166667	0.084507	0.0576923
1032	g>A	0.0127389	0.0147059	0.0136986	0.0181818
1033	c>T	0.0128205	0.0149254	0.0136986	0.0181818
1034	c>T	0.0128205	0.0149254	0.0833333	0.0545455
1035	c>G	0.00641026	0.0151515	0.0138889	0.0178571
1036	a>G	0.00662252	0.0149254	0.0136986	0.0178571
1079	c>T	0.024	0.0232558	0.380952	0.446809
1091	t>C	0.0243902	0	0.3	0.409091
1109	c>T	0.00746269	0	0.037037	0.047619
1112	a>G	0.0150376	0	0.407407	0.52381
1127	a>G	0.0134228	0	0.381818	0.525
1154	c>T	0	0	0.0307692	0.0454545
1163	c>T	0.00598802	0.105263	0.343284	0.444444
1181	t>G	0.0121951	0.159091	0.0757576	0.0425532
1187	g>C	0.0184049	0.155556	0.0757576	0.0425532
1205	t>C	0.02	0.196078	0.390625	0.44186
1208	g>A	0.0201342	0.204082	0.147541	0.0731707
1259	g>A	0.020202	0.170732	0.243902	0.225806
1280	g>C	0	0.0714286	0.111111	0.0416667
1455	t>C	0.0147059	0	0.181818	not enough mapped reads
1456	c>G	0.0149254	0	0.166667	not enough mapped reads
1457	c>A	0.0140845	0	0.166667	not enough mapped reads
1458	a>T	0.0151515	0	0.166667	not enough mapped reads
1460	a>T	0.0144928	0	0.166667	not enough mapped reads
1670	t>C	0	0	0.0882353	0.107143
1688	t>C	0.00746269	0	0.121951	0.142857
1692	t>A	0.0289855	0	0	0
1693	a>T	0.0289855	0	0	0
1739	t>C	0	0	0.208333	0.243902
1751	t>C	0	0	0.2	0.25
1796	t>C	0	0	0.131579	0.2
1805	t>G	0	0	0.0810811	0.130435
1811	t>C	0	0	0.0833333	0.130435
1871	t>C	0	0.0434783	0.15625	0.217391
1883	c>G	0	0.0416667	0.222222	0.296296
1885	t>A	0.0291971	0	0	0
1886	c>G	0.0294118	0	0	0
1922	g>A	0	0.03125	0.27907	0.375
1931	c>T	0	0.0322581	0.266667	0.352941
1949	t>C	0	0	0.209302	0.272727
1968	g>T	0	0	0.170732	0.21875
1982	t>C	0	0	0.114286	0.148148
2162	t>C	0	0	0.594595	1
2213	t>C	0	0	0.0833333	0.133333
2219	t>C	0	0	0.0851064	0.125
2228	t>C	0	0	0.0816327	0.117647
2246	t>C	0	0	0.0666667	0.09375
2321	t>C	0	0	0.0526316	0.0909091
2339	a>G	0	0	0.0555556	0.0952381
2360	g>A	0	0	0.102564	0.166667
2366	c>T	0	0	0.125	0.192308
2378	g>C	0	0	0.170213	0.25
2432	a>G	0	0	0.32	0.390244
2453	t>C	0	0	0.321429	0.391304
2459	c>T	0.0280374	0.0425532	0	0
2462	c>T	0.0277778	0.0377358	0.031746	0.0425532
2471	c>T	0.03	0.0350877	0.0447761	0.0714286
2486	g>C	0	0	0.156627	0.270833
2504	c>T	0.0344828	0.06	0.0641026	0.113636
2510	c>G	0.0327869	0.122449	0.405405	0.05
2513	c>T	0.0504202	0.0784314	0.0833333	0.157895
2519	t>C	0	0	0.106667	0.205128
2531	c>G	0	0	0.0864198	0.170732
2537	t>C	0	0	0.0740741	0.146341
2540	t>C	0.0268456	0.134615	0.37037	0.0487805
2552	t>C	0.0268456	0.14	0.361446	0.0465116
2570	c>A	0.0743243	0.0666667	0.163636	0.243243
2573	c>G	0.0689655	0.125	0.1875	0.25
2576	c>T	0	0	0.577778	0.787879
2585	t>C	0.0526316	0.0789474	0.175	0.233333
2588	t>C	0	0	0.0454545	0.0645161
2594	g>A	0.0492958	0.0512821	0.209302	0.3
2595	a>C	0.013986	0.025	0.0232558	0
2615	g>T	0.00649351	0.0192308	0.0392157	0
2618	c>G	0.00657895	0.0192308	0.0377358	0
2624	t>C	0	0.0204082	0.229167	0.297297
2624	t>G	0.0131579	0.0204082	0.0833333	0.108108
2699	c>G	0	0	0.377358	0.454545
2708	g>T	0.00621118	0.0434783	0.0227273	0.0277778
2711	c>G	0.0125786	0.0740741	0.0222222	0.027027
2715	a>T	0.0248447	0	0	0
2726	c>T	0	0	0.289474	0.323529
2735	c>T	0.00719424	0	0.228571	0.25
2738	c>T	0	0	0.264706	0.290323
2756	c>G	0.00645161	0.030303	0.025641	0.030303
2780	t>C	0.00757576	0.0238095	0.225	0.272727
2798	t>C	0	0	0.0882353	0.12
2801	t>C	0	0	0.0967742	0.130435
2813	t>C	0.00877193	0	0.705882	0.958333
2846	t>C	0	0	0.0540541	0.08
2936	t>C	0	0	0.0697674	0.0967742
2943	t>G	0	0	0.0952381	0.137931
2948	g>A	0.015625	0.0204082	0.116279	0.16129
2987	g>C	0	0	0.205882	0.28
3029	c>T	0	0	0.35	0.4375
3035	c>A	0	0	0.4	0.461538
3047	t>C	0	0.0357143	0.388889	0.466667
3056	g>A	0.027027	0.0333333	0.5	0.6
3080	t>G	0	0.04	0.333333	0.388889
3083	g>T	0	0	0.0869565	0.1
3095	c>A	0	0	0.08	0.0952381
3116	t>C	0	0	0.0833333	0.105263
3119	t>C	0	0.0344828	0.12	0.157895
3255	c>T	0	0	0.0606061	0.105263
3286	c>T	0	0	0.181818	0.258065
3386	t>C	0	0	0.282609	0.361111
3391	c>G	0	0	0.276596	0.361111
3425	g>A	0	0	0.176471	0.272727
3439	c>A	0	0	0.125	0.2
3493	c>T	0.0114943	0	0.76	0.904762
3512	t>C	0	0	0.222222	0.25
3521	t>C	0	0	0.285714	0.296296
3563	c>T	0	0	0.533333	0.6
3569	t>G	0.00877193	0.0185185	0.352941	0.391304
3587	c>T	0.00793651	0.0181818	0.378788	0.438596
3655	c>A	0	0	0.0363636	0.047619
3659	c>G	0	0	0.236364	0.302326
3683	c>A	0	0	0.173913	0.235294
3686	t>G	0	0	0.139535	0.193548
3695	t>C	0	0.015873	0.114286	0.16
3707	c>G	0	0	0.157895	0.230769
3731	g>T	0	0	0.15	0.230769
3770	c>G	0.0272727	0	0.0192308	0
3818	c>T	0	0	0.196078	0.25
3830	g>A	0	0	0.176471	0.225
3836	t>C	0	0	0.169811	0.214286
3858	t>G	0.00806452	0.0344828	0.156863	0.190476
3860	c>G	0.0151515	0	0.0192308	0.0238095
3863	g>A	0	0	0.137255	0.170732
3863	g>C	0.0307692	0	0	0
3884	c>G	0.0147059	0.0188679	0.166667	0.189189
3936	g>C	0.028169	0	0	0
3965	t>A	0	0	0.375	0.45
4004	t>C	0.00584795	0	0.322581	0.384615
4034	t>C	0	0	0.269231	0.325581
4041	t>C	0.0231214	0.0434783	0.824561	1
4055	g>A	0.0254777	0.0454545	0.125	0.152174
4094	t>C	0.0340136	0.0465116	0.341463	0.424242
4118	g>A	0	0	0.15	0.176471
4121	t>C	0	0	0.15	0.176471
4124	t>C	0.028169	0.0208333	0.175	0.205882
4127	t>C	0.0202703	0.0408163	0.3	0.363636
4337	t>C	0.00854701	0	0.0769231	0.115385
4343	t>C	0	0	0.116279	0.172414
4370	t>C	0	0	0.627907	1
4382	t>C	0	0	0.15	0.24
4388	a>C	0	0.016129	0.157895	0.25
4436	t>C	0	0	0.0967742	0.130435
4487	c>T	0	0	0.097561	0.125
4502	t>C	0	0	0.0909091	0.125
4580	t>C	0	0	0.315789	0.5
4586	t>C	0	0	0.324324	0.5
4598	t>C	0	0	0.27027	0.434783
4616	t>C	0	0.0227273	0.255814	0.34375
4637	t>C	0	0	0.209302	0.272727
4661	t>C	0	0	0.0487805	0.0666667
4678	c>G	0	0	0.0465116	0.0666667
4688	t>C	0.008	0	0.0697674	0.0645161
4712	a>G	0	0	0.717949	1
4776	a>T	0.008	0	0.0645161	0.047619
4910	g>C	0	0	0.0681818	0.103448
4928	a>G	0	0.0166667	0.634146	1
5003	c>T	0	0.0196078	0.333333	0.433333
5036	t>C	0	0	0.205882	0.291667
5156	t>G	0.00704225	0	0.155172	0.204545
5168	t>C	0	0	0.241379	0.318182
5186	c>A	0	0	0.303571	0.404762
5225	g>C	0	0.0212766	0.377049	0.46
5243	t>C	0	0.0238095	0.288136	0.34
5276	t>C	0	0.0243902	0.181818	0.228571
5359	t>C	0.031746	0	0.0714286	0
5360	c>T	0.0461538	0	0.0689655	0
5414	t>C	0	0	0.0625	0.0769231
5477	t>C	0.00714286	0	0.0638298	0.0769231
5501	t>C	0	0	0.0666667	0.0909091
5513	t>C	0.00714286	0	0.0512821	0.0344828
5608	c>T	0.0153846	0	0.825	1
5630	c>T	0	0	0.888889	0.969697
5675	g>A	0	0	0.827586	0.96
5678	g>T	0	0	0.827586	0.96
5701	t>C	0.0116279	0	0.666667	0.947368
5722	g>A	0	0	0.56	0.875
5723	t>C	0.00909091	0	0.576923	0.882353
5820	c>T	0	0	0.727273	0.96
5876	c>T	0	0.0175439	0.0588235	0.0416667
5877	g>C	0	0.0185185	0.0606061	0.0434783
6277	g>A	0	0	0.0606061	0.1
6335	c>T	0.028169	0	0.0222222	0
6599	g>A	0	0	0.809524	0.944444
7011	g>T	0.0218978	0	0.0285714	0
7040	c>A	0.0273973	0	0	0
7517	a>T	0.0147059	0	0.025641	0.0416667
7637	c>T	0	0	0.740741	1
7726	g>A	0.00662252	0	0.814815	0.916667
7985	g>A	0.0272109	0	0	0
7987	t>A	0.0283688	0	0	0
7991	a>G	0.027027	0	0	0
7992	t>A	0.0273973	0	0	0
7993	t>A	0.0272109	0	0	0
8061	a>G	0	0	0.0487805	0.0869565
8256	a>T	0.00662252	0.025641	0.0416667	0.0714286
8747	g>A	0	0	0.761905	1
8881	g>A	0.0150376	0	0.0263158	0.0434783
8894	g>C	0.0305344	0	0	0
8895	c>T	0.0300752	0	0	0
8963	g>C	0.025974	0	0.0277778	0
8975	c>T	0	0	0.588235	0.869565
9523	c>A	0.0162602	0.0178571	0.0208333	0
9597	g>C	0.0454545	0	0.027027	0.04
9598	a>T	0.0454545	0	0.027027	0.04
9764	t>A	0.0336134	0	0	0
9799	g>T	0.017094	0.0444444	0	0
9856	t>C	0	0	0.0606061	0.0869565
9899	g>A	0.0230769	0	0.0285714	0
9963	t>A	0.034188	0	0	0
9965	g>C	0.0166667	0	0.0357143	0.0555556
10193	g>A	0.0451613	0	0.0526316	0
10194	c>G	0.0324675	0.0185185	0.0512821	0
10840	g>C	0.0194175	0	0.0333333	0.05
10843	g>T	0.00970874	0	0.0625	0.0869565
10850	g>A	0.019802	0	0.0294118	0.04
11099	t>G	0.016129	0	0.027027	0.03125
11394	g>T	0.013245	0	0.0263158	0.0333333
12159	c>T	0	0	0.545455	1
12266	c>T	0	0	0.763158	1
12288	t>C	0	0	0.725	1
12378	c>A	0.025	0	0.0238095	0
12500	g>A	0	0	0.729167	1
12749	g>A	0.0328947	0	0.0263158	0
12750	c>G	0.0264901	0.0204082	0	0
12993	a>G	0	0	0.484848	1
13020	a>T	0.0273973	0	0	0
13021	t>C	0.0333333	0	0	0
13022	a>T	0.0268456	0	0	0
13065	t>C	0	0	0.617021	1
13110	g>A	0	0	0.74359	1
13300	a>C	0.0793651	0	0	0
13445	c>A	0.0252101	0	0.0238095	0
13661	c>A	0	0	0.688889	1
13789	c>T	0	0	0.489362	1
13813	t>C	0	0	0.525	1
13949	a>G	0	0	0.653061	1
14003	a>C	0	0	0.0434783	0.0606061
14006	g>T	0.00757576	0	0.0454545	0.0645161
14115	g>A	0	0.0204082	0.7	1
14263	g>T	0.0267857	0	0.0263158	0.03125
14264	g>C	0.027027	0	0.0263158	0.03125
14265	a>G	0.0272727	0	0.0263158	0.03125
14266	t>G	0.0190476	0	0.0263158	0.03125
14316	t>C	0	0	0.678571	0.95
14418	t>C	0	0	0.608696	0.933333
14875	g>A	0.0305344	0	0	0
14876	a>G	0.0310078	0.0294118	0	0
14877	t>A	0.0238095	0.0294118	0	0
14967	t>C	0	0	0.826087	1
14982	c>T	0	0	0.727273	1
15285	g>A	0	0	0.7	1
15318	g>A	0	0	0.642857	1
15556	a>G	0	0	0.724138	1
15586	g>C	0	0	0.75	1
15620	a>G	0	0	0.744186	0.969697
15765	a>C	0	0	0.631579	0.96
15823	t>G	0	0	0.631579	0.96
15841	g>T	0	0	0.615385	0.96
15860	a>G	0	0	0.627907	0.964286
15876	g>T	0	0	0.627907	0.964286
15899	t>C	0.00729927	0	0.666667	0.956522
16024	a>G	0	0	0.657143	1
16027	g>A	0.00645161	0	0.0555556	0.0454545
16050	t>C	0	0	0.621622	0.958333
16090	t>C	0	0	0.583333	0.913043
16134	t>C	0.00909091	0	0.71875	0.958333
16196	t>A	0.00806452	0.0166667	0.0232558	0.0294118
16219	t>C	0	0	0.72	0.947368
16252	a>T	0.00806452	0.0338983	0.0238095	0
16257	t>C	0	0	0.675	0.931034
16302	c>A	0.0204082	0	0.030303	0
16599	t>C	0.00584795	0	0.0540541	0.0416667
16619	t>A	0.0116279	0	0.0277778	0.0416667
16621	g>C	0.0114286	0	0.025641	0.0384615
16622	c>T	0.0116959	0	0.025	0.037037
16809	a>T	0.00980392	0	0.0172414	0.0263158
16936	g>T	0	0	0.75	1
16956	c>T	0	0	0.75	1
16983	g>A	0	0	0.6875	1
17015	c>G	0	0	0.659574	1
17084	g>T	0.00746269	0	0.606061	0.952381
17185	a>G	0.00862069	0.0222222	0.717949	1
17204	t>C	0	0	0.763158	1
17358	t>C	0	0	0.636364	0.913043
17546	t>C	0	0	0.692308	0.964286
17610	c>T	0	0	0.575758	0.95
17623	a>C	0	0	0.657895	1
18000	c>T	0.0075188	0	0.0526316	0.0454545
18001	a>C	0.00769231	0	0.0512821	0.0434783
18002	t>G	0.00763359	0	0.0512821	0.0434783
18144	g>A	0.0104167	0	0.1	0
18504	g>T	0.020979	0	0.0294118	0
18507	t>G	0.0138889	0	0.0571429	0.0384615
18508	g>A	0.0136986	0.0208333	0.0571429	0.0384615
18511	c>T	0.013245	0.0208333	0.0285714	0
18545	c>A	0	0	0.805556	1
18669	g>T	0	0	0.684211	1
18708	g>T	0.00694444	0.0169492	0.025641	0.0357143
18858	g>A	0	0	0.0555556	0.0909091
19110	a>G	0.00662252	0	0.690476	0.966667
19196	a>T	0.0275862	0	0	0
19197	t>C	0.0275862	0	0	0
19198	g>T	0.028169	0	0	0
19199	a>T	0.0347222	0	0	0
19201	c>G	0.0268456	0	0.0263158	0
19202	g>A	0.025974	0	0.0263158	0
19203	a>T	0.0264901	0	0.0263158	0
19283	t>A	0.025974	0	0	0
19299	a>G	0	0	0.657895	0.961538
19390	g>C	0.0253165	0	0	0
19566	a>G	0	0	0.702703	1
19628	g>T	0.00680272	0.0384615	0.0263158	0
19631	c>G	0.00694444	0.0377358	0.027027	0
19698	g>A	0.00877193	0	0.0666667	0.0588235
19723	t>C	0.0153846	0	0.0294118	0.047619
19915	c>T	0.0434783	0	0.0434783	0
19916	g>C	0.0428571	0	0.04	0
19917	a>G	0.0428571	0.0285714	0.0384615	0
20115	c>A	0.0166667	0	0.0238095	0.0333333
20116	a>T	0.0173913	0	0.0243902	0.0333333
20398	a>T	0.0393701	0	0	0
20476	g>A	0	0	0.7	0.913043
20711	t>C	0	0	0.641026	1
20904	a>G	0.00854701	0	0.714286	0.967742
21133	g>A	0	0	0.6	0.954545
21290	c>T	0	0	0.0740741	0.1
21342	a>C	0.00833333	0.025	0.0526316	0.0454545
21654	c>A	0.0263158	0	0.0357143	0
21698	c>T	0	0	0.636364	0.954545
21734	c>T	0	0	0.638889	1
21851	t>C	0	0	0.697674	1
21854	c>T	0	0	0.704545	1
21903	c>A	0	0	0.722222	1
22059	c>A	0.028777	0	0	0
22060	a>G	0.028777	0	0	0
22248	t>A	0.027027	0	0	0
22392	t>C	0	0	0.592593	0.941176
22545	t>C	0	0	0.657143	0.92
22642	t>C	0	0	0.677419	0.954545
22669	g>A	0.00689655	0	0.647059	1
22721	g>A	0	0	0.545455	0.9
22736	t>C	0	0	0.552632	0.875
22810	c>T	0.00757576	0.0169492	0.0243902	0.04
22850	t>C	0	0	0.644444	0.966667
22883	c>A	0.00666667	0.0192308	0.0232558	0.03125
22938	g>T	0.015625	0	0.027027	0.0344828
22958	a>G	0.008	0	0.78125	1
23076	c>T	0	0	0.727273	0.96
23119	a>G	0.00662252	0	0.727273	1
23198	c>T	0	0	0.586207	1
23222	c>T	0.00621118	0	0.0588235	0.0526316
23904	t>G	0.0198675	0.0133333	0	0
23972	t>C	0	0	0.72973	1
24235	a>T	0	0	0.04	0.05
24237	a>T	0	0	0.0434783	0.0526316
24413	t>C	0	0	0.652174	0.967742
24544	g>C	0	0	0.0588235	0.0769231
24990	c>T	0	0	0.0666667	0.08
25005	t>A	0.018018	0	0.0277778	0.0322581
25079	t>C	0	0	0.0666667	0.0869565
25082	a>G	0	0	0.0666667	0.0869565
25100	t>C	0	0	0.0909091	0.117647
25614	c>T	0	0	0.787879	1
25914	c>T	0	0	0.806452	1
26012	c>T	0	0	0.625	0.967742
26048	c>T	0	0	0.693878	1
26173	t>C	0.0273973	0	0	0
26253	g>C	0.0202703	0.0188679	0	0
26255	c>A	0.0342466	0	0	0
26309	g>T	0.0176991	0	0.0243902	0.0384615
26828	a>G	0	0	0.609756	0.961538
26963	t>C	0	0	0.818182	0.964286
27024	g>C	0.0277778	0	0.0263158	0
27025	c>T	0.0275229	0	0.0263158	0
27035	c>T	0.00943396	0	0.5	0.818182
27038	g>A	0	0	0.542857	0.826087
27125	c>G	0	0	0.09375	0.136364
27127	a>G	0.00793651	0	0.484848	0.695652
27143	g>C	0	0	0.133333	0.190476
27188	t>C	0	0	0.181818	0.235294
27206	t>C	0	0	0.0869565	0.117647
27212	t>C	0	0	0.08	0.111111
27230	c>T	0	0	0.541667	0.8125
27249	c>T	0	0	0.592593	0.842105
27250	t>C	0	0	0.607143	0.85
27278	c>T	0	0	0.555556	0.833333
27500	t>C	0	0	0.454545	0.714286
27534	c>T	0.00980392	0	0.294118	0.625
27559	g>A	0	0	0.333333	0.75
27580	c>T	0	0	0.409091	0.75
27581	g>A	0	0	0.428571	0.818182
27640	t>C	0.0198675	0	0.0243902	0
27641	t>G	0.0189873	0	0.0238095	0
27642	g>A	0.0192308	0	0.0243902	0
27643	a>T	0.0251572	0	0.0243902	0
27645	c>T	0.0253165	0	0.025	0
27779	c>T	0	0	0.611111	0.814815
27786	g>C	0.013245	0	0.0540541	0
27787	g>T	0.0130719	0	0.0540541	0
27914	g>A	0	0	0.0857143	0.136364
27938	t>C	0	0	0.09375	0.130435
27959	c>T	0	0	0.121212	0.16
27962	t>C	0	0	0.125	0.166667
27998	t>C	0	0	0.21875	0.28
28022	a>C	0	0	0.647059	0.88
28034	t>C	0	0	0.147059	0.2
28043	t>C	0	0	0.114286	0.153846
28046	c>T	0	0	0.114286	0.153846
28094	t>A	0	0	0.0645161	0.08
28095	t>C	0	0	0.0666667	0.0833333
28103	a>C	0	0	0.405405	0.535714
28106	c>T	0	0	0.194444	0.259259
28121	c>T	0	0	0.27027	0.344828
28166	g>A	0.038835	0	0	0
28206	t>C	0	0.0416667	0.297297	0.333333
28223	t>C	0	0.0526316	0.264706	0.310345
28229	t>C	0	0.0526316	0.257143	0.3
28232	c>T	0	0.0454545	0.257143	0.3
28262	t>C	0	0.0416667	0.214286	0.25
28698	c>T	0	0	0.0909091	0.125
28707	t>C	0	0	0.111111	0.148148
28727	a>G	0	0	0.176471	0.24
28738	g>A	0	0	0.0606061	0.0833333
28739	c>G	0	0	0.0588235	0.0833333
28740	t>A	0	0	0.0571429	0.08
28740	t>G	0	0	0.257143	0.36
28782	c>T	0	0	0.3	0.428571
28821	c>T	0	0	0.333333	0.454545
28827	t>C	0	0	0.704918	0.955556
28872	t>C	0.00769231	0.04	0.155556	0.194444
28954	c>G	0.0291971	0	0	0
29094	t>C	0	0	0.5625	0.818182
29263	c>A	0.04	0	0	0
29286	t>C	0	0	0.657895	0.925926
29469	t>C	0	0	0.0465116	0.0540541
29478	c>T	0	0	0.0454545	0.0526316
29496	t>C	0	0	0.0714286	0.0833333
29529	t>C	0	0	0.0833333	0.125
29574	t>C	0.0078125	0	0.0714286	0.0625
29718	t>C	0	0	0.806452	0.961538
29727	t>C	0	0	0.742857	0.866667
29745	g>C	0	0	0.0526316	0.0666667
29764	t>C	0	0	0.0731707	0.09375
29775	t>C	0	0	0.0810811	0.107143
29799	c>G	0.00689655	0	0.125	0.181818
29811	g>C	0.00699301	0	0.189189	0.269231
29847	t>C	0	0.0172414	0.3	0.461538
29850	c>G	0	0	0.05	0.0769231
29868	t>C	0	0.0181818	0.230769	0.346154
29877	t>C	0	0.0178571	0.3	0.428571
29881	g>T	0.0416667	0	0.0238095	0
29882	g>C	0.0495868	0	0.0238095	0
29886	g>T	0.0491803	0	0	0
29925	c>G	0	0	0.0444444	0.0689655
29931	t>C	0	0	0.0425532	0.0666667
29931	t>G	0	0	0.170213	0.266667
29967	a>C	0	0	0.122449	0.193548
29973	t>C	0	0	0.134615	0.205882
29984	c>T	0.0331126	0	0.02	0
29988	t>A	0.057554	0	0.02	0
29988	t>C	0	0	0.08	0.114286
29991	c>G	0.00719424	0	0.0816327	0.117647
29992	g>A	0.0300752	0	0	0
29995	c>T	0.030303	0	0	0
30039	g>C	0	0	0.74	0.948718
30042	t>C	0	0	0.734694	0.947368
30096	c>T	0	0.0285714	0.0697674	0.09375
30123	c>T	0	0	0.0810811	0.115385
30126	g>C	0.00746269	0	0.0833333	0.12
30135	g>A	0	0	0.130435	0.193548
30147	c>T	0	0	0.179487	0.259259
30195	t>C	0	0	0.184211	0.28
30198	c>T	0	0	0.179487	0.269231
30234	c>T	0	0	0.131579	0.208333
30243	a>C	0	0	0.108108	0.181818
30395	c>T	0.015748	0	0.0294118	0.0357143
30472	g>T	0.0126582	0.0540541	0	0
30473	a>C	0.0127389	0.0540541	0	0
30545	c>T	0	0	0.615385	0.827586
30638	g>A	0	0	0.555556	0.789474
30757	a>T	0.025974	0	0.0526316	0
30758	t>C	0.0261438	0	0.0512821	0
30759	c>T	0.0196078	0	0.025641	0
30830	t>C	0	0	0.0487805	0.0740741
30860	t>C	0.00833333	0	0.552632	0.807692
30887	t>C	0.00990099	0	0.235294	0.333333
30890	c>T	0.00934579	0	0.216216	0.307692
30917	a>G	0	0	0.27027	0.344828
30941	t>C	0	0	0.310345	0.391304
30992	c>T	0	0	0.277778	0.384615
31023	c>T	0	0	0.5	0.727273
31025	g>C	0	0	0.133333	0.222222
31064	c>T	0	0	0.15	0.2
31067	c>G	0	0	0.136364	0.1875
31077	c>G	0	0	0.115385	0.1875
31154	t>G	0.00740741	0	0.0444444	0.04
31190	t>C	0.00694444	0	0.46875	0.75
31232	t>C	0	0.0238095	0.0625	0.0909091
31235	t>C	0	0.025	0.0666667	0.0909091
31292	t>C	0	0.0571429	0.232558	0.30303
31295	t>C	0.00584795	0.0588235	0.214286	0.28125
31325	g>T	0	0.0540541	0.22	0.289474
31328	t>C	0	0.0277778	0.208333	0.277778
31346	c>G	0	0	0.166667	0.235294
31394	g>A	0	0	0.0769231	0.103448
31409	t>C	0.00704225	0	0.0512821	0.0714286
31469	t>C	0	0	0.457143	0.8
31496	c>T	0	0	0.444444	0.842105
31580	t>C	0	0	0.615385	0.888889
31583	c>T	0	0	0.1	0.137931
31616	t>C	0	0	0.294118	0.375
31652	c>G	0	0	0.290909	0.410256
31676	c>T	0	0	0.277778	0.394737
31703	t>C	0	0.0222222	0.0454545	0.0714286
31805	c>T	0	0	0.657143	0.884615
31913	t>C	0	0	0.733333	0.88
32152	a>T	0.0566038	0	0	0
32153	c>T	0.046729	0	0.025	0.03125
32155	t>C	0.0446429	0	0	0
32155	t>G	0.0178571	0	0.025	0.0322581
32159	c>T	0.0833333	0	0	0
32195	c>A	0	0	0.0487805	0.0645161
32216	g>T	0	0	0.116279	0.166667
32225	c>T	0	0	0.128205	0.192308
32231	t>C	0	0	0.142857	0.214286
32253	c>A	0.0434783	0	0.0444444	0.03125
32257	c>G	0.0252101	0	0.0222222	0.03125
32258	c>A	0.0254237	0	0.0227273	0.03125
32259	t>A	0.0263158	0	0.0238095	0.0333333
32298	t>C	0	0	0.735294	0.961538
32321	c>T	0.00833333	0	0.774194	0.923077
32324	g>T	0.00806452	0	0.176471	0.178571
32349	a>C	0.0267857	0	0.0357143	0
32441	t>C	0.00775194	0	0.533333	0.941176
32495	a>G	0	0	0.448276	1
32844	c>G	0.363636	0	0.222222	0.166667
32847	g>T	0.0444444	0	0.0833333	0.111111
33132	a>G	0	0	0.5625	0.9
33133	c>T	0	0	0.516129	0.842105
33211	t>C	0	0	0.458333	0.733333
33423	t>C	0	0	0.0952381	not enough mapped reads
33440	g>A	0	0	0.208333	0.625
33601	c>G	0	0	0.0606061	0.0869565
33619	c>T	0	0	0.0571429	0.0833333
33622	a>T	0	0	0.0571429	0.0833333
33733	t>C	0	0	0.125	0.428571
33763	a>C	0	0	0.136364	0.5
33772	a>T	0.00671141	0	0.173913	0.5
33781	c>G	0	0	0.181818	0.571429
33802	t>C	0	0	0.32	0.727273
33886	c>T	0	0	0.0810811	0.1
33889	a>G	0	0	0.0810811	0.0967742
33904	t>C	0	0	0.173913	0.210526
33914	c>A	0.00684932	0	0.0408163	0.05
33934	c>G	0.00662252	0	0.04	0.025641
33935	g>A	0.00666667	0	0.0384615	0.0243902
33936	g>T	0.00657895	0	0.0384615	0.0243902
34069	c>T	0	0	0.0483871	0.0666667
34090	c>T	0	0	0.0333333	0.0416667
34209	c>A	0	0	0.05	0.0740741
34210	g>T	0	0	0.0487805	0.0740741
34212	t>G	0	0	0.0487805	0.0740741
34214	c>A	0	0	0.05	0.0769231
34225	t>A	0.0305344	0	0.0294118	0
34225	t>C	0	0	0.5	0.809524
34226	g>T	0.0217391	0	0.030303	0
34285	c>T	0	0	0.146341	0.2
34321	a>G	0	0	0.157895	0.222222
34333	t>C	0	0	0.146341	0.206897
34345	a>G	0	0	0.0540541	0.0833333
34348	t>C	0	0	0.0526316	0.08
34411	t>C	0	0	0.233333	0.333333
34426	c>T	0	0	0.25	0.380952
34429	c>G	0	0	0.27027	0.384615
34447	t>C	0.00666667	0	0.272727	0.387097
34501	g>T	0	0	0.181818	0.275862
34522	c>T	0	0.030303	0.0816327	0.125
34759	c>T	0	0	0.6	0.857143
34801	t>C	0	0	0.545455	0.857143
34822	c>T	0	0	0.461538	0.8
34864	t>C	0	0	0.08	0.117647
34906	a>C	0	0	0.0869565	0.1
34915	g>A	0	0	0.0833333	0.111111
34981	t>C	0	0	0.625	0.882353
34985	g>A	0	0	0.64	0.888889
35064	a>G	0	0	0.571429	0.923077
35388	g>A	0.00694444	0	0.05	0.037037
35391	c>T	0.00704225	0	0.05	0.037037
35467	a>G	0.0166667	0	0.0357143	0.05
35468	c>A	0.0165289	0	0.0333333	0.047619
35469	g>T	0.0163934	0	0.0333333	0.047619
35610	c>T	0.00847458	0	0.578947	0.785714
35616	c>G	0	0	0.555556	0.769231
35619	g>T	0	0	0.555556	0.769231
35622	c>T	0	0	0.611111	0.785714
35700	t>C	0.00793651	0	0.657143	0.884615
35728	g>T	0.0149254	0	0.025641	0.0344828
35730	c>T	0	0	0.631579	0.857143
35855	c>T	0	0	0.645161	0.769231
35928	g>A	0	0	0.6	0.857143
36007	a>G	0	0	0.727273	1
36047	c>T	0.025	0	0.0769231	0.05
36152	t>G	0.0306122	0	0.0243902	0
36166	g>T	0	0	0.0512821	0.0571429
36250	c>T	0	0	0.56	0.875
36254	c>T	0	0	0.583333	0.875
36280	c>T	0.00684932	0	0.592593	0.888889
36293	t>C	0	0	0.571429	0.842105
36317	c>T	0	0	0.545455	0.857143
36382	c>A	0.0240964	0	0.047619	0.0714286
36385	g>C	0.0491803	0	0.0555556	0.0769231
36387	g>T	0	0	0.0909091	0.125
36390	a>G	0	0	0.0952381	0.133333
36392	c>T	0	0	0.0909091	0.125
36554	c>T	0	0	0.571429	0.842105
36620	t>C	0	0	0.2	0.5
36623	g>A	0	0	0.2	0.5
36641	t>C	0	0	0.235294	0.5
37163	a>G	0	0	0.609756	0.862069
37209	t>C	0.00724638	0	0.0606061	0.0434783
37240	c>T	0.0152672	0	0.03125	0.0454545
37296	t>C	0	0	0.625	0.892857
37440	t>C	0	0	0.694915	0.953488
37463	c>A	0.0289855	0	0	0
37588	t>G	0	0.0344828	0.027027	0.0434783
37648	t>C	0.0253165	0	0.0294118	0
37649	g>C	0.0189873	0	0.0294118	0
37666	a>G	0	0	0.0606061	0.105263
37667	g>A	0	0	0.0606061	0.105263
37668	g>T	0	0	0.0606061	0.105263
37673	t>A	0.00625	0	0.0606061	0.105263
37674	a>G	0	0	0.0606061	0.105263
37753	t>A	0.0130719	0	0.0526316	0
37754	c>G	0.0124224	0	0.0526316	0
37994	t>C	0.00632911	0	0.08	0.0789474
37997	c>G	0	0	0.0384615	0.0512821
38019	c>T	0	0	0.0909091	0.128205
38048	c>T	0	0	0.0819672	0.113636
38102	a>C	0	0	0.590909	0.83871
38114	g>C	0	0	0.0487805	0.0769231
38273	t>C	0	0	0.675676	0.925926
38301	a>T	0.056	0	0	0
38330	a>G	0	0	0.705882	0.96
38432	t>C	0	0	0.571429	0.833333
38510	a>C	0	0	0.1	0.125
38543	t>C	0	0	0.0833333	0.111111
38549	t>C	0.0103093	0	0.657143	0.851852
38558	t>C	0	0	0.0810811	0.1
38579	t>C	0	0	0.0789474	0.09375
38609	c>T	0.0330579	0	0	0
38733	c>T	0.027027	0	0	0
39733	c>G	0.016	0	0.0227273	0.0322581
39925	g>A	0	0	0.0588235	0.0833333
40124	g>T	0.0227273	0	0.0294118	0.037037
40303	t>C	0	0	0.5	0.84
40392	a>C	0	0.0338983	0.0232558	0.0357143
40491	c>A	0.013986	0.0294118	0.03125	0.0434783
40521	t>A	0.0307692	0	0	0
40628	a>T	0.028169	0	0.0192308	0
40702	a>G	0.00719424	0	0.641026	0.961538
40718	t>A	0.028169	0	0.027027	0.0454545
40719	a>T	0.027972	0	0.027027	0.0454545
40721	g>T	0.0298507	0	0.0588235	0.05
40831	c>G	0	0	0.0714286	0.0952381
41345	c>G	0.0201342	0	0.0277778	0
41833	t>C	0	0	0.5	0.823529
41956	t>A	0.00813008	0	0.0606061	0.0434783
41959	g>T	0.00833333	0	0.0540541	0.037037
42050	c>A	0	0.025641	0.75	0.931034
42384	c>A	0.0114286	0	0.0217391	0.0344828
42625	t>A	0.0285714	0	0.0344828	0
42869	c>T	0	0	0.648148	0.897436
42883	c>T	0	0	0.607843	0.885714
42904	a>C	0	0	0.0434783	0.0588235
42905	t>G	0.00689655	0	0.0416667	0.0588235
42913	g>A	0	0	0.047619	0.0666667
43003	a>C	0	0	0.177778	0.222222
43006	t>C	0	0	0.155556	0.2
43015	c>G	0	0	0.152174	0.189189
43094	t>A	0	0	0.117647	0.166667
43096	a>G	0	0	0.166667	0.230769
43106	c>T	0	0	0.117647	0.153846
43141	t>C	0	0	0.0769231	0.0909091
43153	g>A	0	0	0.172414	0.2
43186	g>A	0	0	0.5625	0.642857
43199	a>G	0	0	0.24	0.27907
43245	g>A	0	0	0.234043	0.297297
43261	t>C	0.00900901	0	0.272727	0.357143
43264	t>C	0	0	0.259259	0.341463
43271	c>T	0.0357143	0	0	0
43319	t>C	0.00917431	0	0.0363636	0.0465116
43399	g>A	0.00666667	0	0.254545	0.358974
43414	g>C	0.00632911	0	0.183673	0.3
43423	g>C	0	0	0.173077	0.264706
43450	t>C	0	0	0.097561	0.153846
43498	t>C	0	0	0.0666667	0.1
43525	t>A	0.047619	0	0	0
43603	a>C	0	0.0196078	0.395833	0.527778
43627	c>T	0.00704225	0.0243902	0.390625	0.471698
43688	g>A	0.00763359	0	0.0294118	0.0181818
43732	t>C	0	0.0175439	0.258621	0.304348
43738	c>T	0.00671141	0.0192308	0.245614	0.288889
43744	c>T	0.00671141	0	0.237288	0.297872
43769	g>T	0.0130719	0	0.015625	0.0188679
43789	a>G	0	0	0.233333	0.285714
43795	g>A	0.00636943	0	0.224138	0.276596
43834	t>C	0	0	0.265306	0.333333
43870	t>C	0	0.0638298	0.217391	0.28125
43894	t>C	0	0.0576923	0.218182	0.261905
43906	a>G	0	0.0769231	0.222222	0.268293
43938	t>C	0	0.0833333	0.2	0.25
43954	a>T	0	0.0285714	0.2	0.275862
43975	g>A	0.00943396	0.0263158	0.2	0.258065
44010	c>T	0.00704225	0	0.139535	0.2
44011	a>T	0.00689655	0	0.139535	0.193548
44012	t>G	0.00666667	0	0.155556	0.21875
44015	g>A	0.00666667	0	0.511111	0.709677
44018	g>T	0.0196078	0	0.0217391	0
44069	g>T	0.00588235	0.03125	0.2	0.297297
44078	g>T	0	0.0333333	0.214286	0.315789
44081	g>A	0	0.0344828	0.224138	0.317073
44122	c>A	0.0135135	0	0.0169492	0.025641
44123	c>G	0.0137931	0	0.0172414	0.0263158
44124	t>A	0.0136986	0	0.0169492	0.025641
44138	t>A	0.00740741	0	0.0392157	0.0555556
44144	t>C	0	0	0.166667	0.228571
44150	c>T	0	0	0.183673	0.257143
44205	a>G	0	0	0.142857	0.210526
44213	c>T	0	0	0.111111	0.157895
44217	g>A	0	0	0.103448	0.15
44228	c>A	0	0	0.176471	0.272727
44237	c>T	0	0	0.216216	0.32
44279	t>C	0	0	0.176471	0.272727
44282	t>C	0	0	0.157895	0.24
44312	t>C	0.0078125	0	0.153846	0.24
44323	c>T	0.0381679	0	0.0277778	0
44336	t>C	0	0	0.0588235	0.0952381
44474	a>C	0.010989	0	0.0740741	0.0526316
44624	t>C	0	0	0.105263	0.117647
44625	g>A	0	0	0.105263	0.117647
44660	g>A	0	0	0.24	0.285714
44680	t>C	0	0	0.673469	0.825
44708	c>T	0	0	0.255319	0.315789
44732	g>C	0	0	0.2	0.272727
44753	g>T	0	0	0.0540541	0.0769231
44768	c>T	0	0	0.0526316	0.0740741
44780	g>T	0	0	0.0526316	0.0689655
44783	c>T	0	0	0.0526316	0.0689655
44827	c>G	0.0131579	0	0.03125	0.0357143
44828	c>A	0.013245	0	0.0294118	0.0333333
44904	a>T	0.0283688	0	0	0
44906	c>T	0.0263158	0	0	0
45127	c>T	0	0	0.102041	0.15625
45152	c>T	0	0	0.147059	0.2
45155	a>G	0.0070922	0	0.142857	0.2
45159	t>G	0	0.0172414	0.171429	0.208333
45221	c>A	0	0	0.108108	0.153846
45227	t>C	0	0	0.0555556	0.08
45246	a>T	0.0121212	0.0178571	0.0243902	0
45247	t>C	0.0118343	0.0178571	0.025	0
45248	g>T	0.0116279	0.0175439	0.025641	0
45251	t>C	0	0	0.0454545	0.0740741
45257	g>A	0	0	0.0487805	0.08
45261	a>T	0.00662252	0	0.0769231	0.08
45331	g>A	0.0314465	0	0	0
45332	t>A	0.0197368	0	0.0217391	0.037037
45332	t>C	0	0	0.5	0.851852
45333	a>G	0.0194805	0	0.0217391	0.037037
45334	t>A	0.0197368	0	0.0212766	0.0357143
45335	c>T	0.0194805	0	0.0212766	0.0357143
45377	c>G	0	0	0.0625	0.0909091
45404	t>C	0	0	0.206897	0.272727
45413	g>A	0	0	0.240741	0.302326
45437	t>C	0	0	0.238095	0.294118
45470	t>C	0	0	0.20339	0.244898
45494	c>T	0	0	0.160714	0.209302
45516	c>T	0.0438596	0	0	0
45558	a>G	0	0	0.583333	0.807692
45569	t>C	0	0	0.567568	0.777778
45608	g>A	0	0	0.621622	0.884615
45664	g>A	0.0280374	0	0.0263158	0
45728	t>C	0	0	0.0571429	0.0769231
45737	t>C	0	0	0.0810811	0.107143
45740	t>C	0	0	0.108108	0.148148
45758	c>T	0.0070922	0	0.176471	0.214286
45804	c>A	0.00847458	0	0.0512821	0.0322581
45807	a>G	0.00869565	0.03125	0.025	0
45815	a>C	0	0.0307692	0.763158	0.935484
45857	t>C	0	0.0344828	0.677419	0.954545
45899	a>G	0	0	0.111111	0.15
45905	g>T	0	0	0.0689655	0.0909091
45906	a>C	0	0	0.0645161	0.0869565
46088	c>T	0	0	0.5	0.769231
46253	c>T	0	0	0.458333	0.733333
46457	t>C	0	0	0.571429	0.8
46517	t>C	0	0	0.560976	0.851852
46834	c>A	0.0130719	0	0.0263158	0.0344828
46837	g>T	0.0128205	0	0.0263158	0.0357143
46886	a>G	0	0	0.636364	0.913043
46927	g>A	0.0326797	0	0	0
46929	t>A	0.027972	0	0	0
46946	g>A	0.0314961	0	0	0
46947	c>G	0.031746	0	0	0
46949	c>T	0.032	0	0	0
46950	g>C	0.0327869	0	0	0
46951	t>G	0.0508475	0	0	0
47019	g>C	0	0	0.166667	0.285714
47094	g>A	0	0	1	1
47262	t>A	0.0470588	0	0	0
47263	g>T	0.0333333	0	0.04	0
47264	t>A	0.0326087	0.0285714	0	0
47264	t>C	0.0326087	0	0.0416667	0
47265	c>T	0.0645161	0	0.0416667	0
47328	t>C	0	0	0.757576	1
47397	t>C	0.00840336	0	0.833333	1
47398	g>A	0	0	0.827586	1
47705	g>A	0	0	0.714286	0.952381
47865	g>A	0.0175439	0	0.0333333	0.04
47866	a>G	0.027027	0	0.03125	0.0384615
47867	t>A	0.036036	0	0.0322581	0.04
47945	g>A	0.0365854	0	0.0434783	0.0555556
47946	a>C	0	0	0.0833333	0.105263
47946	a>T	0.0246914	0	0.0416667	0.0526316
47948	c>T	0.0243902	0	0.0434783	0.0555556
48023	t>G	0	0	0.567568	0.84
48134	c>T	0	0	0.69697	0.958333
48176	g>A	0	0	0.0625	0.0833333
48182	g>A	0	0	0.108108	0.137931
48212	a>C	0	0.0232558	0.162162	0.2
48248	c>T	0	0.0227273	0.183673	0.230769
48287	c>T	0.00606061	0.0227273	0.210526	0.285714
48299	t>C	0	0	0.209302	0.3
48344	a>G	0	0	0.194444	0.318182
48347	c>G	0	0	0.166667	0.285714
48353	a>G	0	0	0.153846	0.25
48383	t>C	0	0	0.0810811	0.12
48392	t>G	0	0	0.0526316	0.0769231
48501	c>T	0.0289855	0	0	0
48837	c>T	0.00806452	0	0.0384615	0.0243902
48869	g>A	0.0357143	0	0.0434783	0.0277778
48885	g>T	0.00952381	0.0263158	0.0408163	0.0285714
48896	t>C	0.00934579	0	0.0888889	0.133333
48935	t>C	0.00826446	0	0.0857143	0.130435
48941	t>C	0	0	0.0833333	0.125
48959	g>C	0	0	0.0697674	0.103448
48968	g>A	0.00735294	0	0.0425532	0.0606061
49043	t>C	0.00729927	0	0.0408163	0.0666667
49052	t>C	0.0078125	0	0.510638	0.827586
49079	c>G	0	0	0.075	0.111111
49098	c>T	0	0	0.0454545	0.0714286
49101	a>G	0	0	0.0444444	0.0666667
49104	c>T	0	0	0.0681818	0.0967742
49107	t>G	0	0	0.0888889	0.125
49167	t>C	0	0	0.04	0.0540541
49176	t>C	0	0.03125	0.0555556	0.0526316
49194	t>C	0	0	0.037037	0.0526316
49382	t>G	0	0.0243902	0.0909091	0.0666667
49576	a>C	0	0	0.388889	0.636364
49663	a>C	0	0	0.478261	0.916667
49898	t>A	0.0184049	0	0.0208333	0.030303
50123	c>G	0.0191083	0	0.025641	0
50194	c>T	0.0194805	0	0.025	0
50224	t>A	0.0314961	0	0	0
50369	a>G	0	0	0.692308	0.818182
50378	c>T	0	0	0.707317	0.852941
50429	c>A	0.023622	0	0.0238095	0
50478	c>A	0.0234375	0	0.0263158	0
50825	a>G	0	0	0.678571	0.95
50955	a>T	0.0112994	0.025	0.0384615	0
50956	t>C	0.0114286	0.025	0.0384615	0
51013	c>T	0	0	0.611111	0.758621
51066	c>A	0.00653595	0	0.0606061	0.0714286
51135	g>C	0.00684932	0.1	0.027027	0.0434783
51138	t>C	0.0140845	0.117647	0.05	0.08
51140	a>T	0.056338	0.132075	0.05	0.0769231
51141	g>C	0.0625	0.12963	0.0731707	0.111111

## Sheet: Jeotgallicoccus psychrophilus
Position	SNV	P1_LIT_4	P1_PC_1	P2_LIT_8	P2_PC_1
77	c>G	0.904762	0.333333	0	0
136	g>A	1	0.533333	0	0			0	< 0.1
242	a>C	1	0.777778	0	0			0.571429	> 0.5
296	a>G	1	0.52	0	0
299	c>G	1	0.52	0	0
302	c>T	1	0.535714	0.00909091	0			Major Allele distance matrix
398	t>C	1	0.8125	0	0				P1_LIT_4	P1_PC_1	P2_LIT_8	P2_PC_1
410	g>A	0	0	0.0571429	0			P1_LIT_4	0	0.00371287	0.259282	0.258663
415	c>G	0.05	0.0416667	0.031746	0			P1_PC_1	0.00371287	0	0.15099	0.148515
427	g>A	1	0.777778	0	0			P2_LIT_8	0.259282	0.15099	0	0
563	c>T	1	0.857143	0	0			P2_PC_1	0.258663	0.148515	0	0
569	c>T	1	0.85	0	0
688	c>G	0	0.025641	0.0245902	0
765	g>A	1	0.65	0	0
877	a>T	0	0.0344828	0	0.0638298
1116	c>T	0.0294118	0.0217391	0.0155039	0
1341	t>C	1	0.692308	0	0
1343	g>A	1	0.714286	0	0
1348	a>G	1	0.709677	0	0
1417	c>A	0	0	0.0327869	0
1419	g>A	0	0	0.0322581	0
1420	c>T	0	0	0.0322581	0
1423	a>G	0	0	0.0330579	0
1793	g>C	0.0666667	0.0487805	0	0
1795	g>A	0.0689655	0.05	0	0
1798	c>T	0.0714286	0.0512821	0	0
1888	g>A	0.0714286	0.0540541	0	0
1889	c>G	0.0714286	0.0526316	0	0
1890	g>A	0.0740741	0.0555556	0	0
1891	c>T	0.0740741	0.0540541	0	0
2223	g>A	0.047619	0.0714286	0.00909091	0
2662	g>C	0	0	0.0310559	0
2663	a>G	0	0	0.0245399	0.0178571
2664	g>A	0	0	0.0243902	0.0178571
2665	a>T	0	0	0.0245399	0.0178571
2764	c>T	0	0	0.0425532	0
2766	a>G	0	0	0.0430108	0
2850	g>T	0.0357143	0.0285714	0.015625	0
2909	g>A	0	0.0263158	0.023622	0
3188	g>T	0	0	0.0298507	0
3351	c>A	0	0.0555556	0.0333333	0
3377	a>G	0.875	0.388889	0	0
3480	c>G	0.1	0.0740741	0	0
3484	g>T	0.05	0.0357143	0.0165289	0
3527	t>C	0	0	0.0340136	0
3576	t>C	0.0294118	0.0434783	0.00704225	0
3582	g>T	0	0.0238095	0.0212766	0
3592	t>A	0	0.0243902	0.0201342	0
3670	g>T	0	0	0.0242424	0
3921	c>T	0.875	0.482759	0	0
3995	t>C	1	0.6	0	0
3997	t>C	1	0.555556	0	0
4057	t>C	0.916667	0.5	0	0
4223	t>C	1	0.724138	0	0
4233	g>A	1	0.677419	0	0
4242	t>C	0.952381	0.606061	0	0
4260	g>A	0	0.0294118	0.0198675	0.0232558
4305	a>G	1	0.631579	0	0
4326	a>G	1	0.674419	0	0
4364	t>C	1	0.78125	0	0
4414	t>C	1	0.76	0	0
4440	t>C	1	0.833333	0	0
4505	c>G	0	0	0.153846	0
4525	a>G	0	0.04	0.0344828	0
4527	a>T	0	0.0416667	0.0344828	0
4529	c>T	0	0.037037	0.0333333	0
4710	t>G	0.0769231	0.0666667	0.0535714	0
4825	g>A	1	0.705882	0	0
4850	t>C	1	0.68	0	0
4972	c>T	1	0.75	0	0
5235	a>G	0.0357143	0.0227273	0.0131579	0
5430	t>C	0.965517	0.7	0	0
5490	a>G	1	0.677419	0	0
5619	a>G	1	0.777778	0	0
5727	t>C	1	0.666667	0	0
5808	c>T	1	0.870968	0	0
5931	t>C	0.904762	0.678571	0	0
5962	a>G		0.655172	0	0
6258	a>T	0.2	0.111111	0	0
6261	c>G	0.363636	0.222222	0	0
6270	a>T	0.2	0.125	0.012987	0
6271	a>G	0.2	0.125	0	0
6356	g>A	0.962963	0.702703	0.00675676	0
6380	a>G	0.954545	0.617647	0	0
6408	c>A	1	0.64	0	0
6445	g>A	1	0.705882	0	0
6470	g>A	1	0.647059	0	0
6552	g>A	1	0.727273	0	0
6599	c>T	1	0.576923	0	0
6803	t>C	1	0.666667	0	0
6806	c>T	1	0.666667	0	0
6827	a>C	1	0.625	0	0
6855	a>C	1	0.586207	0	0
6923	g>T	0	0.0285714	0.0194805	0
6940	t>C	0.869565	0.5	0	0
7023	a>G	0	0.025	0.0151515	0.0212766
7088	t>C	1	0.75	0	0
7166	t>C	1	0.684211	0	0
7177	a>G	1	0.692308	0	0
7328	c>A	0.0294118	0.0238095	0.0175439	0
7395	t>A	0	0.0208333	0.0252101	0.0204082
7396	c>T	0	0.02	0.0162602	0.0204082
7515	g>C	0	0.030303	0.008	0.0465116
7520	c>T	0	0.0285714	0.00735294	0.04
7522	a>C	0	0.0277778	0.00694444	0.0384615
7620	a>G	0.0769231	0.0526316	0	0
7621	t>A	0.0769231	0.0540541	0	0
7944	g>A	0.0645161	0.0487805	0	0
7946	c>A	0.0625	0.047619	0.00793651	0
7947	g>T	0.0625	0.047619	0	0
7948	a>C	0.0645161	0.0487805	0	0
7963	c>G	0.037037	0.0263158	0.016	0
8129	g>A	0.108108	0.0701754	0	0
8132	t>C	0.128205	0.0877193	0	0
8179	c>T	0.25641	0.185185	0	0
8211	g>A	0.425532	0.327869	0	0.0263158
8271	t>C	0.485714	0.377778	0.00833333	0.027027
8308	c>T	0.285714	0.222222	0	0.03125
8314	a>G	0.259259	0.2	0	0
8782	g>C	0	0	0.040404	0
8783	c>T	0	0	0.0408163	0
9189	c>T	0	0	0.0266667	0
9546	c>A	0.0344828	0.0238095	0.0123457	0
9750	t>A	0	0.03125	0.0204082	0
9967	t>G	0.0526316	0.0322581	0.0134228	0
10282	t>A	0	0.0204082	0.0194805	0
10293	g>C	0.0714286	0.0434783	0.00694444	0
10294	c>T	0.0666667	0.0416667	0.00689655	0
10433	g>A	0	0.0740741	0.0515464	0
10434	a>T	0	0.08	0.0425532	0
10435	g>C	0	0.0416667	0.0322581	0
10436	c>G	0	0.0434783	0.0326087	0
10651	c>A	0.0344828	0.047619	0.00740741	0.0238095
10652	a>G	0.0357143	0.047619	0.00740741	0.0232558
10653	t>A	0.0357143	0.047619	0.00746269	0.0227273
10763	a>C	0.0833333	0.0625	0	0
11039	a>T	0	0.025641	0.0222222	0.0135135
11519	c>T	0	0.0232558	0.02	0
11575	c>T	0.03125	0.025	0.0222222	0
11650	g>C	0.0487805	0.04	0	0
11651	g>T	0.0487805	0.04	0.00769231	0
12002	g>A	0.2	0.139535	0.0137931	0
12008	c>G	0.2	0.136364	0	0
12059	a>C	0.0857143	0.0612245	0	0
12060	g>C	0	0	0.0277778	0
12061	g>T	0	0	0.0273973	0
12062	t>C	0.0909091	0.0652174	0.00719424	0
12065	t>C	0.0625	0.0444444	0	0
12069	c>A	0.0322581	0.0232558	0.0141844	0
12164	t>C	0.0869565	0.0625	0	0
12182	a>G	0.0714286	0.0526316	0	0
12188	c>T	0.0740741	0.0540541	0	0
12194	g>A	0.0740741	0.0571429	0	0
12210	t>C	0.1875	0.136364	0	0
12251	t>C	0.133333	0.0851064	0	0.0149254
12262	a>G	0.111111	0.0740741	0	0
12263	t>C	0.114286	0.0754717	0	0
12272	t>C	0.117647	0.08	0	0
12329	g>A	0	0.0277778	0.0283688	0
12579	g>C	0.0434783	0.03125	0.0263158	0
12701	a>G	0.272727	0.214286	0	0
12747	t>C	0.521739	0.5	0	0
12923	c>T	0.434783	0.363636	0	0
12924	a>C	0.434783	0.37037	0	0
12971	c>T	0.454545	0.347826	0	0.0178571
12986	g>A	0.424242	0.304348	0	0
12988	c>A	0.0344828	0.047619	0.00787402	0
12992	a>G	0.384615	0.275	0	0.02
13112	t>C	0.115385	0.0652174	0	0
13140	g>T	0.027027	0.02	0.00735294	0.0212766
13141	a>C	0.0277778	0.0212766	0.00763359	0.0212766
13169	t>C	0.305556	0.255814	0	0
13237	t>C	0.419355	0.361111	0	0.0545455
13258	g>A	0	0	0.031746	0.0212766
13261	c>T	0	0	0.024	0.0212766
13263	t>G	0	0	0.03125	0.0212766
13265	c>A	0	0	0.0310078	0
13267	c>G	0	0	0.0325203	0
13312	g>A	0.463415	0.38	0	0
13340	a>T	0.0238095	0.0192308	0.0246914	0
13340	a>G	0.5	0.403846	0	0
13403	g>T	0.0227273	0.0188679	0.00909091	0.0263158
13428	a>G	0.341463	0.27451	0	0.025
13510	c>T	0.290323	0.230769	0	0
13523	c>T	0.212121	0.175	0	0
13540	a>G	0.192308	0.151515	0	0
13544	c>T	0.192308	0.147059	0	0
13602	t>C	0.277778	0.217391	0	0.0243902
13603	g>A	0.277778	0.217391	0	0.0243902
13722	g>T	0.037037	0.0277778	0.017094	0
13723	a>C	0.037037	0.0277778	0.0168067	0
13724	g>C	0.037037	0.0277778	0.0173913	0
13725	c>G	0.037037	0.0277778	0.034188	0
13727	c>T	0.037037	0.0277778	0.034188	0
13932	a>G	0.0666667	0.0789474	0	0.02
13956	a>G	0.121212	0.128205	0	0.0178571
13970	t>G	0.142857	0.147059	0	0.02
13994	a>G	0.166667	0.15625	0	0.0263158
13998	t>C	0.166667	0.15625	0	0.027027
14031	c>T	0	0.0322581	0.023622	0
14046	c>T	0	0	0.0206897	0.0285714
14052	a>T	0	0	0.027027	0
14412	c>T	0	0.0243902	0.0214286	0
14502	a>T	0	0	0.0283688	0
14504	g>T	0.0740741	0.0444444	0.00694444	0
14506	c>T	0.0740741	0.0434783	0	0
15091	g>A	0	0.0384615	0.03	0
15094	c>T	0	0.0384615	0.0377358	0
15355	a>T	0.0454545	0.0285714	0.00649351	0.0217391
15461	c>G	0	0	0.0209424	0
15462	g>A	0	0	0.0223464	0
15542	t>A	0.0526316	0.0322581	0.0142857	0
16055	g>T	0	0.04	0.047619	0
16263	c>T	0	0	0.03125	0
16471	c>T	0.916667	0.611111	0	0
16496	t>A	0.0588235	0.0357143	0.0176991	0
16497	c>T	0.0625	0.037037	0.0263158	0
16611	g>A	1	0.633333	0.00909091	0
16876	c>T	0.894737	0.68	0	0
16954	a>T	0.0625	0.0454545	0.015873	0
17230	c>A	0	0.0333333	0	0.0461538
17231	t>G	0	0.0333333	0	0.0461538
18055	t>A	0	0	0.030303	0
18056	c>T	0	0	0.0294118	0
18952	a>C	0	0.0434783	0.0714286	0
18965	c>T	1	0.666667	0	0
19144	t>A	0.037037	0.0277778	0.0147059	0
19271	a>C	0.04	0.0243902	0.0150376	0
19449	c>T	0.0666667	0.0540541	0	0
19554	t>G	0.0666667	0.0555556	0.025	0.0322581
20279	g>A	0	0.0384615	0.0288462	0
20280	t>G	0	0.0384615	0.0288462	0
20281	g>A	0	0.0384615	0.0285714	0
20283	g>C	0	0.037037	0.0285714	0
20694	t>A	0.05	0.0571429	0.008	0.015625
20980	c>A	0	0.0285714	0.0140845	0.0294118
21127	t>A	0.047619	0.0344828	0.0194175	0
22084	c>T	0	0	0.0241935	0.015625
22273	g>A	0.961538	0.657895	0	0
22423	g>A	1	0.857143	0	0
22557	c>T	1	0.842105	0	0
22642	t>A	0.95	0.575758	0	0
22697	t>G	0.230769	0.153846	0	0
22704	c>T	0.0344828	0.025	0.016	0
22706	c>T	0.0344828	0.025641	0.0163934	0
22709	t>C	0.214286	0.157895	0	0
22738	t>C	0.25	0.193548	0	0
22745	g>A	0.190476	0.125	0	0
22748	a>G	0.15	0.0967742	0	0
22766	a>G	0.2	0.12	0	0
22829	a>G	0.277778	0.208333	0	0
22831	g>A	0.222222	0.166667	0	0
22843	t>C	0.25	0.208333	0	0
22888	a>G	0.178571	0.151515	0	0
22891	a>G	0.16	0.133333	0	0
22894	t>C	0.153846	0.129032	0	0
22903	a>G	0.142857	0.114286	0	0
22912	c>T	0.823529	0.651163	0	0
22945	t>A	0.107143	0.097561	0.00806452	0
22960	a>C	0.12	0.0769231	0	0
22966	c>T	0.115385	0.075	0	0
22993	g>C	0.130435	0.0857143	0	0
22997	t>C	0.136364	0.0882353	0	0
22999	c>G	0.173913	0.114286	0	0
23023	c>A	0.0526316	0.117647	0	0
23035	c>T	0.565217	0.361111	0	0
23043	a>G	0.545455	0.342857	0	0
23086	c>T	0.352941	0.230769	0	0
23087	t>A	0.0555556	0.148148	0.0175439	0
23088	c>A	0.0555556	0.148148	0	0
23098	g>C	0.4375	0.4	0	0
23113	c>G	0.0833333	0.2	0	0
23239	c>G	0.08	0.0606061	0	0
23251	t>C	0.107143	0.0833333	0	0
23262	c>A	0.0322581	0.025	0.008	0.0208333
23263	t>C	0.193548	0.15	0	0
23302	c>T	0.941176	0.780488	0	0
23317	g>C	0.90625	0.725	0	0
23377	c>G	0.818182	0.514286	0	0
23385	c>T	0.777778	0.466667	0	0
23389	t>C	0.789474	0.483871	0	0
23391	c>T	0.1	0.0606061	0	0
23436	c>T	0.05	0.0645161	0.0075188	0
23437	c>T	0.0952381	0.0625	0	0
23452	c>T	0.157895	0.0967742	0	0
23464	c>T	0.705882	0.461538	0	0
23489	a>G	0.28	0.189189	0.00729927	0
23502	c>T	0.72	0.486486	0	0
23503	a>G	0.28	0.189189	0	0
23524	c>T	0.71875	0.489362	0	0
23563	t>C	0.0645161	0.0434783	0	0
23576	a>G	0.935484	0.659091	0.00684932	0
23638	c>T	0.935484	0.707317	0.00684932	0
23680	c>T	0.961538	0.694444	0	0
23733	c>T	1	0.590909	0	0
23738	a>G	1	0.590909	0	0
23741	c>A	0.333333	0.142857	0.00787402	0
23783	a>G	0.190476	0.125	0	0
23794	c>T	0.210526	0.133333	0	0
23802	c>T	0.8	0.551724	0	0
23822	g>A	0.190476	0.108108	0	0
23845	c>A	1	0.6	0	0
23864	g>A	0.8125	0.481481	0	0
23890	t>C	0.9	0.473684	0	0.0232558
23891	c>T	0.9	0.473684	0	0.0243902
24019	t>C	0.935484	0.644444	0	0
24186	c>T	0.933333	0.538462	0.00819672	0.027027
24194	t>C	0.909091	0.47619	0	0
24197	a>G	0.9	0.45	0	0
24206	a>C	0.875	0.35	0	0
24230	g>C	not enough mapped reads	0.133333	0	0
24333	t>C	not enough mapped reads	0.1875	0	0
24338	a>G	not enough mapped reads	0.1875	0	0
24347	t>G	not enough mapped reads	0.214286	0	0
24350	c>T	0.8	0.266667	0	0
24725	c>A	1	0.724138	0	0
24905	g>A	0.952381	0.625	0.00980392	0
24961	c>T	0.944444	0.586207	0	0
24989	c>T	1	0.766667	0	0
25193	g>A	1	0.514286	0	0
25433	t>C	0.971429	0.693878	0	0
25523	c>T	1	0.55	0.00689655	0
25537	g>C	1	0.5	0	0
25552	t>C	1	0.533333	0	0
25688	t>A	0	0	0.023622	0.0151515
25689	c>T	0	0	0.0291971	0.0151515
25763	g>A	0.92	0.621622	0.00653595	0
26122	c>T	1	0.69697	0	0
26161	t>C	1	0.666667	0	0
26331	g>C	0.047619	0.037037	0.00952381	0.027027
26364	g>T	0.05	0.0714286	0.00925926	0
26378	t>C	1	0.62069	0	0
26388	t>C	1	0.625	0.00763359	0
26455	t>G	1	0.694444	0	0
26578	g>T	0.0869565	0.0555556	0	0
26685	a>C	0.04	0.0526316	0.00719424	0
26701	c>G	0.0416667	0.0277778	0.0144928	0
26702	c>A	0.04	0.027027	0.0147059	0
26726	a>T	0	0	0.03125	0
26787	t>C	1	0.757576	0	0
26859	t>C	1	0.7	0	0
27073	a>G	1	0.8	0	0
27094	a>G	1	0.65	0	0
27375	c>T	0.944444	0.653846	0	0
27441	a>G	0.966667	0.707317	0.00961538	0
27444	t>C	0.966667	0.707317	0	0
27493	t>C	0.958333	0.589744	0	0
27553	t>A	0.956522	0.594595	0	0
27895	g>C	0.944444	0.68	0	0
27989	c>G	0.1	0.0666667	0	0
27990	g>C	0.1	0.0689655	0	0
28305	a>T	0.0333333	0.0243902	0.0136054	0
28554	a>C	0.173913	0.114286	0	0
28568	c>A	0	0.0238095	0.0619469	0
28578	g>A	0.206897	0.133333	0	0
28602	g>A	0.25	0.152174	0.015625	0
28605	a>G	0.241379	0.145833	0	0
28632	t>C	0.289474	0.22449	0.00813008	0
28650	g>A	0.25	0.163265	0	0
28686	a>G	0.171429	0.117647	0	0
28692	c>A	0.147059	0.102041	0	0
28719	g>A	0.0606061	0.0408163	0	0
28931	g>T	0	0	0.0222222	0
28944	a>G	0.115385	0.0666667	0	0
28953	g>A	0.125	0.0714286	0.00497512	0
28956	t>C	0.125	0.0714286	0	0.0149254
28959	a>G	0.16	0.0952381	0.00487805	0
28980	t>C	0.181818	0.117647	0	0
29088	g>T	0.0645161	0.0434783	0	0
29094	g>A	0.0645161	0.0434783	0	0
29118	g>C	0.216216	0.166667	0	0
29166	g>A	0.333333	0.271186	0.008	0
29186	c>T	0.340909	0.272727	0	0
29214	g>A	0.257143	0.209302	0	0
29220	g>A	0.235294	0.190476	0	0
29232	t>A	0.214286	0.15	0	0
29354	c>T	0.0731707	0.0588235	0	0
29368	t>A	0.0540541	0.04	0	0.0166667
29368	t>C	0.108108	0.1	0	0.0166667
29396	g>A	0.184211	0.148936	0	0
29411	g>C	0.189189	0.155556	0	0
29414	t>C	0.194444	0.159091	0	0
29456	g>A	0.133333	0.0909091	0	0
29471	g>A	0.0689655	0.047619	0	0
29504	a>G	0.0769231	0.05	0	0
29600	c>T	0.125	0.0833333	0.0166667	0
29612	t>C	0.176471	0.125	0	0
29624	t>C	0.722222	0.619048	0	0
29624	t>G	0.277778	0.238095	0	0
29627	g>A	0.277778	0.238095	0	0
29633	a>G	0.333333	0.285714	0	0
29699	a>G	0.538462	0.424242	0	0.025641
29723	a>G	0.478261	0.37931	0	0.0232558
29730	c>T	0.458333	0.366667	0	0.0243902
29753	a>G	0.35	0.269231	0	0.025641
29762	g>A	0.285714	0.214286	0	0.025
29822	a>G	0.964286	0.642857	0	0
29968	c>T	0	0	0.030303	0
29970	a>C	0	0	0.0514706	0
29975	c>T	0	0	0.0275862	0
30050	a>G	1	0.666667	0	0.0212766
30087	c>T	0.0384615	0.030303	0.0183486	0
30097	t>C	0.111111	0.0882353	0	0
30112	t>G	0.0645161	0.0512821	0	0
30149	a>G	0.0769231	0.0645161	0	0
30218	a>G	0.166667	0.148148	0	0
30230	a>G	0.217391	0.178571	0	0
30248	a>G	0.25	0.189189	0	0
30322	g>T	0.423077	0.34375	0.00847458	0
30352	c>T	0.5	0.421053	0	0
30382	g>A	0.6	0.333333	0	0
30407	t>C	not enough mapped reads	0.181818	0.00847458	0
30533	g>A	0	0.04	0.0234375	0
30536	c>T	0	0.04	0.0522388	0
30540	g>A	0	0	0.028777	0
30541	g>T	0	0	0.0291971	0
30543	g>T	0	0	0.0296296	0
30584	g>A	0.764706	0.40625	0	0.0163934
30599	g>A	0.176471	0.111111	0	0.0142857
30623	a>G	0.230769	0.125	0	0
30629	t>C	0.307692	0.166667	0	0
30635	g>A	0.333333	0.190476	0	0
30665	a>G	0.75	0.391304	0	0
30698	a>G	1	0.5625	0	0
30701	a>G	1	0.59375	0	0
30746	t>C	0.0740741	0.0571429	0.0075188	0
30749	t>C	1	0.771429	0.00735294	0
30788	c>T	0.115385	0.09375	0.00990099	0
30836	c>T	0.1875	0.136364	0.0142857	0
30842	c>G	0.153846	0.105263	0.0140845	0
30926	g>A	1	0.611111	0	0
30929	c>T	1	0.647059	0	0
30941	c>T	1	0.631579	0	0
31168	t>C	0.0714286	0.16	0	0
31172	g>A	0.176471	0.0967742	0	0
31178	g>A	0.176471	0.0967742	0	0
31180	t>C	0.176471	0.0967742	0	0
31184	a>G	0	0.181818	0	0.025
31208	c>T	0	0.142857	0	0.0238095
31214	c>G	0	0.133333	0	0.0243902
31235	g>C	0	0.0625	0	0.0217391
31268	g>A	0.121212	0.0689655	0.00714286	0.016129
31271	a>G	0.0967742	0.105263	0	0.016129
31273	c>T	0.0689655	0.0384615	0	0.016129
31274	t>G	0.0666667	0.0377358	0	0.016129
31276	c>T	0.903226	0.518519	0	0
31346	g>A	0	0.025641	0.00714286	0.0333333
31356	a>T	0	0.0238095	0.0218978	0
31559	g>A	0.137931	0.117647	0	0
31568	c>G	0.2	0.162162	0	0
31583	c>A	0.225806	0.179487	0	0
31625	g>A	0.375	0.326087	0	0
31646	a>G	0.371429	0.333333	0	0
31670	c>T	0.69697	0.638889	0	0
31682	c>T	0.285714	0.25	0	0
31691	g>C	0.21875	0.179487	0	0
31703	g>T	0.194444	0.166667	0	0
31771	c>T	0.0294118	0.0392157	0.0148148	0
31777	t>A	0.030303	0.0204082	0.0223881	0
31874	g>A	0.952381	0.555556	0	0
31883	a>G	0.272727	0.176471	0	0
31889	g>T	0.3	0.193548	0	0
31890	g>A	0	0.0666667	0.0307692	0
31891	c>A	0.315789	0.275862	0.0338983	0
31893	g>A	0	0.0689655	0.031746	0.025
31902	t>G	0	0.0357143	0.122449	0
31910	c>T	0.4	0.285714	0	0
31977	c>T	not enough mapped reads	0.285714	0	0
31999	g>A	0.233333	0.205882	0	0
32000	t>C	0.766667	0.676471	0	0
32108	a>G	0.956522	0.564103	0	0
32324	c>A	0.037037	0.0588235	0.00769231	0
32512	a>G	0.95	0.558824	0	0
32566	c>T	0	0	0.0212766	0.0166667
32940	g>T	0.111111	0.0857143	0.00787402	0
32949	c>T	0.103448	0.0810811	0	0.0425532
32976	c>T	0.205882	0.159091	0	0.027027
32991	t>C	0.205882	0.166667	0	0.0294118
33021	c>A	0.25	0.191489	0.00787402	0.0222222
33057	a>G	0.0645161	0.05	0	0
33060	c>T	0.0714286	0.0555556	0	0
33063	c>T	0.0666667	0.0526316	0	0
33066	c>T	0.0666667	0.0526316	0	0
33207	c>T	0.944444	0.447368	0	0
33210	t>G	1	0.447368	0	0
33216	a>G	1	0.447368	0	0
33225	t>C	0.222222	0.105263	0	0
33249	a>G	0.444444	0.228571	0	0
33255	c>T	0.4375	0.21875	0	0
33270	c>T	0.571429	0.32	0	0
33274	a>G	0.769231	0.4	0	0
33345	t>C	0.8	0.363636	0	0
33363	g>A	0.9	0.36	0	0
33369	t>C	0.916667	0.366667	0	0
33375	a>G	1	0.366667	0	0
33414	a>G	1	0.333333	0	0
33493	c>T	1	0.6	0	0
33534	c>T	1	0.526316	0	0
33591	g>C	1	0.580645	0	0.0377358
33632	a>C	1	0.64	0	0.0208333
33674	a>G	1	0.703704	0	0
33710	a>G	0.1	0.0666667	0	0
33717	a>T	0.157895	0.1	0.00699301	0
33736	g>T	0.047619	0.030303	0.0130719	0
33741	g>A	0	0.03125	0.0204082	0
33786	t>C	1	0.566667	0	0
33792	t>C	0.75	0.413793	0	0
33804	c>T	1	0.653846	0	0
33819	c>T	0	0	0.0380952	0
33855	a>C	0.9375	0.714286	0	0
33872	a>G	0.923077	0.571429	0	0
33929	c>T	0.333333	0.105263	0	0
33934	a>G	0.428571	0.142857	0	0
33944	t>C	0.333333	0.0952381	0	0
33947	c>G	0.285714	0.0869565	0	0
33950	a>G	0.25	0.0833333	0	0
33968	t>C	0.25	0.0869565	0	0
33999	a>G	0.875	0.388889	0	0
34010	c>T	0.916667	0.55	0	0
34104	a>G	0.952381	0.740741	0	0
34177	a>G	1	0.71875	0	0
34245	a>G	0.923077	0.705882	0	0
34280	g>A	0.962963	0.65	0	0
34292	g>A	0.958333	0.621622	0	0
34363	g>A	1	0.804348	0	0
34450	a>C	0.970588	0.611111	0	0
34519	t>A	0	0	0.034188	0
34644	c>T	0.962963	0.722222	0	0
34771	a>G	1	0.742857	0	0
34840	c>T	1	0.710526	0	0
34904	g>A	0.344828	0.243902	0	0
34915	a>G	0.5	0.35	0	0.030303
34978	t>G	0.947368	0.692308	0	0.0333333
35039	a>G	0.333333	0.25	0	0.0434783
35069	c>T	0.529412	0.45	0	0
35105	c>T	0.615385	0.551724	0	0
35144	a>C	0.185185	0.16129	0	0
35149	g>T	0.76	0.633333	0	0.130435
35150	c>T	0.166667	0.142857	0.0126582	0
35153	a>G	0.0909091	0.0740741	0	0
35171	c>T	0.0833333	0.0666667	0	0
35207	t>C	0.928571	0.541667	0	0.130435
35255	c>A	0	0	0.0294118	0
35438	c>T	0	0.047619	0.0333333	0
35447	c>T	0.0625	0.0434783	0.0196078	0
35613	a>G	0.941176	0.615385	0	0
35649	c>G	0	0.05	0.0405405	0
35696	t>C	0.214286	0.157895	0.0111111	0
35721	c>T	0.3	0.222222	0	0
35728	a>G	0.333333	0.25	0	0
35734	a>G	0.380952	0.266667	0	0
35740	a>G	0.592593	0.444444	0	0
35785	g>A	0.422222	0.316667	0	0
35829	c>A	0.0208333	0.0322581	0.00877193	0
35830	c>T	0.52	0.412698	0	0
35849	a>T	0	0.0178571	0.0280374	0
35854	a>T	0	0.0175439	0.0431034	0
35856	g>T	0	0.0169492	0.0442478	0
35857	t>C	0.52	0.42623	0	0
35878	g>A	0.613636	0.509434	0	0.0277778
35889	t>C	0.975	0.8125	0	0.0810811
35990	a>G	0.642857	0.580645	0	0
36076	c>A	1	0.827586	0	0
36117	t>C	1	0.708333	0	0
36147	c>T	0.12	0.0681818	0	0
36169	c>G	1	0.512821	0	0
36184	t>C	0.16	0.0851064	0	0
36216	t>C	1	0.622642	0	0.04
36223	t>A	0.382353	0.25	0	0
36253	g>T	0.0243902	0.0344828	0.0227273	0
36280	c>A	0	0.02	0.00840336	0.0338983
36281	c>T	0.558824	0.387755	0	0.0333333
36369	a>G	1	0.794872	0	0
36397	a>G	0.7	0.552632	0	0
36415	c>T	0.615385	0.444444	0	0
36448	g>A	0.5	0.324324	0	0
36463	a>G	0.45	0.264706	0	0
36502	t>C	1	0.304348	0	0
36598	t>C	0.888889	0.592593	0	0
36613	g>A	0.125	0.1	0	0
36616	c>T	0.92	0.741935	0	0.025641
36625	g>A	0.192308	0.147059	0	0
36639	g>A	0.344828	0.277778	0	0
36643	t>C	0.541667	0.464286	0	0.0208333
36721	g>A	0.515152	0.386364	0	0
36724	t>C	0.545455	0.4	0	0.0172414
36745	g>C	0	0.0263158	0.023622	0
36748	t>C	1	0.710526	0.00806452	0.0192308
36829	a>G	1	0.742857	0	0
36843	g>T	0	0	0.00757576	0.0769231
36862	t>C	1	0.848485	0	0
36869	t>C	0.37037	0.3125	0	0
36910	a>G	0.535714	0.394737	0	0
36911	t>G	0.518519	0.378378	0	0
36913	a>G	1	0.72973	0	0
36917	t>C	0.53125	0.404762	0	0
37002	g>A	0.34375	0.255814	0	0
37026	c>T	0.318182	0.212121	0	0
37038	c>T	0.227273	0.15625	0	0
37097	a>G	1	0.676471	0	0
37124	c>T	1	0.714286	0	0
37182	t>C	0.130435	0.0857143	0	0
37218	g>A	0.357143	0.25641	0	0
37236	a>G	1	0.65	0.00598802	0.0212766
37242	g>A	0	0	0.0233918	0.02
37287	c>T	0.69697	0.489362	0	0
37302	g>A	0.727273	0.521739	0	0
37311	c>G	1	0.723404	0	0.0298507
37338	g>A	0.297297	0.24	0.00757576	0.0322581
37434	g>A	0.5	0.333333	0	0
37443	g>C	0.5	0.333333	0	0
37446	a>G	0.444444	0.292683	0	0
37452	g>A	0.6	0.384615	0	0
37548	t>G	1	0.714286	0	0
37587	c>G	0.3	0.166667	0	0
37590	t>A	0.125	0.0666667	0.0131579	0.0217391
37656	g>A	1	0.5625	0	0
37749	a>G	1	0.708333	0.010101	0.0285714
37860	a>T	0.125	0.0909091	0.0212766	0
37972	g>A	0.714286	0.5	0.0212766	0
37987	g>A	1	0.714286	0.0493827	0
38034	t>G	0.5	0.421053	0	0.0625
38041	c>T	0.5	0.434783	0	0
38044	c>T	1	0.916667	0	0.047619
38076	a>G	1	0.913043	0	0.025641
38151	g>A	0.142857	0.111111	0	0
38176	g>T	0.7	0.518519	0	0.0232558
38353	t>C	1	0.75	0	0
38382	g>A	1	0.75	0.00934579	0
38385	t>C	1	0.736842	0	0
38415	a>G	0.304348	0.233333	0	0
38422	a>G	0.238095	0.178571	0	0
38423	c>T	0.272727	0.206897	0	0
38449	c>T	0.958333	0.69697	0	0
38500	a>G	0.970588	0.785714	0	0
38518	a>G	0.0277778	0.0851064	0	0
38530	g>A	0.222222	0.25	0	0
38542	g>A	0.2	0.162791	0	0
38545	c>G	0.0277778	0.0909091	0	0.0188679
38581	c>G	0.9375	0.75	0	0
38605	g>A	0.08	0.0555556	0	0
38611	a>G	0.0833333	0.0571429	0	0
38631	c>T	1	0.666667	0	0
38635	a>G	1	0.666667	0	0
38653	a>G	0.962963	0.634146	0	0
38669	t>C	0.296296	0.195122	0	0
38701	a>G	0.393939	0.270833	0	0
38737	g>A	0.4	0.25	0	0
38743	t>G	0.965517	0.651163	0	0
38746	g>C	0.571429	0.380952	0	0
38760	c>A	0.433333	0.288889	0	0
38776	a>G	1	0.697674	0	0
38812	a>G	1	0.742857	0	0
38815	g>A	0.461538	0.352941	0	0
38821	a>G	1	0.810811	0	0
38850	c>T	0.53125	0.472222	0	0
38877	a>T	0	0.0204082	0.00892857	0.03125
38878	c>T	0.395349	0.346939	0	0
38893	c>T	0.428571	0.367347	0	0
38911	a>G	0.318182	0.269231	0	0.0461538
38914	g>A	0.693878	0.596491	0	0
38935	g>A	0.372549	0.316667	0	0.027027
38952	g>A	0.66	0.55	0	0
38962	t>C	0.978261	0.803571	0	0.028169
38986	g>A	0.972973	0.782609	0	0.0151515
39025	t>C	0.956522	0.628571	0	0
39028	g>A	0.52381	0.323529	0	0
39049	a>C	0.947368	0.6	0	0
39052	a>G	0.333333	0.214286	0	0
39076	t>G	0.916667	0.5	0	0
39084	c>T	0.909091	0.526316	0	0
39127	a>G	1	0.733333	0	0
39136	a>G	1	0.764706	0.00740741	0
39142	c>T	1	0.75	0	0
39250	t>C	0.9375	0.535714	0	0
39257	g>A	0.944444	0.548387	0.00769231	0
39299	t>G	0.941176	0.571429	0	0
39300	t>C	0.941176	0.571429	0	0
39328	t>C	1	0.583333	0	0
39375	t>C	1	0.277778	0	0
39378	a>G	1	0.277778	0	0
39481	t>C	not enough mapped reads	0.2	0	0
39492	c>T	0.6	0.272727	0	0
39502	g>A	0.25	0.133333	0	0
39526	a>G	0.9375	0.576923	0	0
39543	c>T	0.35	0.225806	0	0
39559	a>G	0.962963	0.684211	0	0
39562	g>A	0.535714	0.384615	0	0
39619	g>A	0.969697	0.761905	0	0
39630	a>G	0.970588	0.767442	0	0
39670	t>C	0.954545	0.65625	0	0
39671	g>A	0.95	0.633333	0	0
39685	g>A	0.0869565	0.0645161	0	0
39697	a>G	1	0.783784	0	0
39724	t>C	0.15625	0.269231	0	0.0227273
39730	a>T	0	0	0.03125	0
39739	a>G	0.151515	0.269231	0.00769231	0.0243902
39746	t>C	0.151515	0.285714	0	0.0277778
39772	g>T	0	0	0.027027	0
39773	g>C	0	0	0.0264901	0
39777	g>T	0	0.0208333	0.0206897	0
39790	c>T	0.153846	0.302326	0	0.0344828
39808	a>G	0.190476	0.277778	0	0
39815	g>A	0.125	0.08	0	0
39817	t>C	1	0.684211	0	0
39844	g>A	0.571429	0.285714	0	0
39862	a>G	not enough mapped reads	0.2	0	0
39907	a>G	0.714286	0.454545	0	0
39924	t>C	0.875	0.636364	0	0
39952	g>A	0.677419	0.583333	0	0
39973	t>C	0.96875	0.837838	0	0
40009	t>G	1	0.794872	0	0
40042	a>G	1	0.65625	0	0
40051	t>G	1	0.709677	0.00952381	0
40054	a>G	1	0.727273	0	0
40078	a>G	0.185185	0.142857	0	0
40084	t>C	0.214286	0.176471	0	0
40105	a>C	0.25	0.190476	0	0
40123	c>T	0.685714	0.521739	0	0
40195	a>G	0.264706	0.1875	0	0
40237	c>A	0.137931	0.108108	0	0
40240	a>G	0.137931	0.105263	0	0
40263	g>T	0.0714286	0.0588235	0	0
40264	a>G	0.0714286	0.0588235	0	0
40296	a>G	0.964286	0.771429	0	0
40325	c>G	0.961538	0.78125	0	0
40326	c>A	0.96	0.774194	0	0
40366	a>G	0.9375	0.75	0	0
40385	c>T	0.909091	0.47619	0	0
40405	t>C	0.6	0.157895	0	0
40407	c>T	not enough mapped reads	0.111111	0	0.0322581
40420	g>T	0.6	0.142857	0	0
40438	a>G	not enough mapped reads	0.15	0	0
40450	a>G	0.875	0.28	0	0
40456	a>G	0.875	0.304348	0	0
40486	a>G	1	0.428571	0	0
40510	a>G	1	0.608696	0	0
40537	a>G	0.181818	0.117647	0	0.0166667
40546	a>G	0.956522	0.628571	0	0.0166667
40564	t>C	0.173913	0.117647	0	0.0151515
40573	g>A	0.84	0.6	0	0.015873
40588	c>T	0.137931	0.102564	0	0.016129
40654	t>G	0.92	0.534884	0	0.0212766
40657	g>A	0.08	0.0465116	0	0
40663	g>A	0.846154	0.488889	0	0
40666	a>G	0.12	0.0666667	0	0
40777	t>C	1	0.782609	0	0
40807	a>G	1	0.708333	0	0
40846	g>A	0.866667	0.5	0	0
40867	g>A	0.833333	0.454545	0	0
40882	c>T	0.166667	0.0909091	0	0
40894	g>A	0.857143	0.48	0	0
40915	t>C	0.846154	0.458333	0	0.0285714
40924	a>G	0.25	0.136364	0	0
40951	a>G	0.9	0.5	0	0.0294118
40969	a>G	0.9	0.473684	0	0.0344828
40978	g>A	0.888889	0.444444	0	0.030303
41005	a>G	1	0.384615	0	0.030303
41026	a>G	not enough mapped reads	0.166667	0	0
41080	t>C	0.666667	0.285714	0.00909091	0
41095	t>C	0.375	0.2	0	0
41134	a>G	0.846154	0.6875	0	0
41140	a>G	0.875	0.777778	0	0
41170	g>A	0.142857	0.08	0	0
41185	g>A	0.875	0.47619	0	0
41194	c>T	0.888889	0.347826	0.0217391	0
41311	a>G	not enough mapped reads	0.272727	0	0
41317	a>G	not enough mapped reads	0.230769	0	0
41347	t>C	not enough mapped reads	0.2	0	0
41359	a>G	not enough mapped reads	0.230769	0	0
41362	g>A	not enough mapped reads	0.230769	0	0
41479	a>G	not enough mapped reads	0.166667	0	0
41497	g>A	not enough mapped reads	0.333333	0	0
41503	g>A	0.428571	0.25	0	0
41536	c>T	0.913043	0.677419	0	0
41539	a>G	0.913043	0.65625	0	0
41559	c>T	0.321429	0.236842	0	0
41613	g>A	0.487179	0.38	0.0070922	0
41614	a>G	0.486486	0.375	0	0
41620	c>T	0.454545	0.357143	0	0
41626	a>G	0.941176	0.727273	0	0
41650	g>T	0.05	0.0444444	0	0
41780	t>A	0.0232558	0.0185185	0.0176991	0
41800	t>G	0.52381	0.392857	0	0
41836	c>G	0.516129	0.380952	0	0
41850	c>T	0	0.0487805	0.0175439	0
41872	t>A	0.0526316	0.0408163	0	0
41877	c>A	0.0487805	0.0392157	0	0
42043	g>A	0.483871	0.365854	0.010101	0.037037
42095	c>T	0.407407	0.275	0	0
42151	g>T	0	0	0.025641	0
42171	c>A	1	0.538462	0	0
42336	g>A	1	0.625	0	0
42430	a>G	1	0.741935	0	0
42460	c>G	0.236842	0.18	0	0
42463	a>G	0.0263158	0.0392157	0	0.115385
42466	a>G	0.025641	0.0392157	0	0.0714286
42487	g>A	0.357143	0.338462	0.00892857	0.0731707
42511	g>A	0.0212766	0.117647	0.00775194	0.0535714
42520	a>G	0.390244	0.258065	0	0
42529	a>G	0.0232558	0.126984	0.008	0.0483871
42550	t>C	0.230769	0.157895	0	0
42556	g>A	0	0.111111	0.00724638	0.0175439
42559	c>G	0	0.12963	0.0147059	0.0178571
42561	g>A	0.25	0.173077	0	0
42567	g>A	0.705882	0.48	0	0
42586	a>G	0.16129	0.142857	0	0
42592	c>T	0.107143	0.0909091	0	0
42595	a>G	0.0740741	0.0645161	0	0
42607	a>G	0.0869565	0.0714286	0.00943396	0
42676	a>G	1	0.695652	0.0384615	0
42751	a>T	0.037037	0.0277778	0.0204082	0
42752	t>C	0.037037	0.027027	0.0196078	0
42816	a>G	0.0740741	0.0588235	0	0
42817	g>A	0.0740741	0.0588235	0	0
42832	a>G	0.0740741	0.0555556	0	0
42847	a>G	0.0714286	0.0512821	0	0
42964	g>C	0.0526316	0.0416667	0.0135135	0.0434783
42985	a>T	0.0526316	0.0384615	0.0111111	0.0555556
43006	c>T	0.958333	0.676471	0	0
43015	c>T	0.407407	0.289474	0	0
43018	a>G	0.04	0.027027	0	0.0555556
43030	a>G	0.357143	0.238095	0	0
43072	a>G	0.457143	0.313725	0	0
43148	a>G	0.392857	0.261905	0	0
43156	a>G	0.391304	0.243243	0	0
43244	a>T	1	0.666667	0	0
43247	c>G	1	0.68	0	0
43252	t>C	1	0.708333	0	0
43390	a>G	0.8	0.727273	0	0
43468	g>A	0.772727	0.548387	0	0
43549	a>G	0.964286	0.75	0	0
43834	a>C	0	0.0689655	0.0128205	0.02
43837	t>A	0	0.08	0.0135135	0.0208333
43840	c>T	0	0.0714286	0.0123457	0.0408163
43880	c>A	0.0769231	0.0416667	0.0185185	0
43881	c>G	0.0769231	0.0416667	0.0185185	0
43905	t>C	1	0.607143	0	0
43938	c>T	0.809524	0.566667	0	0
44175	c>G	0	0	0.0172414	0.0298507
44176	g>A	0	0.0227273	0.0175439	0.0307692
44177	g>T	0	0	0.0169492	0.030303
44203	c>T	0.0769231	0.0487805	0	0
44253	a>G	0.75	0.545455	0.0078125	0
44370	t>C	0.791667	0.633333	0	0
44398	t>C	0.75	0.545455	0	0
44581	c>T	0.92	0.575	0	0
44596	g>C	0.0416667	0.0263158	0.0137931	0
44639	t>G	0.0277778	0.0227273	0.0127389	0
44640	g>A	0.0285714	0.0232558	0.0125	0
44707	a>T	0	0	0.0306748	0
44709	a>T	0	0	0.0295858	0
44811	t>A	0.133333	0.0952381	0	0
44812	g>A	0.125	0.0909091	0	0
44970	t>A	0.0434783	0.0294118	0.030303	0
44973	g>T	0.0434783	0.0285714	0.0149254	0
45040	g>A	0.818182	0.692308	0	0.0238095
45047	c>T	0.8	0.666667	0	0
45068	a>G	0.76	0.703704	0	0
45364	a>G	0.842105	0.5	0	0
45367	t>C	0.833333	0.483871	0	0
45795	c>A	0.826087	0.703704	0	0
45866	c>T	0.8	0.571429	0	0
46009	g>C	0.0384615	0.030303	0.0151515	0
46010	c>T	0.0384615	0.030303	0.0151515	0.0357143
46061	a>G	0.785714	0.628571	0	0
46072	g>T	0	0	0.0296296	0
46088	a>G	0.888889	0.6	0	0
46210	g>T	0.886364	0.795918	0.00724638	0
46261	g>A	0.88	0.6875	0	0
46315	a>G	0.666667	0.424242	0.00714286	0
46475	c>T	0	0	0.0526316	0
46618	g>C	0.954545	0.636364	0	0
46620	t>C	0.96	0.666667	0	0
46654	g>T	0.0625	0.047619	0	0
46692	t>C	1	0.810811	0	0
47051	c>A	0	0.0344828	0.0201342	0
47052	a>G	0.894737	0.6	0.0206897	0
47053	c>A	0	0.03125	0.0202703	0
47101	a>G	0.884615	0.657143	0	0
47393	g>A	0.0714286	0.0526316	0	0
47395	c>A	0.08	0.0588235	0	0
47406	g>T	0.0434783	0.0588235	0.0121951	0
47407	t>C	0.0434783	0.0588235	0.0128205	0
47615	t>C	0.75	0.666667	0.027027	0
47683	g>A	0.866667	0.722222	0	0
47763	t>C	0.875	0.482759	0	0
48071	a>T	0.0434783	0.0322581	0.00657895	0.0185185
48178	a>T	0	0	0.0359712	0
48233	g>A	0.0967742	0.0697674	0	0.0384615
48257	t>C	0.117647	0.0888889	0	0
48263	a>G	0.117647	0.0869565	0	0
48266	g>C	0.111111	0.0833333	0	0
48425	t>C	0.851852	0.621622	0	0
48437	c>T	0.814815	0.628571	0	0
49066	a>G	0.818182	0.5625	0	0
49371	c>T	0.814815	0.564103	0.00632911	0
49374	t>C	0.821429	0.575	0	0
49641	t>C	0.947368	0.62069	0	0
49698	g>A	0.814815	0.578947	0	0
49734	g>T	0.0689655	0.05	0	0
49752	t>C	0.709677	0.536585	0	0
49764	c>T	0.148148	0.108108	0	0
49769	a>T	0	0	0.0248447	0
49770	g>C	0	0	0.0245399	0
49771	t>C	0.206897	0.15	0	0
49792	a>G	0.230769	0.157895	0	0
49863	g>T	0	0.037037	0.0136054	0
49935	t>C	0.258065	0.195122	0	0
49947	t>C	0.225806	0.162791	0	0
49959	t>C	0.0769231	0.0512821	0	0
50031	t>C	0.241379	0.155556	0.00757576	0
50034	t>C	0.241379	0.148936	0	0
50037	c>T	0.233333	0.145833	0.00735294	0
50074	c>A	0	0	0.0266667	0
50515	a>G	0.833333	0.625	0	0
50713	g>A	0.0588235	0.0425532	0	0
50722	c>T	0.142857	0.106383	0.0127389	0
50741	g>A	0.194444	0.166667	0.037037	0
50748	a>G	0.025641	0.0740741	0	0
50781	c>G	0	0.0327869	0.0142857	0
50782	t>A	0	0.0327869	0.0141844	0
50811	g>T	0	0.0178571	0.0232558	0
50833	c>G	0.025	0.166667	0.0294118	0.0606061
50845	c>A	0.121951	0.0833333	0.0661765	0.0882353
50845	c>T	0.0243902	0.166667	0.0367647	0.0882353
50854	a>C	0.333333	0.333333	0.0214286	0.0882353
50866	t>C	0.171429	0.191489	0.072	0.162162
50869	t>C	0.457143	0.404255	0.0793651	0.162162
50887	t>C	0.102564	0.181818	0.00775194	0.166667
50932	c>T	0.258065	0.166667	0	0
50935	c>T	0.4	0.5	0.0352113	0.26087
50977	t>C	0.117647	0.352941	0.0352113	0.268293
50986	g>A	0.439024	0.527273	0.0387597	0.25641
50995	c>T	0.44186	0.526316	0.0465116	0.238095
51014	g>T	0	0.0140845	0.0241935	0
51025	t>C	0.901961	0.797297	0.0359712	0.230769
51037	g>C	0.173077	0.329114	0.0408163	0.214286
51046	g>C	0.272727	0.185185	0	0
51057	g>T	0.0175439	0.0119048	0.0136986	0
51076	t>C	0.403846	0.469136	0.0318471	0.136364
51097	c>G	0.0227273	0.0138889	0.0119048	0
51106	t>C	0.181818	0.333333	0.0186335	0.111111
51127	t>C	0.173913	0.304348	0.0155039	0.0952381
51153	t>A	0.0232558	0.118644	0	0
51186	c>T	0.0222222	0.0175439	0.010101	0.0169492
51210	t>C	0.0377358	0.0746269	0	0
51213	c>G	0.0392157	0.0757576	0.00909091	0
51219	g>C	0.0576923	0.0895522	0	0
51225	g>C	0.0851064	0.109375	0.00909091	0
51231	t>C	0.979592	0.761194	0.0178571	0.0285714
51273	g>A	0.340426	0.262295	0	0.0188679
51282	g>C	0.295455	0.220339	0	0.0185185
51297	t>C	0.0512821	0.0392157	0.0176991	0.0212766
51313	t>A	0.0322581	0.0232558	0.0285714	0.0204082
51402	t>C	0.3125	0.27027	0	0
51471	t>C	0.268293	0.22	0	0
51504	c>T	0.184211	0.134615	0	0
51519	c>T	0.181818	0.130435	0	0
51675	g>A	0.03125	0.0222222	0.0155039	0
51677	a>T	0	0.0243902	0.0254237	0
51717	c>T	0.368421	0.297872	0	0
51902	g>A	0.351351	0.288889	0.0078125	0
51933	t>A	0.186047	0.153846	0.0447761	0.0227273
51960	g>T	0.0192308	0.104478	0.0285714	0.0192308
51975	t>C	0.344828	0.376623	0.131034	0.116667
51987	c>T	0.603175	0.475	0.108974	0.0625
51993	t>C	0.046875	0.15	0.0314465	0.0757576
51999	g>C	0.0434783	0.139535	0.0368098	0.106667
52017	c>T	0.314286	0.258824	0.111842	0.0555556
52026	g>C	0.0461538	0.146341	0.0333333	0.117647
52035	g>A	0.333333	0.267442	0	0
52053	t>C	0.0333333	0.030303	0.0144928	0.111111
52068	t>G	0.02	0.0169492	0	0.0566038
52074	t>C	0.0204082	0.0172414	0	0.0652174
52098	c>T	0.128205	0.1	0	0
52104	c>G	0.289474	0.234043	0	0
52110	g>T	0.0833333	0.0652174	0	0
52111	a>G	0.0857143	0.0666667	0	0
52152	c>T	0.25	0.173913	0	0
52209	t>C	0.611111	0.44	0	0
52233	c>T	0.323529	0.229167	0	0
52281	c>T	0.34375	0.289474	0	0
52284	g>A	0.333333	0.289474	0	0
52311	c>T	0.939394	0.861111	0	0
52317	a>G	0.944444	0.85	0	0
52337	a>T	0.0540541	0.0487805	0	0
52338	a>C	0.0789474	0.0697674	0	0
52339	g>T	0.0526316	0.0465116	0	0
52362	g>C	0.555556	0.487805	0	0
52388	g>C	0	0	0.0434783	0
52393	c>T	0	0	0.040404	0
52425	c>T	0.310345	0.243243	0	0
52497	g>T	0.533333	0.380952	0	0
52512	c>T	0.382353	0.282609	0.00909091	0.0196078
52530	c>T	0.444444	0.333333	0.011236	0.0238095
52533	g>T	0.384615	0.277778	0.0119048	0.0217391
52536	g>A	0.392857	0.289474	0.0123457	0.0227273
52593	c>T	0.12	0.0857143	0	0.03125
52594	a>C	0.107143	0.0769231	0	0.030303
52596	g>C	0.111111	0.0789474	0	0.027027
52606	a>T	0.148148	0.114286	0	0.0540541
52618	t>G	0.148148	0.108108	0	0.0243902
52650	g>A	0.833333	0.625	0	0
52707	t>C	0.0625	0.0487805	0	0
52767	c>T	0.756757	0.56	0	0
52791	g>C	0.241379	0.162791	0	0
52793	a>G	0.241379	0.162791	0	0
52794	g>C	0.275862	0.190476	0	0
52806	c>T	0.266667	0.195122	0	0
52830	c>G	0.214286	0.166667	0	0
52839	c>G	0.259259	0.205882	0	0
52878	t>C	0.378378	0.318182	0	0
52929	g>A	0.526316	0.425532	0.00724638	0
53010	g>C	0.0526316	0.0961538	0.0140845	0.0408163
53043	c>A	0.0540541	0.0980392	0.00704225	0.0465116
53046	c>T	0.0540541	0.0980392	0.00719424	0.0487805
53088	t>C	0.459459	0.408163	0.00900901	0.0967742
53103	g>C	0.0277778	0.0851064	0	0
53103	g>T	0.416667	0.319149	0	0
53130	t>C	0.444444	0.372093	0	0
53133	t>C	0.428571	0.348837	0	0
53277	c>T	0.452381	0.358491	0	0
53303	g>C	0.465116	0.37037	0	0
53328	t>C	0.421053	0.333333	0.00653595	0
53356	a>G	0.25	0.183673	0	0
53358	c>T	0.243243	0.18	0	0
53400	c>T	0.243902	0.178571	0	0
53403	t>C	0.243902	0.185185	0	0
53406	t>C	0.219512	0.163636	0	0
53487	t>C	0.386364	0.293103	0	0.030303
53499	c>T	0.375	0.277778	0	0.0263158
53526	t>C	0.28125	0.195652	0.00714286	0.04
53553	t>A	0.323529	0.25	0	0.0425532
53577	t>C	0.34375	0.22449	0	0.0185185
53583	c>T	0.0606061	0.1	0	0
53606	g>C	0.047619	0.0819672	0	0
53607	t>C	0.047619	0.0819672	0	0
53608	g>A	0.047619	0.0819672	0	0
53609	t>C	0.047619	0.0819672	0	0
53691	c>T	0.315789	0.232143	0	0.0377358
53694	c>T	0.351351	0.259259	0	0.0357143
53710	g>C	0.0588235	0.163265	0.0223881	0.127273
53721	c>T	0.0571429	0.156863	0.0144928	0.0392157
53726	a>C	0.030303	0.0888889	0	0.0408163
53766	t>C	0.185185	0.142857	0	0.0208333
53790	t>A	0.0769231	0.0606061	0	0
53792	a>T	0.0740741	0.0588235	0	0
53902	g>T	0.305556	0.234043	0	0
53907	c>T	0.305556	0.229167	0	0
53952	g>C	0.0731707	0.0666667	0.0140845	0
53953	t>A	0.0731707	0.0666667	0.0144928	0
53954	a>C	0.0731707	0.0666667	0.0273973	0
53999	t>C	0.265306	0.220339	0	0
54020	t>C	0.283019	0.241935	0	0.027027
54032	t>G	0.0212766	0.122807	0.0176991	0
54041	t>C	0.111111	0.2	0.026087	0.0294118
54044	t>A	0.0888889	0.0701754	0.00826446	0.030303
54044	t>C	0.311111	0.245614	0	0.0606061
54044	t>G	0.0222222	0.122807	0.0165289	0
54059	g>C	0.047619	0.0357143	0.0163934	0.0285714
54068	g>A	0.0487805	0.0925926	0.0149254	0.0238095
54073	t>A	0	0.0576923	0.0144928	0
54116	t>C	0.342105	0.245283	0.00662252	0.0204082
54176	t>C	0.365854	0.354839	0.0538462	0.12069
54178	a>C	0.116279	0.171875	0.0454545	0.12069
54197	t>C	0.47619	0.484375	0.0787402	0.19403
54200	c>G	0.133333	0.242424	0.0483871	0.19697
54239	c>T	0.283019	0.197368	0.00813008	0
54242	c>T	0.111111	0.0886076	0.0932203	0.0285714
54245	t>C	0.137255	0.114286	0.0990991	0.0289855
54248	t>C	0.18	0.304348	0	0
54266	c>T	0.454545	0.33871	0.108108	0.0454545
54302	t>C	0.384615	0.512821	0.03125	0.0491803
54308	c>T	0.217391	0.138889	0	0
54320	g>T	0.181818	0.125	0.0210526	0.0384615
54329	t>C	0.0909091	0.210526	0.010101	0.0392157
54344	c>G	0.125	0.0769231	0.0108696	0.0227273
54392	g>A	0.176471	0.12	0	0
54419	g>A	0	0	0.111111	0
54421	t>A	0	0	0.113924	0
54422	c>T	0	0	0.0875	0
54425	c>G	0	0	0.0493827	0
54429	c>T	0.0416667	0.0333333	0.025641	0
54434	t>C	0.5	0.411765	0	0
54455	c>T	0.576923	0.5	0	0
54461	c>T	0.384615	0.333333	0	0
54551	t>C	0.354839	0.323529	0	0.0645161
54554	c>T	0.323529	0.297297	0	0.0689655
54581	c>T	0.457143	0.478261	0	0.0930233
54590	c>G	0.459459	0.5	0.015625	0.0869565
54594	a>T	0	0	0.0294118	0.0392157
54600	t>A	0	0	0.0519481	0
54603	c>T	0	0	0.0641026	0
54611	g>T	0.128205	0.318182	0.0222222	0.118644
54650	t>C	0.12766	0.306667	0.015625	0.142857
54665	t>C	0.282609	0.19697	0	0.0338983
54692	t>C	0.375	0.365079	0.0131579	0.166667
54696	g>A	0.02	0.0166667	0.020979	0
54700	a>G	0.0188679	0.016129	0.0134228	0
54701	g>A	0.0185185	0.015625	0.0136054	0
54703	t>G	0.0185185	0.015873	0.0133333	0
54707	t>C	0.0612245	0.0701754	0.00684932	0.0909091
54710	t>C	0.0652174	0.0754717	0.00746269	0.0714286
54716	t>C	0.0810811	0.0952381	0.00735294	0.0666667
54726	a>C	0.236842	0.204545	0.0075188	0
54727	c>A	0.225	0.191489	0	0
54728	c>G	0.230769	0.2	0.00719424	0
54737	c>T	0.047619	0.0416667	0.0070922	0
54752	c>G	0.0512821	0.0454545	0.00680272	0
54803	g>T	0.354839	0.282051	0	0
54815	t>C	0.363636	0.292683	0	0
54818	t>C	0.342857	0.285714	0	0
54824	a>C	0.363636	0.292683	0	0
54851	c>T	0.0857143	0.0588235	0	0
54852	a>G	0.0833333	0.0566038	0	0
54853	a>C	0.0789474	0.0545455	0	0
54854	g>T	0.0789474	0.0545455	0	0
54866	c>G	0.102564	0.0655738	0.0078125	0
54917	a>G	0.436364	0.655914	0.948148	0.762712
54935	g>C	0.0769231	0.0442478	0.0300752	0.169231
54971	c>T	0.0727273	0.0515464	0.0135135	0.0144928
54977	t>C	0.888889	0.787879	0.0580645	0.214286
55028	g>T	0.122449	0.447619	0.038961	0.203125
55040	t>G	0.113208	0.415094	0.025641	0.2
55082	a>G	0.0444444	0.253165	0.00680272	0.1
55109	t>C	0.0465116	0.161765	0	0.0909091
55121	t>C	0.404762	0.350877	0	0.047619
55174	c>T	0.875	0.724138	0	0
55196	a>G	0.291667	0.245614	0	0
55229	c>T	0.333333	0.266667	0	0
55327	g>A	0.410256	0.301887	0	0.0263158
55345	g>A	0	0.02	0.0138889	0.0243902
55346	c>T	0	0.02	0.0142857	0.0243902
55382	t>C	0.272727	0.204545	0	0.0232558
55383	t>G	0.225806	0.166667	0	0.0227273
55397	c>T	0.185185	0.125	0	0
55412	a>G	0.142857	0.097561	0	0
55424	t>C	0.0714286	0.0512821	0	0
56392	t>C	0.769231	0.416667	0	0
56534	a>T	0.882353	0.714286	0	0
56580	t>A	0.08	0.0689655	0	0
56581	c>G	0.08	0.0689655	0	0
56583	c>T	0.0833333	0.0714286	0	0
56973	t>C	0.903226	0.7	0	0
57077	g>A	0.25	0.157895	0	0.0434783
57080	g>A	0.28	0.175	0	0.04
57121	t>C	0.40625	0.309524	0	0.0740741
57139	g>T	0.594595	0.478261	0	0
57166	g>T	0.307692	0.226415	0	0
57232	c>T	0.510204	0.403226	0	0
57382	c>A	0.433333	0.270833	0	0
57500	g>A	0.0454545	0.0416667	0	0
57508	t>C	0.288889	0.270833	0	0
57511	g>A	0.282609	0.254902	0.0150376	0
57530	t>C	0.276596	0.25	0	0
57556	t>C	0.304348	0.25	0	0
57638	a>G	0.409091	0.333333	0	0
57757	c>T	0.230769	0.1875	0.00869565	0
57763	t>C	0.928571	0.742857	0	0
57784	c>G	0.166667	0.125	0.00833333	0
57793	t>C	0.16129	0.125	0	0
57823	t>C	0.171429	0.142857	0	0
57850	c>T	0.0571429	0.0465116	0	0
57886	a>C	0.885714	0.673913	0	0
57904	t>C	0.0384615	0.097561	0	0
57923	t>A	0.0294118	0.02	0	0.0363636
57923	t>G	0.0588235	0.1	0	0
57924	t>C	0.108108	0.178571	0	0.0363636
57949	c>T	0.135135	0.0877193	0	0
58006	a>G	0.9375	0.761905	0	0.0625
58012	t>C	0.395833	0.34375	0	0
58075	t>C	0.88	0.611111	0	0
58270	c>G	0	0	0.0228571	0
58275	c>G	0	0	0.0239521	0
58277	c>A	0	0	0.025641	0
58313	a>T	0.0357143	0.0512821	0.00666667	0
58374	t>C	0.0769231	0.0526316	0	0
58384	g>T	0.142857	0.1	0	0
58396	t>C	0.172414	0.121951	0	0
58427	g>A	0	0.0222222	0.00925926	0.04
58450	g>A	0.409091	0.305085	0	0
58471	t>C	0.5	0.372881	0	0
58489	a>G	0.477273	0.344262	0	0
58511	g>A	0.547619	0.418182	0	0
58538	a>G	0.486486	0.382979	0	0
58553	a>G	0.451613	0.325581	0	0
58606	a>G	0.136364	0.0833333	0	0
58617	t>C	0.0952381	0.0571429	0.0075188	0
58642	t>C	0.117647	0.0625	0	0.0217391
58648	c>G	0.111111	0.0571429	0	0
58649	g>T	0.111111	0.0571429	0	0
58727	c>T	0.410256	0.326531	0	0
58736	a>G	0.897436	0.729167	0	0.05
58749	g>T	0.463415	0.404255	0	0
58799	t>C	0.324324	0.272727	0	0.0769231
58823	c>T	0.333333	0.292683	0.0102041	0
58827	g>C	0.315789	0.27907	0	0
58840	t>A	0	0.0196078	0.030303	0
58855	a>G	0.388889	0.368421	0.00934579	0.03125
58953	g>T	0.409091	0.301587	0.00724638	0.0192308
59029	c>T	0.404255	0.301587	0	0
59085	a>G	0.369565	0.288136	0	0.0178571
59094	g>T	0	0.0169492	0.0138889	0.0163934
59099	c>T	0.02	0.0322581	0.0070922	0
59194	g>A	0.363636	0.301887	0.00961538	0
59308	t>C	0.393939	0.342105	0	0
59399	a>G	0.481481	0.393939	0	0
59419	t>C	1	0.810811	0	0
59434	g>A	0.5	0.410256	0	0
59483	g>A	0.310345	0.236842	0	0
59498	c>A	0.724138	0.552632	0	0
59503	g>A	0.740741	0.540541	0	0
59510	c>T	0.16	0.114286	0	0
59525	a>G	0.0909091	0.0606061	0	0
59596	a>G	0.192308	0.125	0.00819672	0
59633	a>G	0.65625	0.456522	0	0
59655	c>T	0.352941	0.24	0.00729927	0
59661	g>A	0.4	0.27451	0.00666667	0
59707	t>C	0.419355	0.276596	0	0
59716	g>A	0.37931	0.23913	0	0
59727	t>C	0.586207	0.395349	0	0
59760	a>G	0.178571	0.125	0	0
59774	c>T	0.0952381	0.0588235	0	0
59819	c>T	0.869565	0.588235	0	0
59827	t>C	0.875	0.75	0	0.025641
59862	t>A	0.227273	0.474576	0.0288462	0.097561
59878	g>A	0.0344828	0.0434783	0.0283019	0.138889
59882	g>A	0.178571	0.463768	0	0
59906	t>G	0.0333333	0.0365854	0.0252101	0.116279
59909	a>G	0.6875	0.255814	0	0
59959	c>A	0.04	0.0363636	0.00833333	0
59962	t>C	0.111111	0.321429	0	0.0338983
59966	g>A	0.037037	0.0178571	0.026087	0
59967	c>G	0.037037	0.0175439	0.017094	0
59971	t>C	0.0740741	0.264151	0	0.015873
59975	a>G	0.0869565	0.291667	0	0.0166667
59977	t>C	0.04	0.254902	0	0.015873
59980	c>T	0.0740741	0.215686	0	0.015625
60158	t>C	0.931034	0.675	0	0
60320	g>T	0	0	0.036036	0
60342	g>A	0.846154	0.758621	0	0
60420	g>A	0.697674	0.625	0.0129032	0
60439	g>A	0.869565	0.769231	0.00653595	0
60445	c>T	0.843137	0.741379	0.00689655	0
60467	t>C	0.361702	0.298246	0	0
60497	t>C	0.382979	0.3	0	0
60518	t>C	0.826087	0.666667	0	0.025
60531	g>A	0.047619	0.037037	0	0.0227273
60542	g>A	0.0512821	0.0588235	0.0166667	0.0222222
60608	t>C	0.2	0.134615	0.00892857	0.0192308
60614	a>C	0.151515	0.0980392	0.00847458	0
60617	t>C	0.137931	0.0888889	0.00909091	0
60629	c>T	0.129032	0.0816327	0	0
60677	t>C	0.933333	0.583333	0.00763359	0.0243902
60716	t>C	0.0689655	0.0465116	0	0.025
60737	t>C	0.0689655	0.0465116	0	0
60740	g>A	0.0689655	0.0454545	0	0
60743	c>G	0.0909091	0.0625	0	0
60779	a>G	0.242424	0.166667	0	0
60800	a>G	0.25	0.178571	0	0.015873
60809	a>T	0.0425532	0.119403	0.00900901	0
60859	c>T	0.368421	0.247059	0	0.0142857
60869	g>T	0.0689655	0.294118	0.0416667	0.171429
60908	t>C	0.395833	0.625	0.0647482	0.222222
60914	c>T	0.45283	0.645161	0.0714286	0.205479
60942	a>T	0	0.010101	0.0197368	0
60960	a>G	0.277778	0.170455	0.00571429	0
60981	a>G	0.333333	0.432099	0.0289017	0.0869565
61010	t>C	0.288889	0.322034	0.0135135	0.047619
61031	g>C	0.1	0.15	0.00806452	0.030303
61172	t>C	0.0384615	0.0540541	0	0.0147059
61187	c>T	0.0571429	0.0625	0	0.0142857
61190	t>C	0.2	0.145833	0.00621118	0.0147059
61195	a>T	0.0571429	0.06	0.00595238	0.0147059
61196	g>A	0.0571429	0.06	0	0.0151515
61268	c>T	0.0285714	0.0392157	0	0.0232558
61358	a>G	0.404762	0.303571	0	0
61407	g>C	0.513514	0.431818	0	0
61424	a>G	0.484848	0.421053	0	0
61430	c>A	0.515152	0.447368	0	0
61473	t>C	0.347826	0.333333	0	0
61483	a>G	0.318182	0.291667	0.0147059	0
61508	g>A	0.125	0.117647	0	0
61510	g>A	0.111111	0.1	0	0
61573	c>T	0.333333	0.25	0	0
61718	g>A	0.382353	0.26	0.0136054	0
61746	g>T	0.0285714	0.0222222	0.0134228	0
61756	t>C	0.411765	0.318182	0	0
61773	t>C	0.444444	0.340426	0	0
61805	g>A	0.387097	0.3	0	0
61807	g>A	0.433333	0.325	0	0
62010	t>C	0.512195	0.403846	0	0.0285714
62122	g>A	0	0.0526316	0.0333333	0
62159	g>T	0	0	0.0322581	0
62160	a>C	0	0	0.0314961	0
62269	t>G	0.302326	0.25	0	0.0666667
62292	c>T	0.35	0.27451	0.00925926	0.0277778
62296	t>C	0.361702	0.293103	0.00869565	0.027027
62299	a>G	0.347826	0.280702	0.0173913	0.027027
62309	c>T	0.0377358	0.031746	0.0172414	0
62314	a>G	0.320755	0.265625	0.00826446	0.0277778
62343	c>T	0.0357143	0.0294118	0	0
62361	a>G	0.333333	0.276923	0.00649351	0.030303
62379	c>A	0.0363636	0.0322581	0	0
62382	a>G	0.0357143	0.03125	0	0
62579	a>G	0.944444	0.666667	0.00787402	0.015625
62665	g>A	0.511628	0.415094	0.00632911	0
62668	t>C	0.511628	0.407407	0	0.0212766
62683	a>G	0.456522	0.368421	0	0
62722	t>G	0.380952	0.320755	0	0.0416667
62754	c>T	0.222222	0.183673	0	0.0454545
62761	a>G	0.235294	0.2	0	0.0833333
62762	a>G	0.243243	0.208333	0	0.0833333
62778	c>A	0.047619	0.0392157	0	0
62779	c>G	0.0444444	0.037037	0	0
62785	g>A	0.318182	0.277778	0	0.0952381
62830	a>G	0.4	0.333333	0	0.0263158
62924	a>G	0.566038	0.454545	0	0
62960	g>A	0.684211	0.52	0	0
63019	a>G	0.818182	0.580645	0	0
63023	c>T	0	0.0344828	0.0234375	0
63028	c>T	0.85	0.607143	0	0
63110	a>G	0.772727	0.377778	0	0
63178	c>T	0	0.0238095	0.0183486	0.0232558
63412	g>A	0.947368	0.72	0	0
63551	a>T	0.037037	0.0263158	0.018018	0
63659	c>T	0.764706	0.541667	0	0
63663	g>A	0.705882	0.521739	0.00970874	0
63666	g>A	0.705882	0.521739	0	0.0333333
63692	g>A	0.642857	0.45	0	0
63754	g>A	0.428571	0.25	0	0
63755	t>A	0.333333	0.214286	0	0
63758	a>T	0.333333	0.230769	0	0
63769	t>A	0.5	0.285714	0.0125	0
63801	c>A	0.6	0.409091	0	0
63887	c>T	0.882353	0.517241	0	0
63924	g>A	0.933333	0.466667	0	0
63937	a>G	0.916667	0.423077	0	0
63951	g>C	0.153846	0.0833333	0	0
63956	g>A	0.214286	0.115385	0	0
63961	g>A	0.214286	0.115385	0	0
63962	t>C	1	0.56	0	0
64072	c>A	0.354839	0.289474	0	0.030303
64097	c>T	0.0588235	0.0465116	0	0
64198	t>C	0.861111	0.659574	0.00684932	0.030303
64214	g>A	0	0.0377358	0.0148148	0.0285714
64215	c>T	0	0.037037	0.0148148	0.0294118
64309	c>T	0.37037	0.294118	0	0
64315	g>A	0.6	0.5	0	0
64341	g>A	0.56	0.451613	0	0
64349	t>C	0.6	0.5	0	0
64371	g>A	0.0344828	0.0294118	0.0116279	0.0217391
64372	a>T	0.535714	0.46875	0.0128205	0.0243902
64420	a>C	0.575758	0.475	0.00900901	0.0208333
64458	c>G	0.0232558	0.0192308	0.0149254	0
64459	g>A	0.0238095	0.0196078	0.0215827	0
64460	a>T	0.0227273	0.0192308	0.0222222	0
64462	c>T	0.0232558	0.0192308	0.0215827	0
64504	c>T	0.477273	0.388889	0	0
64558	c>A	0.0294118	0.0222222	0.0322581	0.0344828
64562	c>G	0.0294118	0.0222222	0.0165289	0.0175439
64673	a>G	0.862069	0.675676	0	0
64843	c>T	0.470588	0.372093	0	0.05
64846	a>C	0.5	0.395349	0	0.0526316
64849	t>C	0.482759	0.378378	0	0.05
64852	c>A	0.466667	0.358974	0	0.047619
64928	g>A	0.404762	0.361702	0	0
64967	c>T	0.543478	0.5	0	0
65015	a>G	0.482759	0.444444	0	0
65028	g>T	0.0333333	0.030303	0	0
65039	t>C	0.45614	0.412698	0.00775194	0.0344828
65086	g>A	0.387755	0.333333	0	0.0227273
65115	c>A	0.0571429	0.0487805	0	0
65116	c>T	0.0588235	0.05	0	0
65140	t>C	0.178571	0.142857	0	0
65158	t>C	0.129032	0.102564	0	0
65203	a>G	0.818182	0.692308	0	0
65296	t>C	0.117647	0.0714286	0.0119048	0
65326	c>A	0.2	0.138889	0.0117647	0
65347	c>G	0.307692	0.222222	0	0
65353	a>C	0.296296	0.222222	0	0
65355	a>G	0.307692	0.228571	0	0
65359	a>G	0.321429	0.25	0	0
65418	g>A	0.463415	0.413043	0	0
65441	t>C	0.846154	0.733333	0.0192308	0
65463	a>G	0.358974	0.304348	0	0
65578	g>A	0.0232558	0.0408163	0.00961538	0
65616	c>T	0.340909	0.288462	0	0
65618	g>A	0.0222222	0.0188679	0.010101	0.027027
65619	g>T	0.0222222	0.0188679	0.01	0.027027
65620	g>C	0.0222222	0.0188679	0.01	0.0285714
65621	g>T	0.0232558	0.0196078	0.01	0.0285714
65662	c>A	0	0.0357143	0.020202	0
65663	a>T	0	0.0363636	0.029703	0.0204082
65664	t>C	0	0.0350877	0.0190476	0
65666	c>G	0	0.0175439	0.0373832	0
65670	g>T	0	0	0.0267857	0.0196078
65710	g>A	0.314286	0.229167	0	0.0163934
65731	t>C	0.758621	0.5	0	0
65750	c>T	0.148148	0.1	0	0.04
65815	g>A	0.0666667	0.05	0	0
65824	t>C	0.121212	0.0930233	0	0
65827	a>C	0.129032	0.0952381	0	0
65830	g>A	0.125	0.0909091	0	0
65896	g>T	0.114286	0.0833333	0	0
65914	c>T	0.0606061	0.0425532	0	0
65979	g>A	0.774194	0.5	0	0
66145	t>C	0.83871	0.590909	0.00813008	0
66256	t>C	0.909091	0.666667	0	0
66280	c>T	0.0869565	0.0625	0	0
66286	a>G	0.0869565	0.0645161	0	0
66289	a>T	0.0952381	0.0689655	0	0
66341	g>A	0.827586	0.631579	0.0123457	0
66361	c>T	0.225806	0.184211	0.011236	0
66470	a>G	0.866667	0.52	0	0
66606	a>G	0.888889	0.631579	0	0
66676	g>A	0.892857	0.625	0	0
66773	c>T	0.108108	0.0689655	0	0
66788	c>T	0.151515	0.0943396	0	0
66794	t>C	0.194444	0.127273	0.00628931	0
66794	t>G	0.0555556	0.0363636	0	0
66806	g>A	0.0588235	0.135593	0	0
66812	c>T	0.378378	0.237288	0	0
66813	g>A	0.5	0.327586	0	0.0181818
66815	c>G	0.0833333	0.157895	0	0
66887	t>C	0.371429	0.462963	0.0166667	0.0425532
66896	t>C	0.0967742	0.32	0.0175439	0.0666667
66905	t>C	0.25	0.333333	0.0168067	0.047619
67242	g>C	0	0	0.0273973	0
67244	t>C	0.923077	0.461538	0	0
67250	c>G	0.133333	0.0714286	0	0
67277	t>C	0.368421	0.21875	0	0
67281	g>A	0.428571	0.272727	0	0
67292	c>T	0	0	0.0131579	0.0392157
67342	a>G	0.454545	0.3125	0	0.0169492
67368	g>A	0.459459	0.309091	0	0
67372	c>T	0.487179	0.345455	0	0
67379	c>T	0.35	0.25	0	0.0350877
67412	c>T	0.413043	0.333333	0.00952381	0.0363636
67418	t>C	0	0.0517241	0	0.0192308
67439	c>T	0.367347	0.257143	0.00854701	0.0483871
67448	t>C	0.0612245	0.171429	0.0396825	0.0491803
67460	c>T	0.32	0.238806	0	0.0483871
67466	c>G	0.02	0.0285714	0.00854701	0
67484	t>C	0.0576923	0.180556	0.0483871	0.0461538
67496	t>C	0.0625	0.169014	0.0337838	0.0454545
67523	c>G	0.0588235	0.125	0.0254777	0.0307692
67527	c>A	0	0.0142857	0.0192308	0
67577	g>T	0	0.031746	0.00775194	0.0204082
67639	c>T	0.309524	0.265306	0	0.0322581
67679	c>T	0	0.0238095	0.026087	0
67709	c>G	0.323529	0.23913	0	0.0333333
67718	t>C	0.333333	0.255319	0	0.0357143
67733	t>C	0.358974	0.27451	0	0.0294118
67808	t>C	0.236842	0.195652	0	0.0357143
67910	a>G	0.372093	0.293103	0.00813008	0
68044	t>C	0.877551	0.741379	0	0
68084	a>C	0.891304	0.732143	0	0
68085	t>C	0.888889	0.727273	0	0
68300	c>T	0.487805	0.392157	0	0
68346	a>G	0.468085	0.372881	0	0
68418	c>T	0.0222222	0.0172414	0.0185185	0
68441	t>G	0.0263158	0.0392157	0.00869565	0.0196078
68466	t>C	0.25	0.190476	0	0
68569	a>G	0.103448	0.0697674	0	0
68580	t>C	0.125	0.0851064	0	0
68590	t>C	0.205882	0.142857	0	0
68601	t>C	0.885714	0.607843	0	0
68610	c>T	0.264706	0.183673	0	0
68651	g>A	0.944444	0.666667	0	0
68693	t>G	0.9	0.642857	0	0
68789	t>C	0.933333	0.651163	0	0
68798	t>G	0.935484	0.630435	0	0
68816	t>C	0.939394	0.673913	0	0
68869	c>A	0.0769231	0.0606061	0	0
68881	c>T	0.5	0.4	0	0
68884	c>T	0.5	0.4	0	0
68918	t>C	0.0769231	0.0571429	0.00793651	0
68919	g>C	0	0.025641	0.0241935	0
68964	g>A	0.291667	0.205882	0	0
68971	c>A	0.333333	0.242424	0	0
69012	t>C	0.1875	0.136364	0	0
69014	a>G	0.733333	0.52381	0	0
69019	g>A	0.533333	0.444444	0.0078125	0
69025	t>C	0.727273	0.571429	0	0
69045	t>C	0.833333	0.625	0	0
69082	c>T	0.0952381	0.0740741	0	0
69097	a>G	0.2	0.157895	0	0
69109	t>C	0.242424	0.2	0	0
69250	c>T	0.342857	0.3	0	0
69307	a>G	0.115385	0.0857143	0	0
69310	c>T	0.111111	0.0810811	0	0
69322	t>C	0.925926	0.675676	0.00862069	0
69337	a>G	0.1	0.0697674	0	0
69355	a>G	0.0645161	0.0434783	0.008	0
69361	c>T	0.0606061	0.0408163	0	0
69378	t>C	0.903226	0.608696	0	0
69391	c>G	0.0645161	0.0408163	0	0
69403	t>C	0.714286	0.465116	0	0
69405	t>C	0	0	0.0336134	0
69410	c>T	0	0	0.027027	0.0217391
69448	c>T	0.257143	0.183673	0	0.0172414
69457	t>C	0.222222	0.166667	0	0.0181818
69463	t>A	0.027027	0.02	0.015625	0
69463	t>C	0.27027	0.2	0.0078125	0.0188679
69465	g>C	0.025641	0.0377358	0.0229008	0
69466	c>T	0.282051	0.226415	0.0230769	0.0204082
69533	g>A	0.0322581	0.0454545	0.00657895	0
69553	g>A	0.451613	0.311111	0	0
69562	c>T	0.482759	0.318182	0	0
69608	c>T	0.230769	0.179487	0.0075188	0
69625	t>C	0.105263	0.0645161	0	0
69628	a>G	0.105263	0.0625	0	0
69640	t>C	0.047619	0.0322581	0.00884956	0.025
69721	c>T	0.04	0.0294118	0.0172414	0
69745	c>T	0.555556	0.434783	0	0.0263158
69759	a>T	0	0	0.0283688	0
69760	g>C	0	0	0.028169	0
69761	g>T	0	0	0.028169	0
69811	t>C	0.413043	0.345455	0.00699301	0.015873
69833	g>C	0.948718	0.72549	0	0
69881	g>A	0.909091	0.454545	0	0
69883	c>T	0.909091	0.47619	0	0
69894	c>T	0.375	0.166667	0	0
69900	a>C	0.833333	0.3125	0	0
70094	a>G	0.25	0.125	0	0
70095	t>C	0.25	0.133333	0	0
70112	a>C	0.454545	0.217391	0	0
70136	t>G	0.619048	0.40625	0	0
70174	a>G	0.5	0.394737	0	0
70229	c>T	0.772727	0.607143	0	0
70269	a>G	0.75	0.4	0	0
70293	g>A	0.875	0.538462	0	0
70296	a>G	0.777778	0.5	0	0
70318	t>C	0.916667	0.611111	0	0
70398	c>T	1	0.588235	0	0
70422	a>G	0.875	0.4375	0	0
70431	t>A	0.8	0.285714	0	0
70449	t>C	not enough mapped reads	0.166667	0.010989	0
70665	t>C	0.714286	0.277778	0	0
70683	c>G	0.909091	0.5	0.00877193	0
70684	t>C	0.909091	0.526316	0	0
70698	c>A	0	0	0.0454545	0
70704	g>A	0.526316	0.37037	0	0
70706	c>T	0.45	0.321429	0	0
70726	g>A	0	0	0.0634921	0
70748	c>A	0.40625	0.371429	0.0217391	0
70775	g>T	0.586207	0.548387	0	0
70793	c>T	0.24	0.230769	0	0
70828	a>G	0.857143	0.8	0	0
70911	t>C	0.40625	0.309524	0	0
70921	a>G	0.454545	0.340909	0	0
70956	t>C	0.567568	0.456522	0	0
70983	c>G	0.533333	0.421053	0	0
70996	g>A	1	0.794118	0	0
71028	g>A	0.36	0.272727	0	0
71040	t>C	0.96	0.774194	0	0
71070	c>T	0.192308	0.16129	0	0
71096	t>C	0.166667	0.117647	0	0
71128	c>A	0	0	0.040404	0
71132	c>G	0	0	0.0505051	0
71133	t>A	0	0	0.040404	0
71152	g>A	0.722222	0.448276	0	0
71153	c>T	0.666667	0.413793	0	0
71163	c>T	0.666667	0.428571	0	0
71253	t>C	0.821429	0.65	0	0.02
71258	g>C	0	0.075	0	0.0192308
71264	a>G	0	0.0714286	0	0.0178571
71277	t>C	0.916667	0.675676	0	0.0178571
71283	t>C	0	0.0833333	0	0.0181818
71343	g>T	0.0333333	0.025	0.0130719	0
71374	c>A	0	0.0454545	0.0182927	0
71375	g>T	0	0.0465116	0.0185185	0
71377	a>T	0	0.0454545	0.0185185	0
71402	t>A	0	0.0196078	0.0136054	0.015873
71645	t>G	0.809524	0.653846	0	0
71688	c>T	0.9	0.72	0	0
71935	c>A	0.8	0.592593	0	0
72002	c>T	0	0.0294118	0.0267857	0
72003	a>C	0	0.0285714	0.0350877	0
72048	g>T	0.0769231	0.0487805	0.00769231	0.0222222
72195	g>A	0.0555556	0.0434783	0	0
72196	c>G	0.0555556	0.0416667	0	0
72197	g>A	0.0555556	0.0416667	0	0
72286	a>G	0.0714286	0.05	0	0
72292	a>G	0.137931	0.121951	0	0.0208333
72331	c>A	0.333333	0.25	0.0263158	0.047619
72334	a>G	0.333333	0.25	0.0318471	0.0487805
72349	c>T	0.46875	0.365854	0.0466667	0.0652174
72412	a>G	0.292683	0.226415	0.0416667	0.078125
72442	a>G	0.216216	0.170213	0.0141844	0.0597015
72448	a>G	0.114286	0.0888889	0.0070922	0.0447761
72469	a>G	0.0810811	0.0612245	0.00662252	0.0147059
72475	c>T	0.0833333	0.06	0.00617284	0.0153846
72682	a>T	0.0285714	0.0212766	0.0143885	0
72958	g>A	0.0322581	0.0222222	0.00699301	0.0178571
72961	c>T	0.0333333	0.0227273	0.00680272	0.0181818
72976	a>G	0.0740741	0.0512821	0.00704225	0.037037
72985	c>G	0.230769	0.175	0.0155039	0.04
73002	g>A	0	0	0.03125	0
73007	t>A	0	0.0222222	0.00840336	0.0416667
73008	g>T	0	0.0222222	0.00840336	0.0416667
73033	t>G	0.266667	0.204545	0.0384615	0.0434783
73057	a>G	0.225806	0.166667	0.0337838	0.0222222
73084	a>G	0.0882353	0.0555556	0.0304878	0
73421	a>G	0.0909091	0.0666667	0.00806452	0
73422	c>A	0	0.0333333	0.0347826	0
73525	g>A	0.025	0.0181818	0.0129032	0
73828	c>T	0.0384615	0.025	0.0193548	0
73830	a>T	0.037037	0.025	0.0126582	0
73935	g>T	0	0	0.0283688	0
73939	a>G	0.0689655	0.0512821	0.0208333	0
73942	c>T	0.0714286	0.0526316	0.0291971	0
73957	g>A	0.129032	0.097561	0.0544218	0.0208333
73999	a>G	0.136364	0.107143	0.0686275	0

## Sheet: Lactobacillus delbrueckii
Position	SNV	P1_LIT_4	P1_PC_1	P2_LIT_8	P2_PC_1
90	c>G	0.09375	0.125	0	0
92	a>G	0.0909091	0.125	0	0			0	< 0.1
104	c>G	0.025641	0	0.0294118	0			0.571429	> 0.5
155	g>A	0.285714	0.333333	0	0
266	g>A	0.285714	0.4	0	0
281	g>A	0.352941	0.5	0	0			Major Allele distance matrix
344	c>T	0.363636	0.521739	0	0				P1_LIT_4	P1_PC_1	P2_LIT_8	P2_PC_1
375	t>C	0.446809	0.567568	0	0			P1_LIT_4	0	0.00399202	0.170991	0.157685
455	a>G	0.342105	0.382353	0	0			P1_PC_1	0.00399202	0	0.272788	0.272122
458	a>G	0.282051	0.323529	0	0			P2_LIT_8	0.170991	0.272788	0	0
529	g>A	0.311475	0.365385	0	0.0408163			P2_PC_1	0.157685	0.272122	0	0
530	g>A	0.311475	0.365385	0	0.0416667
641	a>G	0.306122	0.365854	0.008	0
643	c>A	0.04	0.0487805	0	0
644	c>G	0.04	0.0487805	0	0
645	t>A	0.0392157	0.047619	0	0
674	g>A	0.25	0.333333	0.00763359	0
704	c>T	0.0344828	0.0465116	0	0
746	t>C	0.27451	0.371429	0.00833333	0
749	g>A	0.294118	0.4	0.015625	0
754	c>A	0.0204082	0	0.0162602	0.0175439
830	g>T	0.347826	0.441176	0.00769231	0
863	t>C	0.23913	0.297297	0	0
911	a>G	0.305556	0.392857	0	0.0196078
998	t>G	0.306122	0.357143	0	0.0576923
1001	g>C	0.319149	0.365854	0	0.0612245
1025	g>C	0.145833	0.0285714	0	0.0491803
1028	a>G	0.14	0.027027	0	0.047619
1046	a>G	0.211538	0.0540541	0.00735294	0.0923077
1049	t>C	0.22	0.0588235	0.00775194	0.09375
1091	c>G	0.240741	0.111111	0.008	0.09375
1121	c>A	0.130435	0.09375	0.00943396	0.0655738
1136	g>A	0.179487	0.269231	0	0.0196078
1139	t>C	0.317073	0.357143	0.00854701	0.0392157
1148	c>G	0.0571429	0.08	0	0
1160	g>A	0.0625	0.0869565	0	0
1163	a>G	0.0666667	0.0952381	0	0
1322	a>G	0.121212	0.137931	0	0
1331	a>G	0.131579	0.147059	0	0
1343	g>A	0.195122	0.216216	0	0
1364	g>A	0.289474	0.323529	0	0
1418	g>T	0.340909	0.384615	0.00900901	0
1436	a>G	0.363636	0.457143	0.008	0
1475	t>C	0.333333	0.424242	0.00689655	0
1480	t>A	0.342105	0.433333	0.00769231	0
1498	a>C	0.342105	0.448276	0.00840336	0
1521	t>G	0.216216	0.285714	0	0
1541	g>A	0.205128	0.285714	0	0
1560	t>A	0.027027	0.04	0.0178571	0
1616	g>C	0.243902	0.357143	0	0
1622	c>G	0.238095	0.344828	0	0
1631	g>A	0.222222	0.333333	0	0
1658	c>G	0.230769	0.310345	0	0
1676	a>G	0.195122	0.266667	0	0
1700	a>G	0.162791	0.225806	0	0
1724	t>C	0.153846	0.2	0.00943396	0
1726	t>C	0.175	0.225806	0	0
1757	a>G	0.195122	0.242424	0	0
1781	c>T	0.15625	0.227273	0	0
1784	g>T	0.125	0.173913	0	0
1799	a>G	0.111111	0.153846	0	0
1844	c>T	0.0930233	0.153846	0	0
1846	t>G	0.0731707	0.125	0	0.0212766
1859	g>A	0.1	0.173913	0	0
1862	t>C	0.119048	0.2	0	0
1874	t>C	0.125	0.192308	0	0
1940	c>G	0.380952	0.533333	0	0
1961	g>C	0.326087	0.46875	0	0
1964	g>A	0.318182	0.466667	0	0
1997	g>A	0.219512	0.375	0	0
2006	g>A	0.15	0.25	0	0
2029	g>A	0.0588235	0.105263	0	0
2066	c>G	0.0512821	0.08	0	0
2096	g>A	0.205128	0.266667	0	0
2117	g>A	0.189189	0.241379	0	0
2120	c>T	0.578947	0.733333	0	0
2123	c>T	0.175	0.233333	0	0
2143	a>G	0.225806	0.291667	0	0.0344828
2165	g>A	0.151515	0.208333	0.0121951	0
2195	a>G	0.678571	1	0	0
2245	c>T	0.606061	0.952381	0	0
2321	c>G	0.138889	0.2	0.008	0
2342	a>G	0.172414	0.263158	0	0
2363	a>G	0.125	0.2	0	0
2370	t>C	0.529412	0.818182	0	0
2378	t>C	0.558824	0.826087	0	0
2378	t>G	0.117647	0.173913	0	0
2492	a>G	0.0769231	0.0882353	0	0
2507	t>C	0.0810811	0.09375	0	0
2522	a>G	0.1	0.114286	0	0
2534	g>A	0.794872	0.911765	0	0
2642	a>G	0.175	0.25	0	0
2660	g>C	0.340909	0.454545	0	0
2669	c>G	0.333333	0.432432	0.00869565	0
2726	t>G	0.382353	0.419355	0	0
2738	c>G	0.357143	0.384615	0	0
2919	t>A	0.0285714	0	0.0275229	0
2921	c>A	0.0277778	0	0.0265487	0
2925	a>G	0.0277778	0	0.0280374	0
3003	c>T	0.1	0	0.0176991	0
3143	c>A	0.0833333	0.111111	0	0.0169492
3170	a>G	0.567568	0.913043	0	0
3182	a>G	0.111111	0.166667	0	0
3194	a>G	0.121212	0.190476	0	0
3209	a>G	0.142857	0.227273	0	0
3254	g>C	0.222222	0.32	0	0
3272	c>T	0.214286	0.285714	0	0
3275	g>A	0.206897	0.272727	0	0
3283	a>G	0.233333	0.291667	0	0
3299	a>G	0.1875	0.214286	0	0
3335	g>A	0.809524	0.944444	0	0
3444	t>C	0.5	0.666667	0	0
3479	a>G	0.275	0.392857	0	0
3515	a>G	0.617021	1	0	0
3536	a>T	0.191489	0.333333	0	0
3551	t>C	0.188679	0.294118	0	0
3653	c>T	0.236842	0.3	0	0
3752	g>A	0.0465116	0.0645161	0	0
3765	t>A	0.0227273	0	0.0333333	0
3785	a>G	0.772727	1	0	0
3800	a>G	0.804348	1	0	0
3812	g>C	0.166667	0.205128	0	0
3848	a>G	0.815789	1	0	0
3884	g>A	0.0645161	0.0869565	0	0
3908	c>T	0.741935	0.958333	0	0
3938	g>A	0.0810811	0.111111	0	0
3956	g>A	0.0731707	0.107143	0	0
3983	g>A	0.153846	0.24	0	0
3986	g>A	0.179487	0.269231	0	0
4034	a>G	0.243902	0.357143	0	0.02
4039	a>C	0.204545	0.3	0	0.04
4043	g>A	0.2	0.28125	0.008	0.0196078
4117	c>G	0.108696	0.147059	0	0
4125	c>A	0	0	0.0122699	0.0535714
4126	a>T	0	0	0.0124224	0.0357143
4133	g>A	0.047619	0.0666667	0.00645161	0
4134	g>A	0.697674	0.967742	0	0
4139	g>A	0.05	0.0689655	0	0
4178	g>A	0.658537	1	0	0
4422	g>A	0.821429	1	0.0113636	0
4430	c>T	0.8	1	0	0
4482	a>G	0.8125	1	0	0
4521	a>G	0.73913	1	0	0
4522	t>C	0.75	1	0	0
4555	c>A	0.75	1	0	0
4568	c>T	0.7	1	0	0
4621	c>T	0.5625	1	0	0
4652	c>T	0.214286	-1	0	0
4668	g>C	0.125	-1	0	0
4669	c>T	0.125	-1	0	0
4672	t>C	0.133333	-1	0	0
4786	t>A	0	0	0.0296296	0
5343	t>A	0.0322581	0	0.030303	0
5420	g>A	0.0540541	0.037037	0.00884956	0
5423	g>T	0.0512821	0.0689655	0	0
5629	t>A	0.0512821	0.037037	0.00806452	0
5631	t>A	0.0512821	0.0384615	0.015748	0
5632	c>T	0.0512821	0.0384615	0.0078125	0
5723	a>G	0.608696	1	0.00763359	0
5727	c>A	0.0208333	0.0357143	0.015625	0
5818	c>T	0.611111	1	0.0145985	0
5854	c>T	0.533333	1	0	0
6017	c>T	0.0384615	0	0.025641	0
6059	c>T	0.71875	1	0	0
6160	g>A	0.722222	1	0	0
6234	g>A	0.666667	1	0	0
6247	t>C	0.176471	0.230769	0	0
6264	g>A	0.789474	1	0	0
6266	a>G	0.789474	1	0	0
6323	a>G	0.857143	1	0	0
6344	t>C	0.875	1	0	0
6402	t>C	0.588235	1	0	0
6408	a>G	0.55	1	0	0
6524	g>A	0.714286	1	0	0
6545	t>C	0.772727	1	0	0
6550	t>C	0.75	1	0.010989	0
6550	t>G	0.05	0	0.032967	0
6575	c>T	0.695652	0.941176	0	0
6583	g>A	0.678571	0.904762	0	0
6656	g>A	0.558824	0.904762	0.00757576	0
6674	g>A	0.0277778	0.047619	0.0150376	0
6910	g>A	0.764706	1	0	0
7028	g>A	0.125	0.166667	0	0
7226	a>G	0.115385	0.157895	0	0
7235	a>G	0.12	0.166667	0	0
7271	g>A	0.780488	1	0	0
7276	a>G	0.0952381	0.125	0	0
7286	t>G	0.0851064	0.114286	0	0
7391	a>G	0.0434783	0.0606061	0	0
7421	t>A	0.0697674	0.103448	0	0
7448	a>G	0.0789474	0.12	0	0
7451	g>C	0.0810811	0.125	0	0
7458	g>T	0.0512821	0	0.0136986	0
7486	t>C	0.0833333	0.130435	0	0
7599	a>T	0.0645161	0.0869565	0	0
7599	a>G	0.677419	0.913043	0	0
7610	a>G	0.138889	0.192308	0	0
7712	g>A	0.0333333	0.0384615	0	0
7713	a>G	0.0338983	0.0392157	0	0
7715	g>T	0.0333333	0.0392157	0	0
7763	c>T	0.0185185	0	0.0163934	0.0232558
7775	c>T	0.0344828	0.0444444	0	0
7849	t>C	0.15625	0.0238095	0	0.0192308
7876	c>G	0.207792	0.0784314	0.0243902	0.0677966
7879	a>G	0.2	0.0612245	0.0168067	0.0655738
7906	a>G	0.356164	0.325581	0.0265487	0.0769231
7909	g>A	0.135135	0.227273	0	0.0133333
7927	c>T	0.202899	0.05	0	0
7929	g>A	0.1	0.170732	0	0.012987
7948	a>G	0.160714	0.162162	0.016129	0.0410959
8032	c>T	0.0208333	0.0384615	0.00704225	0.0172414
8200	g>A	0.694444	1	0	0
8209	g>A	0.658537	0.964286	0	0
8221	a>G	0.702703	1	0	0
8275	g>A	0.758621	1	0.00675676	0
8344	g>A	0.102564	0.0344828	0	0
8347	g>A	0.692308	0.931034	0	0
8374	g>A	0.102564	0.0322581	0	0
8377	a>G	0.0930233	0.0285714	0	0
8389	c>G	0.097561	0.0294118	0	0
8410	g>A	0.897436	0.969697	0	0
8461	a>G	0.681818	1	0	0
8482	g>A	0.444444	1	0	0
8518	g>A	0.25	-1	0	0
8524	t>C	0.222222	-1	0	0
8536	a>G	0.333333	-1	0	0
8587	a>T	0.0384615	0.05	0.0168067	0
8620	a>G	0.0571429	0.0769231	0	0
8656	a>G	0.8	1	0	0
8680	c>T	0.0666667	0.0833333	0	0
8683	g>A	0.0645161	0.0833333	0	0
8686	g>A	0.103448	0.130435	0	0
8773	a>G	0.5	0.8	0	0
8775	t>C	0.428571	-1	0	0
8776	a>G	0.428571	-1	0	0
8782	t>G	0.5	-1	0	0
8881	a>T	0.4	-1	0.01	0
8914	g>A	0.454545	1	0.0104167	0
8935	g>A	0.454545	1	0	0
8938	g>A	0.454545	1	0	0
8966	t>C	0.666667	1	0	0
8989	a>G	0.4375	0.875	0	0
8992	a>G	0.4375	0.875	0	0
8995	g>A	0.5	0.9	0	0
9124	t>G	0.419355	1	0	0
9133	g>T	0.451613	1	0	0
9223	t>C	0.138889	0.0689655	0	0.0285714
9249	a>G	0.162162	0.09375	0.00819672	0.0666667
9283	g>C	0.162162	0.107143	0.00980392	0.0666667
9304	g>C	0.181818	0.125	0.0107527	0.0769231
9310	a>G	0.181818	0.130435	0.0215054	0.0645161
9391	a>G	0.0888889	0.0322581	0	0
9397	g>A	0.652174	0.967742	0	0
9409	t>C	0.0833333	0.030303	0	0
9417	c>G	0.0196078	0	0.02	0
9418	a>C	0.0769231	0.0285714	0	0
9439	t>C	0.0754717	0.0263158	0	0
9448	g>C	0.0701754	0.0238095	0	0
9503	t>A	0.0487805	0.03125	0.015625	0
9619	g>C	0.116279	0.151515	0.00787402	0
9725	a>G	0.15625	0.25	0	0
9742	a>T	0.137931	0.222222	0	0
9757	c>T	0.481481	0.928571	0.00699301	0
9836	t>C	0.773585	1	0	0
9873	a>T	0.367347	0.461538	0	0.0178571
10065	g>A	0.366667	0.55	0	0
10072	a>G	0.419355	0.619048	0.00671141	0
10084	a>G	0.384615	0.555556	0	0
10099	g>C	0.259259	0.35	0	0
10102	a>G	0.217391	0.3125	0	0
10103	t>C	0.25	0.352941	0	0
10126	c>G	0.607143	1	0	0
10134	c>A	0.541667	1	0	0
10135	a>G	0.521739	1	0	0
10174	g>A	0.69697	1	0	0
10176	g>A	0.694444	1	0	0
10243	t>C	0.766667	1	0	0.0344828
10278	c>A	0.666667	1	0	0
10353	t>C	0.65	1	0	0
10406	t>C	0.0277778	0.0434783	0.0169492	0
10539	a>C	0.0526316	0.0666667	0.0689655	0
10885	c>G	0.285714	0.857143	0.0137931	0
10897	g>A	0.238095	0.833333	0	0
10903	a>G	0.235294	0.8	0	0.0238095
10909	t>C	0.176471	-1	0	0
10912	g>A	0.176471	-1	0	0
11035	c>G	0.307692	-1	0	0
11050	t>A	0.444444	1	0	0
11101	g>A	0.7	0.954545	0	0
11141	c>T	0.794872	0.96875	0	0
11166	t>C	0.789474	1	0	0
11173	t>C	0.763158	1	0.00628931	0
11210	a>G	0.731707	1	0	0
11280	t>A	0.027027	0	0.0241935	0
11375	a>T	0.0333333	0.0588235	0.0149254	0
11377	c>T	0.0357143	0.0666667	0.0291971	0
11470	g>A	0.025641	0	0.0206897	0
11473	a>T	0.027027	0	0.020979	0
11500	t>C	0.609756	1	0	0
11573	t>C	0.0434783	0.0689655	0	0
11574	g>C	0.0434783	0.0689655	0	0
11576	g>A	0.0425532	0.0666667	0	0
11618	a>G	0.62	1	0	0.0178571
11803	t>C	0.5	-1	0	0
11807	t>C	0.428571	-1	0	0
11813	c>T	0.333333	-1	0	0
11815	a>T	0.333333	-1	0	0
11821	a>G	0.285714	-1	0	0
11847	c>G	0.125	-1	0.0232558	0
11851	a>G	0.142857	-1	0.0225564	0
11929	c>T	0.48	1	0	0
11932	a>G	0.521739	1	0	0
11944	a>G	0.5	1	0	0
12029	t>C	0.5	1	0	0
12053	a>G	0.0571429	0.0526316	0.00729927	0
12242	c>T	0.65	0.962963	0	0
12283	g>A	0.657143	1	0	0
12354	c>A	0.83871	1	0.00625	0
12619	g>T	0.0454545	0.0645161	0	0
12628	a>G	0.209302	0.290323	0	0.0357143
12667	c>T	0.037037	0.047619	0.00909091	0
12688	g>A	0.339286	0.44186	0	0.025641
12694	a>G	0.339286	0.431818	0	0.0277778
12778	g>A	0.0444444	0.0588235	0	0
12799	a>G	0.102564	0.0357143	0	0
12812	g>A	0.111111	0.0384615	0	0
12829	g>A	0.255814	0.392857	0.00813008	0
12835	t>C	0.268293	0.307692	0.00819672	0
12874	g>C	0.0857143	0.12	0	0
12889	g>A	0.0512821	0.0689655	0	0
12910	a>G	0.0731707	0.1	0	0
12937	a>G	0.173913	0.216216	0	0
12973	a>G	0.258621	0.307692	0	0.0333333
12991	g>A	0.234043	0.354839	0	0.0327869
12991	g>C	0.0851064	0.0322581	0	0.0163934
13006	g>C	0.288462	0.333333	0	0.0344828
13021	c>T	0.0377358	0.0571429	0.00719424	0
13045	a>T	0.105263	0.153846	0.0147059	0.0166667
13045	a>G	0.192982	0.205128	0	0.0333333
13063	g>C	0.107143	0.153846	0.0220588	0.0163934
13075	a>G	0.178571	0.232558	0	0
13078	g>A	0.109091	0.139535	0.0225564	0.0175439
13093	a>C	0.315789	0.409091	0.0245902	0.0175439
13129	c>G	0.0243902	0.0333333	0.00970874	0.0175439
13217	g>C	0.0588235	0.0769231	0	0
13219	c>A	0.0588235	0.0740741	0	0
13220	a>T	0.0606061	0.0769231	0	0
13221	g>C	0.0588235	0.0740741	0	0
13222	g>T	0.0588235	0.0740741	0	0
13469	t>G	0.0434783	0.0606061	0	0.0181818
13470	t>A	0.0425532	0.0588235	0.0114943	0.0181818
13471	g>T	0.0434783	0.0588235	0	0.0188679
13472	t>C	0.0425532	0.0571429	0	0.0185185
13473	c>T	0.0681818	0.09375	0	0.0192308
13486	a>G	0.113636	0.151515	0	0.0178571
13501	t>A	0.027027	0	0.0344828	0.0181818
13542	g>T	0.05	0.0384615	0.0185185	0
13566	g>C	0.0487805	0	0.024	0
13628	t>A	0.08	0	0.0129032	0
13838	a>T	0.0833333	0.0588235	0.0140845	0
13839	g>C	0.0769231	0.0588235	0.0136986	0
14024	a>G	0.692308	0.964286	0	0
14293	c>G	0.025641	0	0.0192308	0.0212766
15021	g>T	0.0384615	0	0.025	0
15022	t>C	0.0384615	0	0.025	0
15025	g>A	0.0416667	0	0.0344828	0
15026	c>T	0.0416667	0	0.0330579	0
15028	g>T	0.0416667	0	0.0254237	0
15255	c>T	0.0277778	0.047619	0.0247934	0
15501	t>C	0.625	1	0	0
15666	g>A	0.775	1	0.00662252	0
15772	t>G	0.027027	0	0.024	0
15773	t>G	0.0277778	0	0.023622	0
15774	c>A	0.0285714	0	0.023622	0
15868	g>A	0.0344828	0	0.0348837	0
15870	g>C	0.0689655	0	0.0493827	0
15871	c>T	0.0344828	0	0.0379747	0
16172	a>T	0	0	0.0588235	0
16173	g>C	0	0	0.0615385	0
16478	g>A	0.625	0.952381	0	0
16526	t>C	0.0571429	0.0769231	0	0
16532	a>G	0.0540541	0.0740741	0	0
16544	t>C	0.0731707	0.09375	0	0
16547	a>G	0.097561	0.125	0	0
16571	g>A	0.106383	0.147059	0.00769231	0
16667	g>A	0.75	1	0	0
16678	a>G	0.115385	0.157895	0	0
16679	g>A	0.08	0.111111	0	0
16691	t>C	0.0833333	0.111111	0	0
16771	c>T	0.0571429	0.0434783	0.00892857	0
16859	a>G	0.0526316	0.0689655	0	0
16865	t>C	0.0540541	0.0714286	0	0
16877	g>T	0.0909091	0.117647	0	0
16892	c>T	0.0952381	0.121212	0	0
16940	g>A	0.0652174	0.0882353	0	0
16946	g>A	0.0465116	0.0645161	0	0
16955	g>A	0.651163	0.903226	0	0
16961	g>T	0.0487805	0.0666667	0	0
17073	t>C	0.870968	1	0	0
17142	c>A	0.0689655	0.0869565	0	0
17143	c>T	0.0666667	0.0869565	0	0
17188	g>A	0.047619	0	0.0405405	0
17210	g>T	0.789474	1	0	0
17213	g>T	0.1	0.0588235	0.0138889	0
17265	a>C	0	0	0.0377358	0
17276	a>G	0.181818	0.230769	0	0
17315	c>T	0.228571	0.285714	0	0
17339	g>A	0.388889	0.4375	0	0
17366	g>A	0.421053	0.457143	0	0
17381	c>G	0.0232558	0	0.0336134	0
17382	t>A	0.0238095	0	0.0338983	0
17390	a>G	0.317073	0.371429	0	0
17447	c>G	0.136364	0.193548	0	0.0357143
17450	g>A	0.111111	0.15625	0	0.0322581
17452	c>T	0.108696	0.15625	0	0.0322581
17471	g>A	0.560976	0.92	0	0
17486	t>C	0.0816327	0.125	0.00719424	0.0243902
17525	t>C	0.170213	0.242424	0	0
17537	t>G	0.177778	0.25	0	0
17555	g>A	0.236842	0.333333	0	0
17579	g>A	0.307692	0.461538	0	0
17591	g>A	0.264706	0.428571	0.00884956	0.0377358
17612	t>A	0.289474	0.407407	0	0.0363636
17630	t>G	0.295455	0.419355	0	0.0384615
17698	a>G	0.711111	0.888889	0.00787402	0
17710	a>G	0.05	0.0714286	0	0
17815	a>G	0.612245	1	0	0
17857	c>A	0.0416667	0.0555556	0	0
17859	a>G	0.0416667	0.0555556	0	0
17860	c>T	0.723404	0.944444	0	0
17902	a>G	0.125	0.166667	0	0
17908	a>G	0.125	0.178571	0	0
17941	a>G	0.148148	0.25	0	0
17956	a>G	0.130435	0.25	0	0
17957	a>G	0.142857	0.3	0.00840336	0
17976	t>G	0.642857	0.9	0	0
18072	t>G	0.72	1	0	0
18233	c>A	0.0740741	0.0909091	0	0
18234	c>G	0.0689655	0.0833333	0	0
18236	a>T	0.0689655	0.0833333	0	0
18237	g>C	0.0689655	0.0833333	0	0
18238	a>G	0.0689655	0.0833333	0	0
18519	c>A	0.0416667	0	0.0350877	0
19021	t>A	0.0625	0.0833333	0	0
19024	a>G	0.0689655	0.0909091	0	0
19059	a>G	0.105263	0.125	0	0
19081	a>G	0.15	0.1875	0	0.025641
19090	a>G	0.15	0.193548	0	0
19096	a>G	0.05	0.0645161	0	0
19101	c>G	0.047619	0.0625	0	0
19105	c>T	0.0512821	0.0666667	0	0
19151	t>C	0.027027	0	0.0263158	0.0357143
19152	c>T	0.025641	0	0.0258621	0
19159	g>A	0.0540541	0.0769231	0	0
19463	a>T	0.0740741	0.117647	0	0
19464	t>C	0.0740741	0.117647	0	0
19465	c>T	0.0740741	0.117647	0	0
19630	a>C	0.0227273	0	0.0183486	0.02
19659	g>T	0	0	0.0472441	0
19809	c>T	0.04	0	0.0243902	0
19954	a>T	0	0	0.0245399	0
19955	g>C	0	0	0.0246914	0
20069	a>T	0.0232558	0.030303	0.0163934	0
20148	g>C	0.030303	0	0.0202703	0
20165	c>T	0.678571	0.95	0.00699301	0
20166	c>T	0.666667	0.947368	0	0
20203	c>A	0	0	0.032	0
20286	c>A	0.0666667	0.0952381	0	0
20287	t>G	0.0645161	0.0909091	0.00757576	0
20288	g>A	0.7	1	0.00746269	0
20524	t>G	0	0	0.0396825	0
20564	t>C	0.0454545	0.0645161	0	0
20576	t>C	0.0869565	0.121212	0	0
20590	t>A	0.0217391	0.0285714	0.015625	0
20603	c>G	0.111111	0.148148	0	0
20621	t>C	0.121212	0.166667	0	0
20660	t>C	0.0588235	0.0740741	0	0
20663	c>G	0.0606061	0.0740741	0	0
20991	c>G	0	0	0.023622	0.0285714
21326	g>C	0.0294118	0.04	0.0155039	0
21685	g>T	0.289474	0.366667	0.00819672	0
21718	a>G	0.816327	1	0	0
21745	c>T	0.365385	0.44186	0	0
21747	g>A	0.04	0.0487805	0.015873	0
21748	c>G	0.0208333	0.025	0.016	0
21749	t>A	0.0204082	0.025	0.016	0
21752	t>G	0.0212766	0.0263158	0.016	0
21754	t>C	0.382979	0.447368	0.00813008	0
21811	g>A	0.194444	0.230769	0.00877193	0
21820	a>G	0.114286	0.125	0.00877193	0
21936	a>G	0.568182	1	0	0
22024	c>T	0.741935	1	0	0
22152	g>C	0.0689655	0.0416667	0.0238095	0
22180	a>G	0.782609	1	0	0
22198	a>G	0.8	1	0	0
22620	t>C	0.030303	0	0.0214286	0
23358	t>A	0.0322581	0.05	0.0163934	0
23359	c>T	0.0322581	0.05	0.0169492	0
23488	c>A	0.0192308	0	0.0133333	0.027027
23491	g>T	0.0377358	0	0.00653595	0.027027
23648	c>T	0	0	0.0446429	0
23744	c>A	0.0384615	0.047619	0.0241935	0
24206	t>C	0.826087	1	0	0
24207	c>A	0.826087	1	0	0
24466	c>A	0.0333333	0.05	0.0169492	0
24692	t>C	0.677419	1	0	0
24695	t>A	0	0	0.0263158	0
24696	a>G	0	0	0.0268456	0
24710	c>G	0.736842	1	0	0
24898	c>G	0.727273	0.941176	0	0
25172	g>T	0.0357143	0.0416667	0.0165289	0
25174	g>T	0.0357143	0.0416667	0.025	0
25227	a>T	0.0571429	0.04	0.00735294	0
25228	a>C	0.0555556	0.0384615	0.00729927	0
25235	g>T	0.0540541	0.037037	0.0149254	0
25247	t>A	0	0	0.0211268	0.03125
25249	t>A	0	0	0.0208333	0.0322581
25250	c>T	0	0	0.0208333	0.0322581
25420	g>A	0.724138	1	0	0
25663	g>A	0.0322581	0	0.0210526	0.027027
25787	g>T	0.025641	0	0.0169492	0.0322581
25916	c>T	0	0	0.028169	0
25956	g>A	0.697674	0.967742	0	0.0175439
25977	c>T	0.025	0.0333333	0.012987	0
25999	g>T	0.0243902	0	0.025	0
26003	g>A	0.025	0	0.0189873	0
26004	a>T	0.025	0	0.0188679	0
26005	t>C	0.025641	0	0.0192308	0
26006	c>T	0.025641	0	0.0188679	0
26101	g>A	0	0	0.0458015	0
26105	t>G	0	0	0.0461538	0
26106	c>A	0	0	0.0461538	0
26118	c>G	0.0714286	0.0882353	0	0
26324	c>G	0.0344828	0	0.008	0.0588235
26326	g>T	0.0357143	0	0.00819672	0.0571429
26329	a>G	0.0344828	0	0.00833333	0.0540541
26500	g>A	0.657143	0.958333	0	0
27240	t>A	0.162162	0.214286	0	0
27241	a>T	0.162162	0.214286	0	0
27244	g>A	0.184211	0.241379	0	0
27279	c>T	0.775	0.96875	0	0.015873
27281	g>A	0.8	0.969697	0	0
27481	g>T	0.0869565	0	0.0136986	0.0357143
27672	g>A	0.707317	1	0	0
28043	a>T	0.0357143	0.0454545	0.03	0
28050	g>T	0.0333333	0.0434783	0.038835	0
28225	g>T	0.4	1	0	0
28396	t>A	0.0833333	0.05	0.0194175	0
28637	c>T	0.741935	1	0.00757576	0
28685	t>G	0.08	0.125	0	0
28700	t>C	0.08	0.111111	0	0
28706	t>C	0.0769231	0.105263	0	0
28727	t>C	0.230769	0.3	0	0
28790	c>T	0.266667	0.363636	0	0
28802	g>C	0.272727	0.375	0	0
28820	g>A	0.261905	0.354839	0	0
28829	g>A	0.205128	0.266667	0	0
29247	t>C	0.0714286	0.1	0	0.03125
29252	t>C	0.0681818	0.0967742	0	0.0666667
29264	t>C	0.0666667	0.0909091	0	0.0357143
30062	a>C	0.0434783	0.030303	0.00819672	0
30063	t>G	0.0444444	0.03125	0.00793651	0
30064	g>A	0.0454545	0.0322581	0.00787402	0
30065	a>T	0.047619	0.0344828	0.008	0
30067	c>T	0.047619	0.0344828	0.00775194	0
30204	c>T	0.0294118	0	0.0234375	0
30315	c>A	0.0555556	0	0.0223881	0
30876	t>C	0.6	1	0	0
30927	t>A	0.0416667	0	0.0243902	0.0217391
31103	t>C	0.047619	0.0384615	0.008	0
31234	c>A	0.037037	0.0454545	0.0196078	0
31252	t>C	0.0833333	0.1	0	0
31273	c>G	0.129032	0.173913	0	0
31297	a>G	0.129032	0.181818	0	0
31321	c>T	0.129032	0.173913	0	0
31363	a>C	0.75	1	0	0
31483	g>A	0.0625	0.0526316	0.0165289	0
31529	a>G	0.588235	1	0	0
31699	a>G	0.785714	1	0	0.0333333
31783	t>G	0.851852	1	0	0
31965	c>T	0.771429	1	0	0
32044	t>C	0.607143	0.944444	0	0
32446	c>T	0.12	0.162162	0	0
32449	a>G	0.137255	0.184211	0	0
32452	a>G	0.142857	0.194444	0	0
32461	a>G	0.571429	0.777778	0	0
32529	g>A	0.12	0.166667	0	0
32554	a>G	0.0714286	0.0967742	0	0
32593	a>G	0.0555556	0.0740741	0	0
32622	c>A	0.0384615	0	0.0461538	0
32641	c>T	0.708333	1	0	0
32647	a>G	0.727273	1	0	0
32858	a>T	0.0294118	0.0434783	0.0163934	0
33078	g>A	0.0227273	0.0357143	0.0272109	0
33080	t>A	0.0232558	0.037037	0.0214286	0
33091	g>C	0.047619	0.0769231	0.00689655	0
33123	c>A	0.0263158	0	0.0336134	0
33170	c>T	0.0625	0.0833333	0	0
33171	t>A	0.0645161	0.0833333	0	0
33206	a>T	0.0606061	0.0769231	0	0
33392	t>G	0.0645161	0.0869565	0	0.02
33407	a>G	0.0588235	0.08	0	0.0192308
33410	g>A	0.0540541	0.0740741	0.00793651	0.0196078
33434	c>T	0.05	0.0645161	0.015748	0.0217391
33578	a>G	0.151515	0.0909091	0	0
33599	g>A	0.243902	0.148148	0	0.0967742
33611	g>C	0.263158	0.173913	0	0.09375
33617	g>A	0.25	0.153846	0	0.0967742
33626	c>T	0.0666667	0.12	0	0
33644	c>T	0.111111	0.206897	0.0186916	0.121212
33662	a>G	0.465517	0.272727	0.00900901	0.0909091
33664	c>T	0.0169492	0.0294118	0.018018	0
33665	g>C	0.078125	0.131579	0	0.0277778
33701	t>C	0.218182	0	0.0078125	0
33707	a>G	0.296296	0.153846	0.00775194	0.027027
33725	a>G	0.272727	0.115385	0	0.027027
33899	t>G	0.653846	1	0	0
33902	c>T	0.666667	1	0	0
33932	c>T	0.8	1	0	0
33964	g>A	0.8	0.952381	0	0
33982	t>C	0.777778	0.954545	0	0
34016	t>C	0.541667	0.928571	0	0
34021	c>T	0.592593	0.941176	0	0
34085	a>G	0.621622	1	0	0
34151	a>G	0.735294	1	0	0
34158	g>T	0.628571	0.956522	0	0
34193	c>T	0.633333	0.95	0	0
34232	g>A	0.607143	0.944444	0	0
34387	g>T	0.296296	0.380952	0	0
34388	g>A	0.464286	0.590909	0	0
34405	c>T	0.290323	0.346154	0.00917431	0
34412	a>G	0.375	0.428571	0	0
34421	t>C	0.363636	0.444444	0	0
34474	g>A	0.177778	0.285714	0	0
34489	a>C	0.133333	0.2	0	0
34497	c>A	0.0444444	0.0689655	0	0
34498	a>G	0.0444444	0.0689655	0	0
34499	c>A	0.0416667	0.0666667	0	0
34500	g>T	0.0416667	0.0689655	0	0
34510	c>T	0.0454545	0.0833333	0	0
34513	a>G	0.0444444	0.0833333	0	0
34528	a>G	0.577778	1	0	0
34684	g>A	0.69697	0.92	0	0
34963	g>A	0.0689655	0.0588235	0.00990099	0
35194	a>G	0.0967742	0	0.00877193	0
35792	c>T	0.0588235	0.0833333	0.010989	0
35797	a>G	0.0789474	0.111111	0	0
35829	g>T	0.0833333	0.115385	0.00934579	0
35854	a>G	0.179487	0.225806	0	0
35863	g>A	0.175	0.233333	0	0
35940	t>A	0.0512821	0.0740741	0	0
35953	c>G	0	0	0.0300752	0
35954	t>A	0	0	0.034965	0
35955	a>T	0	0	0.028169	0
35957	g>T	0	0	0.0434783	0
36049	g>C	0.0454545	0	0.0214286	0
36051	c>G	0.0454545	0	0.0220588	0
36109	g>T	0.0277778	0.0384615	0	0.0487805
36614	c>A	0.047619	0.0769231	0	0
36683	c>A	0.0166667	0	0.02	0
37155	a>T	0	0	0.0217391	0.0909091
37664	g>T	0.0322581	0	0.0151515	0.0196078
37834	g>A	0.710526	1	0	0
37989	t>C	0.76	1	0	0
38211	g>A	0.0666667	0.0833333	0	0
38244	t>G	0.0909091	0.111111	0	0
38312	t>A	0.113208	0.136364	0	0
38313	g>A	0.111111	0.133333	0	0
38325	c>T	0.0851064	0.1	0	0
38328	g>A	0.0888889	0.102564	0.00884956	0
38352	c>T	0.0810811	0.107143	0.00934579	0
38571	g>A	0.0769231	0.103448	0.0070922	0
38601	g>A	0.128205	0.16129	0	0
38607	a>G	0.190476	0.205882	0	0.0526316
38612	c>A	0	0	0.0353982	0
38622	g>A	0.179487	0.21875	0	0
38643	g>C	0.0512821	0.0588235	0	0.03125
38655	t>C	0.166667	0.206897	0	0
38658	a>G	0.162162	0.2	0	0
38688	g>A	0.027027	0.0344828	0.0151515	0
38692	g>T	0.0277778	0	0.0227273	0
38727	a>G	0.142857	0.2	0	0
38730	c>G	0.0909091	0.130435	0.00793651	0
38784	g>A	0.0882353	0.157895	0	0
38802	g>A	0.0714286	0.117647	0	0
38971	t>C	0.025	0.04	0.0190476	0
39159	c>T	0.102564	0.137931	0	0
39180	g>A	0.15	0.2	0	0.0243902
39195	a>G	0.15	0.206897	0	0.0294118
39222	a>G	0.113636	0.166667	0	0.0322581
39249	a>G	0.113636	0.16129	0	0.0277778
39327	g>A	0.131579	0.0869565	0	0
39330	a>G	0.128205	0.0833333	0	0
39342	g>A	0.125	0.0769231	0	0
39348	t>C	0.131579	0.0833333	0	0
39351	a>G	0.138889	0.0869565	0	0
39486	a>G	0.075	0.103448	0	0
39498	g>A	0.0714286	0.103448	0	0
39579	c>T	0.08	0.111111	0.0106383	0
40707	g>T	0.111111	0.0526316	0.0243902	0
40708	g>C	0.111111	0.0526316	0.0247934	0
40712	c>T	0.037037	0	0.0243902	0
40713	c>T	0.0740741	0.05	0.0243902	0
40802	g>A	0.0526316	0.08	0	0
41167	g>A	0.0263158	0.0384615	0.0176991	0
41168	c>T	0.0277778	0.04	0.0176991	0
41989	c>G	0.03125	0	0.0245902	0
42250	g>A	0	0	0.0571429	0.0263158
42735	g>T	0.0454545	0.0588235	0.0229885	0.0169492
42742	g>T	0	0	0.0430108	0
43111	g>T	0.0689655	0.05	0.00862069	0
44258	t>C	0.0277778	0.0322581	0.016	0
44260	t>G	0.0277778	0.0322581	0.0165289	0
44420	c>G	0.0357143	0	0.0291262	0
45167	a>G	0.05	0.0333333	0.00546448	0
45283	t>A	0.72	1	0	0
45575	t>C	0.0769231	0.0526316	0	0.0212766
45853	t>C	0.111111	0.142857	0.00917431	0
45884	g>A	0.0612245	0.103448	0.00684932	0
45903	a>T	0.0192308	0.03125	0.00613497	0.0243902
45941	g>A	0.031746	0.0526316	0	0
46112	a>G	0.0882353	0.125	0	0
46115	t>C	0.138889	0.192308	0	0
46154	a>G	0.226415	0.292683	0	0
46223	a>G	0.25	0.318182	0	0
46226	a>T	0.241379	0.304348	0.00704225	0
46232	a>G	0.185185	0.232558	0	0
46250	a>G	0.173913	0.205128	0.00684932	0
46268	a>G	0.0869565	0.102564	0	0
46274	a>G	0.0638298	0.075	0	0
46304	a>G	0.108696	0.135135	0	0.030303
46310	a>G	0.102041	0.128205	0	0.027027
46325	a>C	0.148936	0.189189	0	0.0243902
46370	a>C	0.254902	0.363636	0	0.0740741
46399	a>C	0.0222222	0	0	0.0566038
46399	a>G	0.266667	0.387097	0	0
46492	c>A	0	0	0.0392157	0
46493	g>A	0.075	0.103448	0	0
46580	a>G	0.107143	0.105263	0.00869565	0.0172414
46589	a>G	0.107143	0.15	0.00900901	0
46631	g>A	0.190476	0.266667	0.0175439	0.0322581
46667	a>G	0.176471	0.230769	0.0204082	0
47067	g>A	0.0425532	0	0	0.0645161
47162	a>T	0.0322581	0.0416667	0.00833333	0.04
47165	a>G	0.0645161	0.0869565	0.00826446	0.04
47207	a>G	0.103448	0.15	0.00862069	0.0869565
47216	a>G	0.121212	0.181818	0.00793651	0.0784314
47252	a>G	0.0967742	0.157895	0.00819672	0.0727273
47264	a>G	0.0714286	0.125	0	0.0377358
47274	t>G	0.0357143	0.0714286	0	0.0344828
47340	g>C	0	0	0.0347826	0
47341	t>G	0	0	0.036036	0
47342	c>A	0	0	0.0344828	0
47345	a>T	0	0	0.036036	0
47441	g>A	0.05	0.0588235	0.037037	0
47446	t>A	0.0526316	0.0625	0.0408163	0
47549	a>G	0.1	0.0416667	0.0206186	0
47552	g>T	0.0833333	0	0.0222222	0
47558	a>G	0.209302	0	0.0222222	0.025
47594	a>G	0.351351	0.0588235	0.038961	0.0277778
47633	a>G	0.382353	0.0714286	0.0309278	0.027027
47651	a>G	0.25	0.0714286	0.00952381	0.0322581
47654	a>G	0.153846	0.0666667	0.00925926	0.0322581
47795	t>C	0.186047	0.242424	0	0
47812	t>A	0.243243	0.28125	0.0121951	0.0263158
47825	a>G	0.263158	0.30303	0	0.030303
47854	t>G	0.08	0.08	0	0.0454545
47885	g>A	0.16	0.166667	0	0
47903	c>G	0.115385	0.12	0.0163934	0
47906	a>G	0.107143	0.111111	0	0
47908	t>C	0.0740741	0.0769231	0	0
48309	a>T	0	0	0.0263158	0.0147059
48385	a>T	0.030303	0.04	0.0229008	0
48391	g>T	0	0	0.0291971	0
48398	c>G	0.0294118	0.037037	0.00694444	0.0192308
48716	a>T	0.0263158	0.0384615	0.025974	0
48718	c>T	0.0263158	0.0384615	0.0186335	0
49094	a>G	0.75	1	0	0
49103	t>C	0	0	0.0357143	0
49229	g>T	0.0294118	0.0384615	0.0107527	0.027027
49802	a>T	0.0294118	0	0.013245	0.0333333
49828	c>G	0.0645161	0.0526316	0.00699301	0
50577	t>A	0	0	0.0503597	0
50578	c>T	0	0	0.0428571	0
50581	a>G	0	0	0.0390625	0
50583	c>A	0	0	0.0300752	0
50584	c>G	0	0	0.0381679	0
50712	a>T	0.0243902	0	0.0182927	0
50949	c>T	0	0	0.0236686	0
50985	a>T	0.0434783	0.0555556	0	0
51583	c>T	0.0555556	0	0.017094	0.0208333
51929	g>T	0.0454545	0	0.0142857	0.0416667
51982	a>T	0.03125	0.0434783	0.0107527	0.0208333
52135	c>T	0.0689655	0	0.00869565	0.025
52136	g>C	0.0689655	0	0.00884956	0.025641
52278	a>G	0.03125	0.047619	0.0150376	0
52279	t>A	0.03125	0.047619	0.0152672	0
52280	c>T	0.03125	0.047619	0.0149254	0
52282	c>T	0.03125	0.047619	0.0153846	0
52307	c>A	0.0277778	0	0.0232558	0
52367	c>G	0.030303	0.0416667	0.0238095	0
52368	t>A	0	0	0.023622	0.0277778
52592	a>G	0.76	1	0	0
53067	c>G	0.037037	0.0454545	0.0194175	0
53308	c>G	0.111111	0.0909091	0.0166667	0
53603	t>C	0.608696	1	0	0
53771	a>G	0.0666667	0.117647	0	0
53777	a>G	0.0625	0.117647	0	0
53783	g>A	0.0909091	0.166667	0	0
53792	a>G	0.116279	0.217391	0	0
53795	a>G	0.166667	0.0769231	0	0.0204082
53850	t>C	0.3	0.171429	0	0.0232558
53858	g>A	0.112903	0.179487	0	0.0243902
53879	g>A	0.301587	0.159091	0	0.0263158
53891	a>G	0.135593	0.190476	0	0
53900	c>G	0.306122	0.3	0	0
53902	c>T	0.291667	0.282051	0	0
53912	a>G	0.152174	0.108108	0	0
53968	t>A	0.319149	0.348837	0	0
53981	a>C	0.317073	0.371429	0	0
54041	g>A	0.339623	0.378378	0	0.025
54050	t>G	0.37037	0.432432	0	0.0217391
54071	g>A	0.386364	0.433333	0	0.0212766
54116	c>T	0.395349	0.424242	0	0
54134	a>G	0.395349	0.459459	0	0
54143	t>C	0.285714	0.363636	0	0
54155	a>G	0.318182	0.4	0	0
54161	g>A	0.272727	0.363636	0.00757576	0
54176	a>G	0.0833333	0.0277778	0	0
54188	a>G	0.163636	0.0731707	0	0
54200	a>G	0.470588	0.486486	0	0.0444444
54215	g>A	0.0357143	0.0512821	0.00714286	0.0512821
54224	t>A	0.0363636	0.0526316	0.015748	0.0571429
54242	g>A	0.26	0.361111	0	0
54245	c>A	0.215686	0.135135	0.00877193	0.0540541
54248	g>A	0.265306	0.382353	0	0
54278	c>G	0.0952381	0.0344828	0	0
54291	t>A	0.108108	0.16	0	0
54449	t>C	0.0714286	0.0869565	0	0
54450	c>G	0.0689655	0.0869565	0	0
54451	t>A	0.0666667	0.0833333	0	0
54452	a>T	0.0666667	0.0833333	0.00833333	0
54454	c>T	0.0666667	0.0833333	0	0
55346	t>G	0.08	0.0555556	0.0816327	0
55436	c>T	0.05	0.0625	0.0222222	0
55657	g>A	0.727273	0.96	0	0
55851	c>A	0.0263158	0	0.034965	0
55854	a>C	0.0263158	0	0.020979	0
55856	c>G	0.0277778	0	0.0215827	0
55944	t>A	0.0769231	0.0526316	0.00813008	0
56802	g>A	0.0540541	0.037037	0.010101	0
57037	t>G	0.0833333	0.111111	0.0185185	0
57994	g>C	0.0357143	0.0434783	0.018018	0
58186	g>T	0.0666667	0.0869565	0	0
58818	t>C	0.0540541	0.0833333	0	0
58819	t>G	0.0540541	0.0833333	0	0
58820	g>A	0.0571429	0.0869565	0.00793651	0
58821	g>T	0.0588235	0.0909091	0	0
58840	t>G	0.0555556	0.0869565	0	0
58858	c>A	0.025641	0.0357143	0.0168067	0
58862	c>G	0.025641	0.0357143	0.0162602	0
58864	t>G	0.0952381	0.125	0	0
58897	g>A	0.153846	0.193548	0	0
58902	a>G	0.142857	0.181818	0	0
58966	t>C	0.097561	0.142857	0	0
58972	a>G	0.0512821	0.08	0	0
58978	g>A	0.0465116	0.0689655	0	0.0181818
59131	a>G	0.0833333	0.117647	0	0
59141	c>T	0.0769231	0.111111	0	0
59176	g>A	0.0740741	0.105263	0	0
59182	a>G	0.0689655	0.1	0	0.0192308
59302	t>G	0.157895	0.181818	0	0
59380	a>G	0.152174	0.184211	0	0
59383	g>A	0.133333	0.162162	0	0
59404	g>A	0.0512821	0.0714286	0	0
59413	g>A	0.0434783	0.0322581	0.0078125	0.0238095
59454	g>T	0.0263158	0	0.00877193	0.0392157
59470	a>G	0.0769231	0.125	0	0
59482	t>A	0.0909091	0.148148	0.0078125	0
59545	t>C	0.0909091	0.129032	0.00869565	0
59551	g>T	0.0930233	0.133333	0.00847458	0
59560	t>C	0.0512821	0.0769231	0	0
59617	a>G	0.08	0.0869565	0	0
59635	a>G	0.0689655	0.0714286	0	0
59652	g>T	0.0588235	0.0645161	0	0
59656	a>G	0.0588235	0.0666667	0	0
59662	c>T	0.0571429	0.0689655	0	0
59824	g>C	0.0689655	0.105263	0.00833333	0
59860	c>T	0.0789474	0.111111	0	0
59869	g>T	0.0714286	0.103448	0	0
60330	c>G	0	0	0.0301205	0
60445	g>T	0.0465116	0.0606061	0	0
60925	c>A	0.1	0.130435	0	0
60985	c>G	0.153846	0.2	0	0
60991	t>C	0.15	0.206897	0	0
61012	a>C	0.142857	0.2	0	0
61015	c>G	0.135135	0.192308	0	0
61131	c>T	0.1	0.125	0	0
61156	c>A	0.0869565	0.111111	0	0
61942	c>G	0.169811	0.243243	0	0.0263158
61960	t>C	0.157895	0.236842	0.00636943	0.0192308
61972	c>G	0.145161	0.225	0	0
61987	c>T	0.0588235	0.1	0	0
61993	a>G	0.0576923	0.09375	0	0
62131	a>G	0.0444444	0.0606061	0	0
62134	g>A	0.0444444	0.0625	0	0
62173	t>C	0.0526316	0.0714286	0	0
62182	t>C	0.0555556	0.0740741	0	0
62191	c>T	0.0571429	0.0740741	0.00877193	0
62316	g>T	0.0277778	0	0.0252101	0
62317	a>G	0.0285714	0	0.025641	0
62320	t>C	0.0555556	0.0333333	0.0327869	0
62324	t>C	0.0540541	0.0322581	0.0254237	0
62329	g>T	0.0526316	0.03125	0.0258621	0
62379	g>A	0.628571	1	0	0
63057	g>T	0.0357143	0	0.029703	0
63507	t>C	0.210526	0.275862	0	0
63555	g>A	0.3	0.305556	0.00840336	0
63582	t>C	0.216216	0.242424	0	0
63596	t>A	0.0645161	0.037037	0.0235294	0
63606	a>T	0.0416667	0.047619	0.0434783	0
63608	c>T	0.04	0.0454545	0.0428571	0
63609	t>C	0.103448	0.125	0	0
63978	g>T	0.037037	0.0555556	0.013986	0
63984	a>T	0.0357143	0.0555556	0.0133333	0
64255	g>A	0.08	0.125	0	0
64256	g>T	0.08	0.125	0	0
64257	t>C	0.08	0.125	0	0
64640	c>T	0.0344828	0	0.0322581	0
64853	c>G	0.0333333	0.0526316	0.0222222	0.0181818
64854	g>A	0.0344828	0.0555556	0.0215054	0.0188679
64896	t>C	0.0645161	0.0526316	0.00840336	0
64965	g>C	0.0222222	0	0.0238095	0
66290	a>G	0.147059	0.2	0	0
66322	a>G	0.0869565	0.121212	0	0
66325	t>C	0.0888889	0.125	0	0
66334	g>A	0.0625	0.103448	0	0.0188679
66391	c>T	0.589744	0.958333	0	0
66493	g>A	0.71875	1	0	0
66501	a>C	0.71875	1	0	0
66560	a>G	0.0227273	0.0294118	0.0162602	0
66610	a>G	0.868421	0.970588	0	0
66637	g>A	0.875	0.913043	0	0
66725	g>A	0.842105	1	0.0114943	0
66792	c>T	0.709677	0.956522	0.00862069	0
66815	t>C	0.0625	0.0833333	0	0
66834	a>G	0.0689655	0.0952381	0	0
66836	t>G	0.0689655	0.0952381	0	0
66853	c>T	0.517241	0.833333	0	0
66860	t>C	0.678571	1	0	0
66875	a>G	0.214286	0.315789	0	0
66893	a>G	0.294118	0.5	0	0
66895	t>C	0.5625	1	0	0
66896	c>T	0.25	0.444444	0	0
66897	g>A	0.333333	0.555556	0	0
66908	c>T	0.294118	0.454545	0	0
66923	c>T	0.4	0.571429	0	0
66957	a>G	0.782609	1	0	0
66969	c>T	0.695652	0.941176	0	0
66974	t>C	0.56	0.777778	0.00671141	0
66982	a>G	0.62963	0.944444	0	0
67005	g>A	0.111111	0.190476	0.00704225	0
67016	t>C	0.515152	0.944444	0	0
67038	g>A	0.0769231	0.166667	0	0
67049	t>C	0.28	0.7	0	0
67070	t>C	0.318182	1	0	0
67073	t>C	0.318182	1	0	0
67108	g>A	0.461538	1	0	0
67116	t>C	0.4	1	0	0
67122	t>C	0.4	1	0	0
67133	a>G	0.458333	1	0	0
67166	g>A	0.2	0.315789	0	0
67169	g>A	0.2	0.315789	0.008	0
67182	t>C	0.378378	0.608696	0	0
67250	g>A	0.0888889	0.142857	0	0
67279	t>A	0.682927	1	0	0
67280	c>A	0.075	0.111111	0	0
67281	g>C	0.075	0.111111	0	0
67282	c>G	0.0526316	0.08	0	0
67386	c>A	0.69697	0.958333	0	0
67425	a>G	0.727273	0.923077	0	0
67462	g>C	0.0571429	0.0357143	0.0204082	0
67466	a>T	0.0606061	0.0384615	0.0192308	0
67468	c>T	0.0588235	0.037037	0.0192308	0
67615	g>A	0.121212	0.148148	0	0.0238095
67660	t>C	0.847826	1	0.00806452	0
67844	t>C	0.871795	1	0	0
67923	g>A	0.131579	0.166667	0	0
67970	t>C	0.795918	1	0	0
68001	a>G	0.18	0.225	0	0
68054	a>G	0.215686	0.282051	0	0
68214	a>G	0.793103	1	0	0
68279	a>G	0.1875	0.24	0	0
68300	c>T	0.567568	0.724138	0	0
68357	c>T	0.46	0.575	0.0135135	0
68400	c>T	0.44898	0.55	0	0
68415	c>T	0.456522	0.567568	0	0
68529	t>C	0.0952381	0.166667	0	0.0263158
68535	g>T	0.444444	0.888889	0	0.0277778
68544	c>T	0.411765	1	0	0
68547	a>G	0.4375	1	0	0
68553	c>T	0.4375	1	0.00826446	0
68562	t>C	0.411765	1	0	0
68562	t>G	0	0	0.0153846	0.0540541
68564	g>T	0	0	0.0229008	0.0526316
68565	t>C	0	0	0.0220588	0.0512821
68684	c>A	0.5625	1	0.0103093	0
68728	g>A	0.518519	1	0	0
68784	c>T	0.617647	1	0	0
68875	a>G	0.285714	0.8	0	0
69003	c>A	0.111111	-1	0.020202	0.0192308
69008	a>G	0.111111	-1	0.0183486	0.0188679
69010	c>A	0.125	-1	0.019802	0.0188679
69341	g>T	0.357143	0.714286	0	0
69406	t>C	0.15	0.157895	0.00833333	0
69407	c>A	0.15	0.157895	0.00833333	0
69427	g>A	0.346939	0.666667	0.00862069	0.0444444
69499	t>C	0.655738	0.592593	0.0359712	0.105263
69517	c>T	0.0882353	0.25	0	0

## Sheet: Lactobacillus helveticus
Position	SNV	P1_LIT_4	P1_PC_1	P2_LIT_8	P2_PC_1
56	t>C	0.444444	0.46875	0.0298507	0.0769231
93	t>C	0.0909091	0.0769231	0.00813008	0			0	< 0.1
100	c>T	0.0869565	0.0731707	0.00769231	0			0.571429	> 0.5
103	g>A	0.047619	0.05	0.0075188	0
109	c>G	0.117647	0.0714286	0	0
113	a>T	0.0555556	0.037037	0.0155039	0			Major Allele distance matrix
178	a>G	0.0952381	0.0769231	0	0				P1_LIT_4	P1_PC_1	P2_LIT_8	P2_PC_1
187	a>G	0.0833333	0.0689655	0	0			P1_LIT_4	0	0	0.294811	0.294811
190	a>G	0.08	0.0645161	0	0			P1_PC_1	0	0	0.212264	0.212264
211	a>G	0.0740741	0.0666667	0	0			P2_LIT_8	0.294811	0.212264	0	0
265	a>G	0.0952381	0.0714286	0.00970874	0			P2_PC_1	0.294811	0.212264	0	0
547	a>G	0.111111	0.0869565	0	0
556	a>G	0.0952381	0.08	0	0
592	g>A	0.0645161	0.0555556	0.0113636	0
622	a>G	0.0588235	0.047619	0	0
730	t>C	0.142857	0.1	0	0
754	c>T	0.107143	0.0714286	0	0
768	g>T	0.0769231	0.125	0	0.0227273
769	a>G	0.185185	0.195122	0	0.0227273
778	a>G	0.153846	0.175	0	0.0227273
796	g>C	0.0869565	0.138889	0	0.0222222
841	a>G	0.0833333	0.128205	0	0
862	a>G	0.0833333	0.0571429	0	0
871	t>C	0.0740741	0.121951	0.0166667	0.0857143
886	g>C	0.0967742	0.06	0.00775194	0.025641
903	c>T	0.0555556	0.0363636	0	0
921	a>G	0.342105	0.333333	0	0.128205
961	a>G	0.34375	0.369565	0	0.111111
964	c>G	0.0645161	0.121951	0	0.0909091
982	a>G	0.259259	0.21875	0	0
994	c>T	0.15	0.12	0.01	0
1045	c>T	0.0833333	0.0588235	0	0
1051	a>G	0.0769231	0.0540541	0	0
1081	a>G	0.205882	0.170213	0	0.0222222
1134	t>A	0	0.0243902	0.0275229	0
1141	a>G	0.222222	0.179487	0	0.0285714
1150	t>A	0.0434783	0.030303	0.0169492	0
1973	c>T	1	0.731707	0	0
2238	c>T	0.0740741	0.0571429	0	0
2239	t>C	0.0740741	0.0571429	0	0
2439	c>T	0.0555556	0.0625	0.0138889	0
2440	g>C	0.0526316	0.0606061	0.013986	0
2444	t>A	0	0.0285714	0.0148148	0.0238095
2501	t>G	0.047619	0.0625	0.00877193	0.0185185
3000	c>T	0	0	0.0272109	0
3110	g>A	0	0	0.0344828	0
3355	g>C	0.0344828	0.030303	0.0148148	0
3652	a>T	0.0322581	0.0222222	0.0125786	0.0243902
3691	c>T	1	0.829268	0	0
3735	a>G	1	0.705882	0.00952381	0
3909	g>C	0.333333	0.181818	0	0
3915	g>C	0.125	0.0833333	0	0
4000	c>T	0	0	0.0325203	0
4048	g>A	0	0.030303	0.0245902	0
4250	a>G	1	0.7	0	0
4432	c>G	0	0.0232558	0.0402685	0
4433	t>A	0	0.0243902	0.04	0
4434	a>T	0	0.0465116	0.0555556	0
4436	c>T	0	0.0454545	0.0540541	0
4536	g>T	0.0588235	0.0333333	0.0165289	0
4698	g>A	1	0.611111	0	0
4938	t>C	0.954545	0.677419	0	0
5000	g>A	1	0.75	0	0
5049	t>A	0.08	0.0625	0.00675676	0
5056	c>T	0.0434783	0.0333333	0.00714286	0.0227273
5257	t>A	0.0434783	0.0322581	0.0155039	0
5261	c>G	0.0454545	0.0333333	0.0149254	0
5263	g>A	0.05	0.0333333	0.0218978	0
5564	g>A	0.928571	0.619048	0	0
5771	g>A	1	0.571429	0	0
5931	g>A	0	0	0.0380952	0
5932	a>T	0	0	0.0373832	0
5934	g>T	0	0.0454545	0.072	0
6032	g>A	0	0	0.0298507	0
6035	g>A	0	0	0.034188	0
6122	g>T	0.0909091	0.0645161	0	0
6125	c>G	0.0454545	0.0322581	0.0188679	0
6747	g>A	0	0.0645161	0.0196078	0
6749	t>A	0	0.0666667	0.0206186	0
6750	c>T	0	0.0606061	0.0210526	0
6751	a>C	0	0.0625	0.0206186	0
6809	a>G	1	0.709677	0	0
6993	c>T	1	0.714286	0.00793651	0
7073	a>G	0.0833333	0.0588235	0	0.0833333
7363	c>A	0.05	0.0357143	0.0163934	0
7428	a>G	0	0	0.0266667	0
7935	a>G	0.0434783	0.0222222	0.00689655	0.025641
7966	t>C	0.956522	0.536585	0	0
8445	a>T	0.863636	0.678571	0	0
8546	t>G	1	0.714286	0	0
8589	a>G	1	0.588235	0	0
8592	c>T	1	0.529412	0	0
8606	a>C	0.888889	0.470588	0	0
8633	t>C	not enough mapped reads	0.25	0	0
8736	t>C	1	0.416667	0	0
8741	a>G	1	0.5	0	0
8748	a>G	1	0.5	0	0
8750	c>T	1	0.470588	0	0
8761	t>C	1	0.526316	0	0
8821	c>T	1	0.608696	0	0
8870	a>G	1	0.551724	0	0
8875	a>G	1	0.464286	0	0
8915	a>G	1	0.529412	0	0
8932	c>A	1	0.606061	0	0
8937	g>A	1	0.633333	0	0
9021	g>A	1	0.764706	0	0
9039	t>C	0.962963	0.702703	0.00724638	0
9048	a>G	0	0.0294118	0.0148148	0.0294118
9172	c>T	1	0.705882	0	0
9311	c>G	0.04	0.027027	0.0163934	0
9314	t>C	0.04	0.0277778	0.0163934	0
9341	t>C	0.96	0.648649	0	0
9362	c>T	1	0.677419	0	0
9365	g>C	0.0454545	0.0322581	0.0190476	0
9532	t>C	1	0.793103	0	0
9540	a>G	1	0.806452	0	0
9629	t>C	1	0.714286	0	0
9765	g>A	1	0.75	0	0
9990	g>A	0	0.0357143	0.0365854	0
9991	t>G	0	0.037037	0.038961	0
9992	g>A	0	0.0357143	0.038961	0
10173	a>T	0	0	0.0408163	0
10262	g>A	0.961538	0.684211	0.00684932	0
10320	g>A	0.904762	0.558824	0	0
10321	c>T	0.909091	0.571429	0	0
10633	t>C	1	0.484848	0	0
10644	g>A	1	0.551724	0	0
10876	t>C	1	0.695652	0	0
11113	a>G	1	0.76	0	0
11332	g>A	1	0.724138	0	0
11350	t>G	1	0.678571	0	0
11679	g>T	0.0952381	0.0606061	0.00740741	0
11739	t>A	0	0.025641	0.0194805	0
11772	g>A	0.0434783	0.030303	0.0352113	0
11777	c>A	0.0454545	0.0322581	0.0289855	0
11877	c>A	0	0	0.0300752	0
11944	g>A	0.0322581	0.02	0.016129	0
11952	c>G	0.0606061	0.0392157	0	0
11955	g>A	0.0882353	0.0576923	0	0
12009	g>A	0.228571	0.16	0	0
12021	g>A	0.030303	0.0434783	0.00826446	0.0227273
12090	a>G	0.115385	0.0769231	0	0
12099	g>A	0.0714286	0.0465116	0	0
12111	c>T	0.0689655	0.047619	0	0
12117	c>T	0.0666667	0.0465116	0	0
12237	a>G	1	0.666667	0	0
12436	a>G	0.909091	0.666667	0	0
13059	a>G	1	0.5625	0	0
13065	a>G	1	0.558824	0.00847458	0
13086	g>A	1	0.555556	0	0
13218	a>G	1	0.589744	0	0
13238	c>T	0.965517	0.666667	0	0
13320	g>A	0.958333	0.589744	0	0
13326	a>G	0.962963	0.619048	0	0
13347	g>A	0.966667	0.644444	0	0
13363	a>C	0.928571	0.65	0	0
13438	t>C	0.866667	0.565217	0	0
13682	t>C	1	0.548387	0.00757576	0
13891	a>G	0.947368	0.62069	0	0
13963	c>G	0.0909091	0.0571429	0	0
13975	t>G	0.08	0.0487805	0	0
13987	a>G	0.111111	0.0681818	0	0
13990	c>T	0.111111	0.0681818	0	0
14008	t>C	0.769231	0.512821	0	0
14011	g>T	0.769231	0.526316	0	0
14014	a>G	0.807692	0.552632	0	0
14017	c>T	0.8	0.555556	0	0.0169492
14041	g>A	0.68	0.5	0	0
14043	c>T	0.32	0.222222	0	0
14086	c>T	0.586207	0.472222	0	0
14092	g>A	0.375	0.307692	0	0
14203	g>A	0.216216	0.163265	0	0
14206	t>A	0.2	0.159091	0	0
14220	c>T	0.212121	0.175	0	0
14231	c>T	0.2	0.166667	0	0
14338	a>G	0.518519	0.424242	0	0
14346	a>G	0.586207	0.485714	0	0
14364	t>C	0.307692	0.235294	0	0.0227273
14368	a>G	0.269231	0.205882	0	0
14392	c>A	0.115385	0.0769231	0	0.0185185
14395	g>A	0.0909091	0.0571429	0	0.0188679
14401	g>C	0.130435	0.0833333	0	0.0185185
14407	a>T	0.130435	0.0789474	0	0.0188679
14458	a>G	0.307692	0.129032	0	0.0185185
14479	g>A	0	0.0952381	0.0194175	0
14503	g>C	not enough mapped reads	0.285714	0	0
14603	t>G	not enough mapped reads	0	0.0344828	0.0789474
15104	t>C	0.0769231	0.0769231	0	0.0263158
15119	c>G	0.2	0.333333	0.038835	0.0588235
15122	a>G	0.3125	0.444444	0.0549451	0.0625
15191	g>A	0.291667	0.581395	0.0877193	0.142857
15197	c>G	0.0952381	0.047619	0	0
15203	t>C	0.263158	0.625	0.1	0.111111
15208	g>A	0.105263	0.05	0	0
15209	g>C	0.263158	0.594595	0.0816327	0.0555556
15224	g>C	0.285714	0.538462	0.0204082	0.0434783
15233	a>G	0.125	0.346154	0.0212766	0
15390	g>T	0.1875	0.136364	0	0
15395	g>A	0.1875	0.130435	0	0.0243902
15408	t>G	0.357143	0.238095	0	0.0454545
15409	c>G	0.357143	0.238095	0	0.0454545
15437	t>C	0.047619	0.212121	0	0
15440	c>A	0.05	0.21875	0	0
15464	g>A	0.04	0.288889	0.0119048	0.0512821
15482	a>C	0.0454545	0.325	0.0113636	0.0571429
15482	a>G	0.454545	0.25	0.0113636	0.0857143
15503	g>C	0.05	0.333333	0.0114943	0.0645161
15512	c>T	0.411765	0.189189	0.0116279	0.03125
15536	g>C	0	0.103448	0.0104167	0.05
15539	a>G	0.2	0.214286	0.020202	0.0731707
15641	g>A	0.947368	0.6	0	0
15653	c>A	1	0.703704	0	0
15722	a>G	0.0869565	0.0606061	0	0
15746	g>A	0.0689655	0.0487805	0	0
15767	c>T	0.0689655	0.0512821	0	0
15776	g>C	0.115385	0.0909091	0	0
15782	a>G	0.103448	0.0789474	0	0
15785	g>A	0.0645161	0.05	0	0
15788	a>G	0.935484	0.725	0	0
15821	a>G	1	0.828571	0	0
15850	t>G	0.0740741	0.0625	0	0
15851	g>A	0.111111	0.09375	0	0
15867	t>G	0.0967742	0.0789474	0.00847458	0.02
15878	t>C	0.25	0.205128	0.00833333	0.0212766
15887	c>G	0.107143	0.0909091	0.00917431	0.0232558
15905	a>G	0.892857	0.78125	0.038835	0
15938	g>A	0.323529	0.297297	0	0
15950	g>A	0.375	0.333333	0.0927835	0.08
15953	g>A	0.413793	0.352941	0.0891089	0.08
15977	g>A	0.461538	0.387097	0.091954	0.0689655
15983	g>A	0.16	0.133333	0	0
16007	g>A	0.428571	0.321429	0.0531915	0.0689655
16025	t>C	1	0.72	0.049505	0.0810811
16033	t>C	0	0.0416667	0.04	0
16037	g>C	0	0.0434783	0.0306122	0
16040	a>T	0.0588235	0.0434783	0.0104167	0.0238095
16040	a>G	0.117647	0.130435	0.03125	0.0238095
16043	g>A	0.0555556	0.037037	0.00952381	0.0444444
16061	g>A	0.0555556	0.0769231	0.00833333	0.0222222
16064	g>C	0.0526316	0.0740741	0.00840336	0.0416667
16076	a>G	0.0555556	0.0740741	0.00787402	0.0217391
16140	c>T	0	0	0.0490196	0
16142	g>A	0.208333	0.166667	0.00943396	0
16144	c>A	0	0	0.0392157	0
16148	g>A	0.2	0.142857	0	0
16184	g>A	0.178571	0.121951	0.00900901	0
16204	g>A	0.2	0.130435	0	0
16232	c>G	1	0.615385	0	0
16235	c>A	0.0434783	0.0263158	0.0137931	0
16235	c>G	0.956522	0.578947	0	0
16241	a>G	0.16	0.1	0	0
16244	g>A	0.185185	0.125	0	0
16301	c>T	0.433333	0.342105	0	0
16304	g>A	0.40625	0.325	0	0
16337	a>G	0.464286	0.371429	0	0
16408	c>T	1	0.666667	0.00636943	0
16465	g>A	1	0.566667	0	0
16486	c>A	0	0	0.0275862	0
16579	c>A	0	0.0833333	0.0241935	0
16581	t>A	0	0.08	0.0378788	0
16582	c>T	0	0.08	0.0378788	0
16583	g>C	0	0.0833333	0.037594	0
16651	c>T	0.916667	0.55	0	0
16675	a>G	0.888889	0.444444	0	0
16679	t>C	0.888889	0.444444	0	0
16714	g>A	not enough mapped reads	0	0.0366972	0
16731	c>T	not enough mapped reads	0.181818	0	0
16972	t>C	1	0.666667	0	0
17005	t>C	0.1	0.0714286	0	0
17041	c>T	0.08	0.0571429	0.00813008	0
17056	t>C	0.0952381	0.0606061	0	0
17062	a>C	0.105263	0.0689655	0	0
17077	c>G	0.111111	0.0689655	0	0
17182	g>A	0.892857	0.609756	0	0
17245	t>C	0.0714286	0.0571429	0	0
17275	t>C	0.08	0.0606061	0	0
17278	a>G	1	0.741935	0.00746269	0
17840	a>T	0	0.0434783	0.0379747	0
17841	g>C	0	0.04	0.0365854	0
17960	g>A	1	0.8	0	0
18000	a>G	0.954545	0.807692	0	0
18067	g>A	0.961538	0.714286	0.0113636	0
18075	a>G	1	0.714286	0	0
18147	c>T	1	0.666667	0	0
18191	c>T	1	0.75	0	0
18212	c>T	1	0.730769	0	0
18218	c>T	1	0.76	0.00854701	0
18246	a>G	1	0.724138	0	0
18271	g>A	1	0.642857	0	0
18303	a>G	1	0.678571	0	0
18307	a>G	1	0.730769	0	0
18340	a>G	1	0.809524	0	0
18366	g>A	1	0.928571	0	0
18409	a>G	0.1	0.0869565	0	0
18436	g>A	0.121212	0.105263	0.0153846	0
18442	t>C	0.142857	0.125	0	0
18443	c>T	0.142857	0.125	0	0
18449	g>A	0.657895	0.581395	0	0
18450	a>G	0.131579	0.116279	0	0
18454	c>G	0.325	0.288889	0	0
18462	a>C	0.763158	0.659091	0	0
18463	g>C	0.131579	0.111111	0	0
18467	c>T	0.025641	0.0212766	0.0224719	0
18513	c>T	0.15625	0.116279	0.00675676	0
18526	g>A	0.785714	0.578947	0	0
18537	c>T	0.08	0.0588235	0.00666667	0
18548	a>G	0.208333	0.147059	0.00675676	0
18550	a>G	0.142857	0.0967742	0.00694444	0
18559	g>A	0.863636	0.59375	0	0
18560	g>C	0.954545	0.65625	0	0
18641	g>A	1	0.69697	0	0
18701	c>A	0	0.0487805	0.0136986	0
18776	g>A	1	0.680851	0	0
18836	c>A	0.04	0.0294118	0.015625	0
18839	c>T	0.0416667	0.03125	0.015748	0
19071	c>A	1	0.694444	0	0
19102	a>G	0	0.0294118	0.0186335	0
19165	t>C	0.888889	0.531915	0.00617284	0
19466	t>C	1	0.586207	0	0
19615	c>T	0.95	0.730769	0	0
19676	g>A	0.956522	0.733333	0	0
19856	a>G	0.96	0.631579	0	0
19887	a>T	0	0	0.0145985	0.0384615
20031	t>A	0	0.1	0.0165289	0
20032	c>G	0	0.1	0.0166667	0
20034	c>T	0	0.105263	0.0173913	0
20037	a>G	0	0.105263	0.0181818	0
20080	g>A	1	0.76	0	0
20109	c>G	0	0	0.008	0.0508475
20111	g>A	0	0	0.0336134	0
20215	c>T	0.958333	0.821429	0	0
20272	g>A	0.967742	0.810811	0	0
20440	g>A	0.954545	0.617647	0	0
20653	t>C	1	0.657895	0	0
20717	g>T	0.047619	0.03125	0.0133333	0
20741	a>T	0	0.04	0.0189873	0
20744	a>G	0	0.0416667	0.0188679	0
20828	c>T	1	0.787879	0	0
20849	g>A	1	0.8	0	0
20975	t>G	0	0	0.125	0.0263158
20985	g>A	1	0.6	0	0
21186	c>T	1	0.7	0	0.0540541
21350	c>T	0	0	0.0218978	0.025
21475	c>T	0.884615	0.560976	0	0
21606	g>A	1	0.518519	0	0
21868	a>G	0.0434783	0.0322581	0.0141844	0
21941	g>A	1	0.676471	0	0
21981	g>A	0	0.0357143	0.0243902	0
21983	t>A	0	0.0357143	0.0245902	0
21984	c>T	0	0.0344828	0.0247934	0
22034	c>T	0.04	0.0740741	0.0165289	0
22156	t>C	1	0.625	0	0
22167	a>T	0	0.025641	0.0230769	0
22227	c>G	0.030303	0.04	0.0147059	0
22229	c>T	0.03125	0.0408163	0.0147059	0
22297	c>A	0	0	0.00735294	0.0576923
22374	c>T	1	0.681818	0.00671141	0
22383	g>T	0	0	0.0264901	0
22593	g>A	0.0526316	0.0714286	0.00854701	0
22805	t>C	0.08	0.0512821	0	0.027027
22856	a>C	0.105263	0.0625	0	0.0227273
22865	a>G	0.0909091	0.0555556	0	0.0238095
22931	t>C	0.0869565	0.0606061	0	0
22970	t>C	0.0952381	0.0689655	0	0
22985	t>C	0.08	0.0606061	0	0
23075	g>A	1	0.75	0	0
23351	g>C	0.944444	0.62963	0	0
23372	c>A	0.0952381	0.0714286	0	0
23414	c>T	0.275862	0.222222	0	0
23423	t>C	0.322581	0.25	0	0.0185185
23438	t>C	0.451613	0.341463	0	0.0208333
23489	t>C	0.625	0.5	0	0.0196078
23534	a>G	0.444444	0.315789	0	0
23561	a>G	0.230769	0.115385	0	0
23641	g>A	0	0.0277778	0.0333333	0
24095	c>T	0.916667	0.647059	0	0
24428	a>G	1	0.653846	0	0
24445	t>A	0.0588235	0.0434783	0.0172414	0
24501	t>G	0	0.05	0.0275229	0.0243902
24502	t>A	0	0.05	0.0185185	0.025
25477	t>A	0	0	0.0347826	0
25536	g>A	0	0.02	0.0252101	0
25568	c>T	1	0.666667	0	0
25940	g>A	0	0.0263158	0.00657895	0.0307692
26197	t>C	0	0.025641	0.0247934	0
26271	a>G	1	0.612903	0	0
26355	g>C	1	0.724138	0	0
26358	g>T	1	0.733333	0	0
26484	a>G	0.952381	0.714286	0	0
26505	a>C	1	0.766667	0	0
26522	g>T	1	0.78125	0	0
26619	c>T	0.0454545	0.0294118	0.0176991	0
26823	c>T	1	0.689655	0	0
26840	t>A	0.0588235	0.0416667	0.0175439	0
26842	t>A	0.0526316	0.0384615	0.017094	0
26843	c>T	0.05	0.037037	0.0166667	0
26893	g>C	0.05	0.0416667	0.0143885	0
27037	c>T	0.0588235	0.0333333	0.0229885	0
27523	a>T	1	0.939394	0	0
27625	c>A	0.961538	0.806452	0	0
27775	a>G	0.970588	0.733333	0.00813008	0
27915	c>A	0.0384615	0.0588235	0.025	0
27916	c>T	0.0384615	0.0571429	0.00826446	0
27917	g>C	0.0833333	0.0882353	0.00826446	0
28187	c>T	0.037037	0.0540541	0.0235294	0
28243	c>T	0	0.0322581	0.0165289	0.0232558
28593	t>G	0	0.0487805	0.018018	0
28594	g>A	0	0.0487805	0.0178571	0
28595	g>T	0	0.05	0.027027	0
28596	t>C	0	0.05	0.0181818	0
28866	t>C	1	0.62069	0.00833333	0
28884	c>A	0	0.0294118	0.0241935	0
29173	a>C	0.0344828	0.0232558	0.00591716	0.0175439
29444	a>T	0	0.030303	0.0222222	0
29580	c>T	1	0.666667	0	0
29677	g>T	0.037037	0.0444444	0.0138889	0
29849	t>G	0	0	0.0454545	0
29850	c>A	0.0714286	0.0571429	0.0550459	0
29928	a>G	0.136364	0.1	0	0
29929	t>C	0.0454545	0.0333333	0.0144928	0.04
29931	g>A	0.0454545	0.0666667	0.0147059	0
29934	t>G	0.0434783	0.0645161	0.0153846	0
29951	t>C	0.904762	0.633333	0	0
31028	t>C	0.923077	0.666667	0	0
31109	c>A	0.037037	0.0232558	0.015873	0
31160	g>A	1	0.619048	0	0
31358	a>G	1	0.7	0	0
31539	t>C	0.888889	0.615385	0	0
31639	c>A	0	0	0.015625	0.0344828
31684	a>C	0.909091	0.645161	0	0
31738	g>A	0.0625	0.0526316	0	0
31741	t>C	0.0625	0.0526316	0	0.115385
31744	a>G	0.0588235	0.05	0	0.14
31768	c>T	0.119048	0.1	0	0
31771	g>A	0.837209	0.692308	0	0
31798	a>G	0	0	0	0.0967742
31801	g>C	0	0	0	0.0677966
31819	a>G	0.151515	0.113636	0.00909091	0.0784314
31840	a>G	0.0666667	0.047619	0	0
31849	a>G	0	0.146341	0	0
31858	t>G	0.04	0.162791	0.008	0
31873	a>G	0.0740741	0.0444444	0	0
31882	t>C	0.133333	0.08	0	0
31882	t>G	0.1	0.24	0	0
31894	a>G	0.259259	0.355556	0.00806452	0.108108
31915	g>C	0.130435	0.27907	0.00769231	0.0930233
31948	a>G	0.125	0.162162	0.00909091	0.0784314
31957	c>T	0.173913	0.108108	0	0
31981	g>A	0.0909091	0.0454545	0	0.0444444
32002	c>G	0.166667	0.0909091	0.00735294	0.0263158
32004	a>G	0.153846	0.0869565	0	0
32026	a>G	0.375	0.272727	0	0
32044	a>G	0.428571	0.321429	0	0
32116	g>A	0.323529	0.255814	0	0
32134	a>G	0.2	0.155556	0	0
32152	g>A	0.142857	0.111111	0	0
32233	c>T	1	0.741935	0	0
32251	a>G	0.266667	0.2	0	0
32307	a>G	0.472222	0.346939	0	0
32322	a>G	0.444444	0.301887	0	0
32337	a>G	0.40625	0.265306	0	0
32352	a>G	0.307692	0.195122	0.0078125	0.0243902
32377	t>G	0.0434783	0.030303	0.0151515	0
32382	g>A	0.0869565	0.0606061	0.0078125	0.0606061
32406	g>A	0.111111	0.0909091	0.00793651	0.0952381
32442	a>C	0.107143	0.0833333	0.00775194	0
32442	a>G	0.892857	0.694444	0.00775194	0
32445	c>T	0.103448	0.0810811	0	0
32448	g>A	0.0909091	0.0731707	0	0.0416667
32466	g>A	0.0857143	0.0652174	0	0
32481	a>G	0.171429	0.12766	0.0075188	0
32487	t>G	0.971429	0.723404	0	0
32493	g>A	0.142857	0.106383	0	0
32547	g>A	0.21875	0.155556	0	0
32553	a>G	0.214286	0.146341	0	0.030303
32577	g>A	0.304348	0.205882	0	0.0227273
32580	g>A	0.333333	0.228571	0	0.0222222
32592	a>G	0.347826	0.242424	0	0.0204082
32610	a>G	0.708333	0.472222	0	0
32646	a>G	0.222222	0.153846	0	0.0166667
32673	a>G	0.130435	0.0967742	0	0.0363636
32691	a>G	0.25	0.189189	0	0.0434783
32730	g>A	0.375	0.3	0	0.0434783
32870	c>T	0.432432	0.363636	0	0
32941	a>G	0.321429	0.257143	0	0
32951	a>G	0.0909091	0.0689655	0.00833333	0
32954	c>T	0.0952381	0.0714286	0	0
33049	a>G	1	0.642857	0	0
33078	a>C	1	0.636364	0	0
33127	a>C	0.833333	0.5	0	0
33255	t>A	0.0526316	0.030303	0.0148148	0
33256	a>T	0.05	0.0285714	0.0212766	0
33274	a>G	0.954545	0.552632	0	0
33376	c>T	1	0.703704	0.0128205	0
33451	t>C	0	0.03125	0.0309278	0
33453	c>G	0	0.03125	0.0306122	0
33454	t>A	0	0.030303	0.0294118	0
33455	a>T	0	0.03125	0.03	0
33485	c>T	0.0833333	0.0571429	0	0
33517	g>A	1	0.692308	0	0
33529	a>G	1	0.594595	0	0
33621	c>T	1	0.517241	0	0
33765	t>C	0.956522	0.709677	0	0
33773	c>T	0.95	0.730769	0	0
33939	g>A	0.944444	0.73913	0	0
33960	t>C	0.933333	0.666667	0	0
34096	g>A	1	0.725	0	0
34103	g>C	0.030303	0.0222222	0.0147059	0
34154	g>A	0	0	0.0390625	0
34155	c>G	0	0	0.0390625	0
34157	c>T	0	0	0.0472441	0
34245	g>A	1	0.642857	0	0
34425	a>T	0	0.0285714	0.0202703	0
34590	t>G	0.923077	0.585366	0	0
34630	a>G	0.913043	0.583333	0	0
34640	g>C	0.909091	0.606061	0	0
34643	t>C	0.904762	0.59375	0	0
34695	g>A	1	0.652174	0	0
35029	g>A	0.947368	0.666667	0	0
35108	t>C	1	0.666667	0	0
35171	g>A	0.130435	0.09375	0.0104167	0
35219	t>G	0.32	0.243243	0.00892857	0.0142857
35234	g>A	0.333333	0.234043	0.00735294	0.0135135
35243	g>A	0.392857	0.27907	0.00724638	0.0135135
35252	g>A	0.428571	0.302326	0.00699301	0.0131579
35270	a>G	0.461538	0.317073	0	0.0138889
35342	g>C	0.296296	0.210526	0	0
35347	g>T	0.0769231	0.0540541	0	0.0217391
35348	g>A	0.259259	0.189189	0	0
35363	a>G	0.222222	0.166667	0	0.025
35366	c>G	0.0740741	0.0540541	0	0.025
35369	a>C	0.0740741	0.0540541	0.00869565	0.0243902
35370	g>A	0.0740741	0.0540541	0	0.025641
35387	g>A	0.111111	0.0857143	0	0
35417	a>G	0.0833333	0.0689655	0	0
35453	a>G	0.290323	0.25	0	0.037037
35480	g>C	0.65625	0.567568	0	0
35480	g>T	0.34375	0.324324	0	0.0769231
35481	g>T	1	0.891892	0	0.0769231
35516	a>G	0.458333	0.375	0	0.09375
35576	g>A	0.352941	0.24	0	0.0217391
35597	g>A	0.238095	0.166667	0	0
35609	a>G	0.227273	0.166667	0	0
35612	g>A	0.227273	0.166667	0	0
35630	g>A	0.296296	0.222222	0	0
35663	g>A	0.125	0.09375	0	0
35668	c>T	0.130435	0.103448	0	0
35681	c>T	0.157895	0.125	0	0
35693	a>G	0.15	0.12	0	0
35752	a>G	0.173913	0.137931	0.00943396	0
35792	a>G	0.272727	0.214286	0	0
35798	a>G	0.264706	0.204545	0	0
35799	g>T	0.0294118	0.0227273	0.0163934	0
35804	a>G	0.272727	0.209302	0	0
35864	a>G	0.166667	0.113636	0	0
35879	g>A	0.0689655	0.0487805	0.00854701	0
35894	g>A	0.0384615	0.025	0.0165289	0
35993	c>A	0.962963	0.65	0	0
36074	c>G	0.96	0.6	0	0
36118	c>A	0	0	0.0416667	0
36120	t>A	0	0	0.042735	0
36121	c>T	0	0	0.0416667	0
36123	t>G	0	0	0.0390625	0
36227	a>G	0.0833333	0.0606061	0	0
36239	a>G	0.115385	0.0857143	0	0
36245	a>G	0.121212	0.1	0	0
36268	g>C	0.0555556	0.0454545	0	0
36287	g>A	0.25	0.227273	0	0.0566038
36302	g>A	0.0526316	0.0434783	0	0
36303	g>T	0.0526316	0.0434783	0	0
36305	g>T	0.0526316	0.0434783	0	0
36314	g>A	0.25	0.229167	0	0.0588235
36329	g>A	0.263158	0.229167	0	0.0576923
36433	a>T	0.324324	0.24	0	0
36434	t>A	0.307692	0.230769	0	0
36470	a>G	0.225806	0.175	0	0
36496	t>C	0.791667	0.678571	0	0
36506	c>T	0.2	0.172414	0	0
36515	t>C	0.136364	0.111111	0	0
36656	g>A	1	0.851852	0	0
36722	t>C	1	0.735294	0	0
36779	g>A	1	0.71875	0	0.0243902
36783	t>C	1	0.709677	0	0
36793	t>C	1	0.6	0	0.025641
36818	a>G	1	0.636364	0	0
36854	a>G	not enough mapped reads	0.3	0	0
36857	t>C	not enough mapped reads	0.222222	0	0
36868	t>G	not enough mapped reads	0.0769231	0.0263158	0
36869	g>A	not enough mapped reads	0.0769231	0.0265487	0
36881	g>A	1	0.466667	0	0
36902	c>T	1	0.6	0	0
36914	g>A	1	0.684211	0.00952381	0
36919	g>A	1	0.619048	0	0
36965	g>A	1	0.708333	0	0
37036	g>T	0	0.0666667	0.0267857	0
37343	g>A	1	0.585366	0	0
37457	a>G	0.965517	0.651163	0	0
37505	a>G	1	0.690476	0.0107527	0
37514	g>C	0	0	0.0444444	0
37547	t>C	1	0.666667	0	0
37550	t>C	1	0.666667	0	0
37613	a>G	0.961538	0.625	0	0
37787	c>T	0.95	0.59375	0.0149254	0
37850	t>C	0.96875	0.704545	0	0
37890	t>G	0	0	0.0431655	0
37891	c>A	0	0	0.0428571	0
37895	c>G	0	0	0.037594	0
37954	c>A	0.923077	0.648649	0	0
38091	c>T	0.965517	0.651163	0.0135135	0
38218	g>A	0.913043	0.677419	0	0
38399	t>C	1	0.73913	0	0
38419	t>C	1	0.714286	0	0
38511	t>C	not enough mapped reads	0.181818	0	0
38541	c>G	not enough mapped reads	0.181818	0	0
38542	t>A	not enough mapped reads	0.166667	0	0
38543	t>C	not enough mapped reads	0.181818	0	0
38544	g>A	not enough mapped reads	0.166667	0	0
38709	g>A	0.966667	0.725	0	0
38802	c>A	0.0416667	0.0465116	0	0.0208333
38804	g>A	0.0416667	0.0465116	0.0175439	0
38920	g>A	0.0416667	0.05	0.0162602	0
38921	a>T	0.0416667	0.0512821	0.0165289	0
38988	g>A	0.958333	0.605263	0	0
39012	t>C	0.0740741	0.0454545	0	0
39030	c>G	0.2	0.121951	0	0
39033	g>A	0.217391	0.125	0	0
39087	t>G	0.269231	0.189189	0	0
39093	g>A	0.25	0.179487	0	0
39116	g>A	0	0	0.0462963	0
39118	t>A	0	0	0.039604	0
39126	g>A	0.0952381	0.0714286	0	0
39129	g>A	0.105263	0.0769231	0.0217391	0
39131	c>T	0.1	0.0740741	0	0
39174	a>G	0.190476	0.133333	0	0
39186	g>A	0.166667	0.114286	0	0
39192	a>C	0.173913	0.117647	0	0
39228	a>G	0.961538	0.714286	0	0
39258	a>T	0.0952381	0.0666667	0	0
39306	g>A	0.117647	0.0645161	0	0
39315	g>C	0.25	0.153846	0	0
39324	g>A	0.347826	0.216216	0	0
39340	t>A	0	0.025	0.0348837	0
39375	g>A	0.5	0.384615	0	0.0384615
39390	t>C	0.555556	0.441176	0	0.0454545
39429	a>C	0.333333	0.307692	0	0.037037
39453	g>A	0.7	0.56	0.01	0
39462	c>T	0.222222	0.166667	0	0
39473	c>T	0.142857	0.0952381	0.0178571	0
39484	t>C	0.882353	0.652174	0	0
39496	t>A	0.05	0.0384615	0.016129	0
39537	g>A	0.166667	0.129032	0	0
39538	a>G	0.16	0.125	0	0.027027
39551	g>A	0.666667	0.540541	0	0
39554	t>G	0.28125	0.230769	0	0
39555	a>T	0.28125	0.230769	0	0
39585	c>A	0	0.0526316	0.00917431	0
39586	g>A	0.488372	0.428571	0	0
39592	g>A	0.0408163	0.0819672	0	0
39598	g>C	0.0816327	0.0615385	0.0373832	0.105263
39610	g>C	0.196721	0.2625	0.0769231	0.153846
39620	t>A	0	0.0120482	0.0247934	0
39667	g>A	0.37037	0.266667	0	0.0222222
39691	t>C	0.155556	0.21875	0.037594	0.0512821
39694	g>C	0.166667	0.216667	0.0444444	0.0714286
39697	g>A	0.0232558	0.016129	0.0149254	0
39741	t>A	0	0.037037	0.00847458	0.0243902
39775	a>G	0.432432	0.290909	0	0
39793	g>A	0.516129	0.313725	0	0
39802	a>G	0.5	0.306122	0.00819672	0
39808	g>A	0.0606061	0.0377358	0	0
39814	a>G	0.516129	0.313725	0	0
39825	g>A	0.16129	0.102041	0.00757576	0
39865	a>C	0.0204082	0.03125	0.0227273	0.05
39868	a>C	0.0212766	0.0322581	0.0300752	0.0487805
39895	g>C	0.0816327	0.157143	0.03125	0.0727273
39904	g>C	0.0851064	0.211268	0.0294118	0.1
39907	c>A	0.232558	0.151515	0.0230769	0.0344828
39919	g>A	0.217391	0.144928	0.015873	0.0357143
39922	g>C	0.0909091	0.268657	0.0325203	0.127273
39946	g>T	0.108108	0.0597015	0	0.0172414
39955	a>C	0.166667	0.430769	0.010989	0.12
39958	g>A	0.0882353	0.0483871	0	0.0204082
39964	a>C	0.241379	0.517857	0	0.162791
39964	a>G	0.137931	0.0714286	0	0
40045	g>C	0.214286	0.25	0	0.0454545
40060	a>G	0.192308	0.228571	0	0.05
40066	g>C	0.153846	0.2	0	0
40419	c>T	0	0.0465116	0.0222222	0
40420	c>T	0	0.0227273	0.0220588	0
40426	g>T	0	0.0243902	0.0243902	0
40513	a>C	0.969697	0.727273	0	0
40555	c>T	0.135135	0.102041	0.0185185	0.0227273
40558	a>G	0.314286	0.22	0.017094	0.0434783
40588	a>G	0.153846	0.117647	0	0.0208333
40606	a>G	0.162162	0.12	0	0.0204082
40609	a>G	0.162162	0.12	0.00763359	0.0208333
40612	a>T	0.297297	0.22	0.078125	0.0833333
40612	a>G	0.162162	0.12	0	0.0208333
40660	a>T	0.277778	0.212766	0.0888889	0.166667
40675	g>A	0.371429	0.270833	0.0942029	0.105263
40717	a>G	0.422222	0.378788	0.0674847	0.0769231
40720	a>T	0.347826	0.235294	0.0674847	0.05
40720	a>G	0.0652174	0.132353	0	0.025
40735	g>C	0.0377358	0.105263	0	0.0238095
40763	c>G	0.448276	0.337662	0.0654762	0.0204082
40765	t>C	0.137931	0.105263	0	0.0212766
40768	c>A	0.152542	0.115385	0	0.0227273
40773	g>T	0.0169492	0.025	0	0.0434783
40780	a>G	0.0363636	0.103896	0	0.0227273
40792	g>T	0.0363636	0.109589	0	0.0232558
40807	a>C	0.211538	0.174603	0.0372671	0
40807	a>G	0.211538	0.190476	0.00621118	0.075
40813	a>G	0.574468	0.465517	0	0
40819	g>A	0.195652	0.155172	0.0324675	0
40821	g>A	0.0217391	0.0175439	0.0130719	0
40822	g>T	0	0	0.0261438	0
40828	a>G	0.384615	0.333333	0.0202703	0.0555556
40842	t>C	0.125	0.097561	0.0220588	0
40855	a>C	0.153846	0.142857	0	0.0666667
40855	a>G	0.0769231	0.0571429	0	0
40872	t>G	0.842105	0.615385	0	0
40875	g>A	0.157895	0.115385	0	0
40909	a>G	1	0.757576	0	0
40957	g>A	0.047619	0.0408163	0	0
40969	g>C	0.047619	0.0408163	0	0
41011	a>G	0.0645161	0.0512821	0	0
41014	a>G	0.0625	0.0512821	0	0
41028	t>G	0.0606061	0.0465116	0	0
41029	c>A	0.0606061	0.047619	0	0
41040	t>G	0.0606061	0.0465116	0	0
41050	c>T	0.851852	0.621622	0	0
41074	a>G	0.961538	0.657895	0	0
41107	c>T	0	0	0.0229885	0.03125
41124	c>A	0.08	0.05	0	0
41140	g>A	0	0	0.0413793	0
41185	a>G	0	0.0833333	0	0.025641
41194	a>G	0.0833333	0.377358	0	0.0263158
41215	c>G	0.130435	0.492537	0.00813008	0.0243902
41228	g>A	0.0434783	0.0153846	0.0181818	0
41251	t>C	0.111111	0.492537	0.0165289	0.025641
41254	a>G	0.111111	0.492537	0.0169492	0.025
41278	t>C	0.967742	0.838235	0.0168067	0
41338	a>G	0.954545	0.617647	0	0
41345	t>A	0	0.0277778	0.0330579	0
41467	a>G	0.111111	0.0869565	0.0181818	0
41473	c>G	0.117647	0.0909091	0.0363636	0.0714286
41482	a>G	0.2	0.269231	0	0.130435
41509	g>A	0.115385	0.0789474	0.0555556	0.05
41521	c>T	0.178571	0.121951	0.0481928	0.0434783
41527	a>G	0.148148	0.333333	0.0232558	0.130435
41533	c>T	0.142857	0.097561	0	0.04
41545	t>C	0.137931	0.309524	0.0224719	0.0967742
41569	a>G	0.2	0.357143	0.0266667	0.0952381
41575	g>A	0.206897	0.136364	0.0240964	0.0217391
41578	g>A	0.0666667	0.0444444	0.0232558	0
41593	a>C	0.103448	0.214286	0.0119048	0
41593	a>G	0.137931	0.0952381	0	0.0188679
41596	g>A	0.0357143	0.108108	0	0
41605	g>A	0.0740741	0.0606061	0	0
41608	c>A	0.0714286	0.0588235	0	0
41646	c>A	0	0.025641	0	0.0681818
41707	a>G	0.0952381	0.0645161	0	0
41806	a>G	0.444444	0.235294	0	0
41809	a>G	0.5	0.25	0	0
41851	a>G	0.555556	0.384615	0	0
41854	g>A	0.434783	0.322581	0	0
41914	t>C	0.297297	0.229167	0	0.0322581
41935	t>C	0.225806	0.155556	0.00689655	0.0344828
42286	c>T	0	0	0.0327869	0
42298	g>T	1	0.818182	0	0
42355	a>C	0	0	0.0241935	0.0222222
42359	a>T	0	0	0.0327869	0
42500	a>G	1	0.869565	0	0
43077	a>T	0.0588235	0.0444444	0	0
43418	a>G	1	0.692308	0	0
43434	g>A	1	0.736842	0	0
43548	a>T	0	0	0.028169	0
43616	t>C	1	0.608696	0	0
43802	g>T	0.95	0.612903	0	0
43976	g>A	0.92	0.676471	0	0
44039	a>C	0.92	0.621622	0.00763359	0
44069	a>T	0.037037	0.025	0.015873	0.030303
44070	g>C	0.037037	0.025641	0.00813008	0.0294118
44117	c>T	1	0.657895	0	0
44453	c>T	1	0.678571	0	0
44458	g>A	1	0.7	0	0
44468	g>A	1	0.814815	0	0
44521	t>C	0.962963	0.83871	0	0
44531	t>C	0.961538	0.806452	0	0
44709	a>G	0.913043	0.6	0	0
44904	g>C	0	0	0	0.108108
45509	c>T	1	0.481481	0	0
45581	c>T	0	0	0.0229008	0.0294118
45769	c>A	0	0	0.0185185	0.025641
45773	c>G	0	0.0243902	0.0121951	0.027027
46225	g>A	0.947368	0.857143	0	0
46230	c>T	0.958333	0.851852	0	0
46264	g>A	0.964286	0.818182	0	0
46309	a>G	1	0.805556	0	0
46378	a>G	1	0.576923	0	0
46433	a>G	0.0384615	0.027027	0.00869565	0.0175439
46434	t>A	0.037037	0.0263158	0.00862069	0.0175439
46546	a>G	1	0.612903	0	0
46580	c>G	0	0.037037	0.023622	0
46669	g>T	0.037037	0.0294118	0	0.0571429
46670	a>C	0	0	0.0185185	0.0606061
46671	a>T	0	0	0.0283019	0.0555556
46673	a>C	0.037037	0.03125	0.046729	0.0285714
46675	g>A	0	0	0.0462963	0
46678	g>T	0	0	0.0727273	0
46967	a>G	0	0.0333333	0.0322581	0
47015	c>T	0.947368	0.666667	0	0
47071	a>G	0.95	0.575758	0	0
47128	c>G	0	0.0277778	0.024	0
47133	t>G	0	0	0.0423729	0
47451	c>T	0.95	0.703704	0	0
47824	a>G	0.0833333	0.0588235	0	0
47842	g>A	0.08	0.0512821	0	0
47857	a>G	0.103448	0.0714286	0	0
47863	g>C	0.133333	0.0869565	0.00769231	0
47890	c>G	0.241379	0.166667	0	0
47923	a>G	0.172414	0.121951	0.00813008	0
47931	c>A	0.178571	0.125	0	0
47933	g>A	0.785714	0.564103	0	0
47971	g>C	0.107143	0.0882353	0	0
47980	c>T	0.923077	0.75	0	0
47995	a>G	1	0.92	0	0
48019	c>T	0.111111	0.1	0	0
48022	a>G	0.115385	0.107143	0	0
48055	g>C	0.166667	0.157895	0	0
48057	t>G	0.263158	0.25	0	0
48115	g>A	0.666667	0.48	0	0
48130	a>G	0.277778	0.192308	0	0
48136	g>C	0.263158	0.185185	0	0
48160	g>C	0.117647	0.0833333	0	0
48162	g>A	0.125	0.0869565	0	0
48241	a>G	1	0.758621	0	0
48337	a>G	0.92	0.589744	0	0
48855	t>G	1	0.666667	0	0
49144	t>C	1	0.5	0	0
49156	c>T	1	0.454545	0	0
49188	c>A	not enough mapped reads	0.111111	0	0
49238	g>A	not enough mapped reads	0.133333	0.00787402	0
49262	a>G	not enough mapped reads	0.133333	0	0
49268	a>G	not enough mapped reads	0.133333	0	0
49270	a>C	not enough mapped reads	0.142857	0	0
49358	a>G	0.923077	0.685714	0	0
49361	g>A	0.925926	0.735294	0	0

## Sheet: Oligella ureolytica
Position	SNV	P1_LIT_4	P1_PC_1	P2_LIT_8	P2_PC_1
66	t>C	0.105263	0.0689655	0.0103093	0.025
93	a>G	0.0909091	0.047619	0.00675676	0.0185185			0	< 0.1
102	g>A	0.08	0.0444444	0	0.0169492			0.571429	> 0.5
117	c>T	0.73913	0.414634	0.00617284	0
237	a>G	0.884615	0.638889	0.0078125	0
251	c>T	0.84	0.617647	0	0			Major Allele distance matrix
345	g>A	0.904762	0.703704	0	0				P1_LIT_4	P1_PC_1	P2_LIT_8	P2_PC_1
590	a>T	0	0	0.0322581	0			P1_LIT_4	0	0	0.181087	0.181087
594	g>A	0	0	0.032	0			P1_PC_1	0	0	0.0784708	0.0784708
595	a>T	0	0	0.0330579	0			P2_LIT_8	0.181087	0.0784708	0	0
597	g>T	0	0	0.0325203	0			P2_PC_1	0.181087	0.0784708	0	0
709	t>A	0.0285714	0.0350877	0.0103093	0
874	t>A	0	0.030303	0.025641	0
1012	c>A	0.0869565	0.0588235	0	0
1373	c>T	0.037037	0.0277778	0.0140845	0
1571	g>A	0	0	0.0847458	0
1572	c>A	0	0	0.153846	0
1573	g>A	0.25	0.2	0.15625	0.047619
1583	c>A	0.777778	0.518519	0	0
2106	g>T	0.025641	0.0377358	0.00552486	0
2182	t>C	0	0	0.0198675	0.015873
2185	g>T	0	0	0.0201342	0.0151515
3314	a>C	0.0769231	0.0487805	0.00740741	0.0192308
3590	t>A	0	0	0.027972	0
3591	a>T	0	0	0.0211268	0.0178571
3708	a>T	0	0	0.046875	0
3710	c>T	0	0	0.0390625	0
4181	g>A	0	0	0.0337838	0
4217	c>T	0.0322581	0.05	0.00666667	0
4880	g>T	0	0.0285714	0.037037	0
4916	g>T	0	0.027027	0.025641	0
4987	t>C	0	0	0.0242424	0
4990	c>A	0	0	0.0243902	0
5040	a>C	0.0869565	0.0540541	0.0125786	0
5768	g>T	0	0.0243902	0.0167598	0
5798	g>C	0.142857	0.102564	0	0
5813	a>G	0.257143	0.183673	0	0
5816	g>A	0.264706	0.1875	0	0
5837	g>A	0.282051	0.22	0	0
5898	t>C	0.2	0.175	0	0
5915	g>C	0.12	0.115385	0	0
5917	c>T	0.0833333	0.0833333	0	0
6020	a>C	0.0740741	0.0454545	0	0
6029	c>G	0.166667	0.111111	0	0
6068	a>G	0.333333	0.233333	0	0
6083	g>A	0.304348	0.229508	0	0
6092	a>C	0.311111	0.241379	0	0
6123	g>C	0	0.0188679	0.0189873	0
6125	g>A	0	0.0185185	0.0184049	0
6131	a>T	0.2	0.163265	0	0
6134	a>T	0.184211	0.145833	0	0
6212	t>C	0.03125	0.0222222	0.0121951	0
6338	c>G	0.0333333	0.0606061	0.0128205	0
6955	t>A	0	0.0384615	0.0348837	0
7305	g>A	0.0322581	0.0408163	0.00595238	0.0172414
7308	g>A	0.03125	0.0204082	0.0130719	0
7308	g>T	0.03125	0.0408163	0.00653595	0.0178571
7332	g>T	0	0.0204082	0.0227273	0
7335	g>A	0.142857	0.102041	0	0
7338	t>C	0.138889	0.1	0	0
7454	g>T	0.107143	0.0769231	0	0
7455	t>A	0.115385	0.0882353	0	0
7682	t>C	0.0769231	0.0512821	0	0
7683	t>G	0.0769231	0.0512821	0	0
7684	c>A	0.08	0.0540541	0	0
7685	g>T	0.08	0.0540541	0	0
8100	c>A	0.05	0.03125	0.0208333	0
9141	c>T	0.869565	0.769231	0	0
9328	a>C	1	0.65	0	0
9425	g>A	0.75	0.580645	0	0
9461	t>G	0.857143	0.666667	0	0
9464	g>A	0.857143	0.666667	0	0
9625	t>C	0.727273	0.410256	0	0
9736	g>A	0.0357143	0.0243902	0.00546448	0.0185185
9738	t>A	0.037037	0.025	0.00564972	0.02
9745	c>T	0.793103	0.534884	0	0
9957	t>G	0.0263158	0.0204082	0.00680272	0.0238095
10009	g>A	0	0.025	0.0206897	0
10609	a>T	0.0263158	0.0384615	0.0143885	0
10611	c>T	0.0263158	0.0377358	0.0144928	0
10753	g>C	0.0357143	0.0238095	0.00662252	0.02
10774	a>T	0.0606061	0.0425532	0	0
10775	g>C	0.0606061	0.0425532	0	0
10776	c>T	0.0606061	0.0425532	0	0
10902	t>G	0.0769231	0.0606061	0	0
10903	t>A	0.0740741	0.0606061	0	0
10905	t>C	0.0714286	0.0555556	0	0
10906	a>T	0.0714286	0.0555556	0.00806452	0
11027	a>T	0	0	0.0310078	0
11296	g>C	0.142857	0.09375	0	0
11311	g>C	0.111111	0.0689655	0	0
11317	a>G	0.117647	0.0689655	0	0
11320	t>C	0.105263	0.0645161	0.00653595	0
11329	g>C	0.1	0.0555556	0	0
11510	c>A	0	0	0.0176991	0.0357143
11801	t>G	0.025641	0.0208333	0.025	0
11805	a>G	0	0	0.0406504	0
11808	c>A	0.0238095	0.0204082	0.0263158	0
11862	t>C	0.0714286	0.0588235	0	0
11907	t>C	0.0333333	0.0487805	0.00854701	0
11909	t>A	0.0333333	0.0487805	0.00854701	0
11912	c>T	0.0357143	0.0526316	0.00840336	0
11934	t>C	0.08	0.0512821	0	0
12006	a>C	0.0416667	0.0645161	0.0194175	0
12059	t>A	0	0.030303	0.0309278	0
12073	c>T	0.0344828	0.0263158	0.0206186	0
12237	g>A	0.0869565	0.0714286	0	0.125
12251	c>T	0.12	0.103448	0	0.125
12271	a>G	0.241379	0.212121	0	0.0769231
12276	t>C	0.269231	0.225806	0	0.0769231
12279	t>C	0.296296	0.25	0	0.0769231
12350	t>G	0.333333	0.25	0	0
12361	a>T	0	0.0208333	0.0381679	0
12362	t>C	0.0285714	0.04	0.0227273	0
12363	c>T	0	0.02	0.0223881	0
12374	c>T	0.25	0.191489	0	0
12402	a>G	0.128205	0.0943396	0	0
12408	g>A	0.0810811	0.0576923	0	0
12464	t>A	0	0	0.0268456	0
12571	a>T	0	0.0243902	0.00518135	0.0307692
12654	c>T	0.0666667	0.0512821	0	0
12674	g>T	0.0333333	0.025	0.013245	0
12677	c>A	0.0666667	0.05	0	0.02
12678	t>G	0.0666667	0.05	0.00649351	0
13725	a>T	0	0	0.0340909	0.0277778
13732	g>T	0	0	0.027027	0.027027
13830	c>G	0	0.0238095	0.0230769	0
14132	t>A	0.0285714	0.0212766	0.0155039	0
14193	c>T	0.0357143	0.0227273	0.0123457	0
14337	c>A	0.0333333	0.02	0.0306748	0
14343	c>A	0.0344828	0.0208333	0.0182927	0
14416	g>T	0.0357143	0.0434783	0.00735294	0
14417	g>C	0.0357143	0.0434783	0.00746269	0
14491	t>A	0.047619	0.0333333	0.025641	0
14714	a>G	0	0.0243902	0.0168539	0
14717	t>C	0	0.0454545	0.0114943	0
14786	g>A	0	0.0204082	0.0166667	0
14788	c>A	0.03125	0.0408163	0.0172414	0
14792	c>A	0.0357143	0.0227273	0.0121212	0
14864	t>A	0.0322581	0.02	0	0.0285714
15049	g>T	0.047619	0.027027	0.0144928	0
15649	g>C	0.04	0.047619	0.00714286	0
15705	g>A	0.03125	0.0408163	0.0155039	0
15707	c>A	0.0625	0.0416667	0.00793651	0
15825	g>C	0	0	0.031746	0
15826	c>T	0	0	0.0307692	0
16402	t>G	0	0	0.0857143	0
16699	t>A	0	0.0333333	0.0103093	0.0512821
16914	g>A	0.0645161	0.0444444	0	0
16916	c>A	0.0666667	0.0465116	0	0
17041	t>C	0	0	0.0245399	0
17043	g>A	0	0	0.0242424	0
17044	g>T	0	0	0.0240964	0
17046	c>T	0	0	0.0242424	0
17262	c>T	0	0.0322581	0.0234375	0
17339	g>C	0	0	0.0215054	0
18111	g>T	0	0	0.0194805	0.0196078
18211	t>A	0	0	0.0272109	0
18212	c>G	0	0	0.0272109	0
18323	t>C	0.0416667	0.0243902	0.0172414	0
18324	g>T	0.0416667	0.0243902	0.00862069	0.0153846
18465	c>T	0.0384615	0.0263158	0.0134228	0
18517	t>A	0	0	0.0218579	0
18740	c>G	0.0645161	0.0434783	0	0
18750	c>A	0	0.02	0.0214286	0
18752	g>C	0.0571429	0.0416667	0	0
18755	c>G	0.0606061	0.0444444	0	0
18812	c>T	0.0526316	0.0408163	0	0
18859	t>C	0.171429	0.136364	0	0
18896	t>C	0.181818	0.139535	0	0
18916	g>A	0.176471	0.139535	0	0
19187	g>T	0.0344828	0.025	0.0129032	0
19225	t>C	0.0384615	0.0555556	0.0116279	0
19226	g>T	0.0357143	0.0512821	0.0113636	0
19527	t>C	0.333333	0.255814	0	0.0217391
19545	t>C	0.297297	0.22449	0	0.0178571
19563	g>C	0.263158	0.192308	0	0.0151515
19578	c>T	0	0.0185185	0.0204082	0
19589	t>A	0	0.0192308	0.0215827	0
19590	g>A	0.131579	0.0943396	0.00694444	0
20007	g>A	0.121212	0.0833333	0	0
20022	t>C	0.129032	0.0816327	0	0
20025	a>G	0.133333	0.0851064	0	0
20058	c>T	0.137931	0.097561	0	0
20079	t>C	0.148148	0.108108	0	0
20271	g>C	0.0909091	0.0576923	0	0
20283	a>C	0.0909091	0.06	0	0
20316	g>C	0.1	0.0638298	0	0
20322	a>C	0.103448	0.0666667	0	0
20355	c>A	0.115385	0.0810811	0	0
20493	g>A	0.0769231	0.0512821	0	0
20626	c>T	0.047619	0.0294118	0.0144928	0
20631	g>T	0.0434783	0.0263158	0.027972	0
20665	g>A	0.0625	0.04	0	0
21075	g>A	0	0.0833333	0.0183486	0
21149	a>T	0.0666667	0.0555556	0	0.0175439
21363	c>A	0	0	0.0367647	0
21365	t>A	0	0	0.0367647	0
21446	a>G	0.0357143	0.0238095	0.016129	0
21668	a>T	0	0	0.0208333	0.025641
21676	c>G	0.0285714	0.0222222	0.00714286	0.0285714
21704	t>A	0.03125	0.0204082	0.017341	0
21763	t>A	0.0322581	0.02	0.0124224	0
22060	c>A	0.027027	0.0208333	0.0194805	0
22065	c>G	0.030303	0.0222222	0.0125786	0
22223	a>G	0	0.0232558	0.00699301	0.047619
22225	g>A	0	0.0238095	0.00740741	0.0465116
22668	t>A	0.0666667	0.08	0.0120482	0
22670	g>C	0.0625	0.0740741	0.0120482	0
22868	t>C	0.03125	0.0263158	0.0123457	0
22869	a>G	0.0333333	0.0277778	0.0124224	0
22940	a>T	0	0	0.0306748	0
23044	c>T	0.0588235	0.0392157	0	0.0147059
23098	g>A	0	0.0204082	0.012987	0.0151515
23123	t>G	0	0.025	0.0125786	0.016129
23341	t>C	0.310345	0.204545	0	0
23392	t>C	0.34	0.278689	0.00694444	0
23399	t>C	0.320755	0.265625	0.0070922	0
23405	c>T	0.314815	0.261538	0.00714286	0
23411	t>C	0.320755	0.269841	0	0
23444	t>C	0.148936	0.12963	0	0
23466	t>C	0.0930233	0.08	0	0
23469	a>G	0.0930233	0.08	0	0
23495	c>T	0.147059	0.125	0	0
23499	g>A	0.121212	0.102564	0	0
23510	t>C	0.117647	0.1	0	0
23539	g>C	0.0322581	0.0434783	0.0070922	0
23559	g>T	0.0294118	0.0212766	0	0.0566038
23763	g>C	0	0	0.0130719	0.028169
23794	t>C	0.0357143	0.0465116	0.00632911	0
23798	c>T	0	0.0243902	0.0193548	0
23840	g>A	0	0	0.0198675	0.0196078
23954	c>T	0.0434783	0.0454545	0.00555556	0
24237	g>A	0.0322581	0.0217391	0.00714286	0.0185185
24343	g>A	0.0232558	0.0196078	0.00719424	0.0425532
24344	a>G	0.0238095	0.02	0	0.0454545
24734	a>C	0	0.030303	0.0258065	0
24809	g>A	0	0.0526316	0.0148148	0
24810	g>T	0	0.0526316	0.0149254	0
24811	t>C	0	0.0540541	0.0155039	0
24812	c>T	0	0.0555556	0.0145985	0
24991	t>G	0.0285714	0.0408163	0	0.0181818
25015	t>C	0.0333333	0.0243902	0.012987	0
25017	g>A	0.03125	0.0238095	0.0135135	0
25020	g>C	0.0322581	0.025	0.0147059	0
25021	c>T	0.0322581	0.025	0.0217391	0
25111	g>A	0.965517	0.666667	0	0
25161	c>G	0.136364	0.0857143	0	0
25162	a>T	0.136364	0.0882353	0	0
25163	t>C	0.0869565	0.0555556	0	0
25184	a>G	0.904762	0.575758	0	0
25312	c>T	0.833333	0.540541	0	0
25768	g>A	0.0333333	0.025641	0.016	0
25771	c>T	0.0322581	0.025641	0.016129	0
25969	g>C	0.037037	0.0512821	0.00645161	0
26014	c>T	0	0.0238095	0.0198675	0
26157	c>T	0	0	0.0283688	0
26367	t>A	0	0	0.0301205	0
26528	a>T	0.0344828	0.0243902	0.0166667	0
26694	c>T	0	0	0.0285714	0
26872	t>A	0.0294118	0.0222222	0.0101523	0
26897	g>C	0.0384615	0.027027	0.0115607	0
27044	g>A	0.75	0.439024	0	0
27075	t>C	0.769231	0.454545	0	0
27205	g>C	0.931034	0.658537	0	0
27318	t>C	0.8	0.583333	0	0
27324	t>G	0.0540541	0.04	0	0
27325	g>C	0.0540541	0.04	0	0
27326	c>A	0.0789474	0.0588235	0	0
27332	g>A	0.027027	0.0204082	0.0180723	0
27389	g>A	0.75	0.5625	0	0
27426	c>T	0.78125	0.555556	0	0
27505	c>T	0.103448	0.0952381	0.00704225	0
27514	c>T	0.193548	0.136364	0	0
27526	c>T	0.647059	0.5	0	0
27622	c>T	0.317073	0.245283	0	0.025641
27643	c>T	0	0.0204082	0.0180723	0
27658	a>C	0.0294118	0.0217391	0.0113636	0
27661	g>T	0	0	0.0228571	0
27688	c>T	0.37037	0.238095	0	0
27739	a>C	0.625	0.208333	0	0
27742	a>G	0.5	0.136364	0	0
27745	t>C	0.5	0.142857	0	0
27767	a>G	not enough mapped reads	0.117647	0.0070922	0
27769	a>C	0.4	0.111111	0	0
27775	t>C	not enough mapped reads	0.117647	0.00746269	0
27893	t>C	0.0555556	0.0416667	0	0
27905	a>G	0.102564	0.08	0	0.0294118
27990	g>A	0.15625	0.131579	0	0.030303
27992	g>A	0.15625	0.131579	0	0.0294118
28019	a>G	0.884615	0.605263	0	0
28046	g>T	0	0.0243902	0.0194175	0.0204082
28048	c>T	0	0	0.036036	0
28163	a>G	0.666667	0.315789	0	0
28172	t>G	0.666667	0.3	0	0
28175	t>C	0.625	0.263158	0	0
28205	g>C	0.7	0.318182	0	0
28215	g>A	0.615385	0.296296	0	0
28220	g>A	0.625	0.322581	0	0
28254	t>C	0.736842	0.518519	0	0
28304	a>G	0.869565	0.625	0	0
28316	a>G	0.9	0.642857	0	0
28322	a>G	0.904762	0.633333	0	0
28328	c>T	0.894737	0.607143	0	0
28334	g>A	0.9	0.62069	0.00840336	0
28406	g>A	0.793103	0.621622	0	0
28427	c>T	0.230769	0.176471	0	0
28433	g>C	0.25	0.1875	0.00680272	0
28435	g>A	0.2	0.151515	0	0
28436	g>A	0.64	0.484848	0.00704225	0
28451	a>G	0.125	0.0909091	0	0
28469	t>C	0.772727	0.548387	0	0
28492	t>G	0	0.0322581	0.036036	0
28641	t>G	0.894737	0.68	0	0
28820	g>A	0	0.0294118	0.0283019	0
28917	a>G	0.0769231	0.0540541	0	0
28920	c>T	0.0869565	0.0588235	0	0
28929	t>C	0.12	0.0810811	0.00806452	0
28932	g>A	0.185185	0.131579	0	0
28946	c>G	0.294118	0.2	0	0
28948	t>G	0	0.0588235	0	0.0222222
28983	g>T	0	0	0.0223881	0.0243902
29042	g>A	0.09375	0.0681818	0	0
29048	c>T	0.0322581	0.0238095	0.00641026	0.0408163
29062	c>T	0.827586	0.585366	0	0
29168	a>G	0.8125	0.541667	0	0
29181	t>C	0.833333	0.5	0.00729927	0
29198	g>A	0.785714	0.423077	0	0
29203	c>A	0.8	0.428571	0	0
29553	g>A	0.35	0.304348	0	0
29556	c>T	0.333333	0.285714	0	0
29601	c>G	0.5	0.410256	0	0
29646	c>G	0.366667	0.261905	0	0
29650	c>T	0.310345	0.219512	0	0
29676	g>C	0.214286	0.133333	0	0
29682	a>G	0.185185	0.111111	0	0
29687	c>A	0.727273	0.410256	0.00806452	0
29748	g>A	0.925926	0.675676	0	0
29917	c>T	0	0.0322581	0.0283019	0
29920	g>T	0	0	0.0272727	0.0344828
29964	c>T	0.851852	0.605263	0	0
29975	t>C	0	0	0.0243902	0
29978	g>C	0	0	0.0304878	0
29979	c>T	0	0	0.0301205	0
30748	g>C	0	0.0212766	0.0208333	0
30750	c>G	0	0.0217391	0.0202703	0
31562	c>A	0.0833333	0.0645161	0	0
32117	t>C	0.107143	0.0857143	0	0.0232558
32123	t>C	0.178571	0.142857	0	0.047619
32159	c>T	0.0344828	0.030303	0	0.04
32195	c>T	0	0	0.0192308	0.0338983
32201	c>T	0.361111	0.309524	0	0
32297	a>G	0.0625	0.05	0	0
32528	t>A	0	0.025641	0.0239521	0
32889	c>T	0	0	0.0239521	0
33459	g>T	0.0333333	0.027027	0.0167598	0
33460	a>C	0.0333333	0.0277778	0.0167598	0
33461	g>A	0	0	0.0225989	0
33462	c>G	0.0333333	0.0285714	0.0228571	0
33704	c>T	0	0	0.0301205	0.0232558
33705	a>T	0	0	0.0306748	0
33707	g>C	0	0	0.0240964	0
33711	a>T	0	0	0.0295858	0
33760	c>A	0.0333333	0.0232558	0.0121951	0
33762	t>A	0.0344828	0.0232558	0.0126582	0
34798	c>G	0	0	0.028777	0
34900	c>T	0.1	0.0714286	0.0141844	0
34902	g>T	0.0909091	0.0666667	0.00694444	0
36022	a>T	0.037037	0.0243902	0.0142857	0
36208	a>T	0	0	0.0289855	0
36744	t>C	0.0909091	0.0689655	0	0
36750	c>T	0.0869565	0.0689655	0	0
36762	c>T	0.0769231	0.0606061	0	0
36798	t>C	0.105263	0.08	0	0
36807	t>C	0.0952381	0.0740741	0	0
36835	c>T	0.0625	0.05	0.025974	0
36836	g>C	0	0	0.0684932	0
36948	c>T	0.222222	0.163265	0.00671141	0
36951	t>C	0.222222	0.163265	0.00680272	0
36981	a>T	0	0.0217391	0.0206897	0
37026	t>C	0.568182	0.462963	0.00757576	0
37042	t>C	0.521739	0.421053	0.00763359	0
37104	a>G	0.313725	0.275862	0	0
37114	a>G	0.32	0.275862	0	0
37131	g>A	0.266667	0.218182	0	0
37170	t>C	0.25641	0.192308	0	0
37188	t>C	0.309524	0.240741	0	0
37209	a>C	0.25	0.181818	0	0
37215	g>C	0.230769	0.166667	0	0
37218	a>G	0.219512	0.160714	0	0
37276	g>T	0.0208333	0.0181818	0.0265487	0
37291	a>C	0.275	0.215686	0	0.0169492
37292	g>A	0.261905	0.207547	0	0.0172414
37323	t>C	0.212121	0.170732	0	0.015625
37683	c>T	0.0967742	0.0697674	0.00757576	0
37698	a>G	0.0857143	0.0625	0	0
37701	c>T	0.0810811	0.06	0	0
37710	g>A	0.0769231	0.0526316	0	0
37752	t>C	0.0689655	0.047619	0	0
37811	t>A	0.333333	0.1	0	0
37813	c>T	0.333333	0.1	0	0
37847	g>A	0.875	0.35	0	0
37864	g>A	0.928571	0.565217	0	0
37869	c>T	0.928571	0.590909	0.00671141	0
37894	g>A	0.888889	0.615385	0	0
37944	t>G	0.807692	0.617647	0	0
37963	t>C	0.8	0.555556	0.00714286	0
37981	a>C	0	0.0465116	0.016	0
38004	a>G	0.888889	0.585366	0	0
38080	a>G	0.925926	0.735294	0	0
38273	g>C	0	0	0.0458716	0
38276	a>T	0	0	0.0366972	0
38374	g>A	0	0.0454545	0.0714286	0
38377	a>T	0	0.0526316	0.0714286	0
38378	g>C	0	0.0555556	0.0731707	0
38379	c>G	0	0.0526316	0.0795455	0
38533	a>G	0.916667	0.628571	0	0
38653	c>T	0.684211	0.448276	0	0
38659	c>T	0.7	0.482759	0	0
38906	a>C	0.030303	0.025641	0.00934579	0.0178571
38996	a>T	0	0	0.0245399	0
39155	t>C	0.805556	0.568627	0	0
39266	t>C	0.933333	0.666667	0	0
39284	t>C	0.888889	0.592593	0	0
39303	c>T	0.8	0.533333	0	0
39422	t>C	0.73913	0.5	0.00574713	0
39675	g>T	0.0434783	0.0227273	0.00995025	0
39725	t>C	0.913043	0.5	0	0
39756	a>G	0.884615	0.575	0	0
40010	c>T	0.866667	0.65	0	0
40018	t>A	0	0	0.028777	0
40061	t>C	0.9	0.658537	0	0.0181818
40062	c>T	0.896552	0.675	0.00833333	0
40170	t>C	0.769231	0.434783	0	0
40207	g>C	0.0588235	0.04	0.0186916	0
40208	t>G	0.0588235	0.04	0.019802	0
40209	g>A	0.0588235	0.04	0.0190476	0
40212	c>T	0.05	0.0357143	0.0188679	0
40602	c>G	0.0294118	0.0222222	0.0143885	0
40603	c>A	0.0294118	0.0217391	0.013986	0
41053	c>T	0.0555556	0.0384615	0	0
41054	c>T	0.0263158	0.0185185	0.0153846	0
41545	a>C	0.119048	0.0925926	0	0
41616	c>T	0.225	0.183673	0.00625	0
41628	t>C	0.25	0.195652	0.00645161	0
41646	g>T	0.129032	0.0930233	0.0143885	0
41653	c>T	0.0666667	0.047619	0.0211268	0
41661	t>C	0.0714286	0.0512821	0	0
41737	t>G	0	0.0322581	0.011976	0.0175439
41748	t>C	0.882353	0.517241	0	0
41750	t>A	0	0	0.0236686	0
41752	c>A	0	0	0.0245399	0
41753	t>A	0	0	0.0242424	0
41754	g>C	0	0	0.0242424	0
41814	t>C	0.925926	0.641026	0	0
41826	t>C	0.862069	0.609756	0	0
41845	t>C	0.862069	0.581395	0.00694444	0
41871	g>C	0.913043	0.6	0	0
41874	t>C	0.92	0.589744	0	0
41916	t>C	0.904762	0.633333	0	0
41967	c>A	0	0	0.0258065	0
41979	c>T	0.814815	0.628571	0	0
42003	t>C	0.0740741	0.0571429	0	0
42012	t>C	0.0909091	0.0645161	0	0
42015	c>T	0.0909091	0.0666667	0	0
42016	a>G	0.0952381	0.0689655	0	0
42060	t>C	0.933333	0.823529	0	0
42123	t>C	0.888889	0.631579	0	0
42126	c>G	0.0689655	0.05	0	0
42140	g>A	0.892857	0.595238	0	0
42177	g>C	0.0606061	0.0434783	0	0
42186	t>C	0.09375	0.0652174	0.00584795	0
42222	c>T	0.0645161	0.0465116	0.00595238	0
42240	g>A	0.0689655	0.05	0.00645161	0
42252	c>T	0.733333	0.564103	0	0
42276	t>G	0.851852	0.657143	0	0
42390	a>C	0.923077	0.648649	0	0
42399	c>T	0.0689655	0.0512821	0	0
42417	g>A	0.911765	0.704545	0	0
42423	c>T	0.0243902	0.0192308	0.026087	0
42429	g>A	0.928571	0.709091	0	0
42468	t>C	0.90566	0.75	0	0.0163934
42480	t>C	0.433962	0.365079	0	0.0163934
42510	t>C	0.436364	0.352941	0	0
42552	t>C	0.891892	0.75	0	0
42582	c>T	0.608696	0.451613	0	0
42585	c>T	0.571429	0.428571	0	0
42591	c>T	0.555556	0.4	0	0.0298507
42598	t>C	0.142857	0.103448	0	0
42609	c>T	0.0952381	0.0740741	0.0322581	0
42624	c>T	0.0740741	0.0588235	0.0111111	0
42627	t>C	0.0740741	0.0588235	0	0
42858	t>C	0.772727	0.461538	0.0331126	0.015873
42882	t>G	0.125	0.105263	0.0446429	0.02
42890	a>G	0.125	0.111111	0.049505	0.0222222
42894	c>T	0.125	0.111111	0.05	0.0243902
42908	t>C	0.142857	0.133333	0.0769231	0.030303

## Sheet: Pseudoclavibacter soli
Position	SNV	P1_LIT_4	P1_PC_1	P2_LIT_8	P2_PC_1
224	a>G	0	0.0384615	0.0454545	0.0606061
368	a>T	0.0347826	0	0	0			0	< 0.1
369	g>C	0.025	0	0	0.025641			0.571429	> 0.5
759	g>A	0	0	1	0.734694
911	t>G	0	0	1	0.475
912	g>A	0.0118343	0.0322581	0	0			Major Allele distance matrix
913	a>G	0.0118343	0.0322581	0	0				P1_LIT_4	P1_PC_1	P2_LIT_8	P2_PC_1
1125	t>G	0.0198675	0	0.0333333	0.0217391			P1_LIT_4	0	0	0.288084	0.161388
1148	c>A	0	0.0416667	0.03125	0.0208333			P1_PC_1	0	0	0.288084	0.161388
1157	a>T	0.0265957	0	0	0			P2_LIT_8	0.288084	0.288084	0	0.00301659
1158	t>C	0.0213904	0	0	0			P2_PC_1	0.161388	0.161388	0.00301659	0
1159	c>T	0.0212766	0	0	0
1169	g>A	0	0.0172414	1	0.681818
1218	g>A	0.0222222	0	0	0.027027
1590	g>T	0.00515464	0	0.0232558	0.0327869
1803	a>T	0.0243902	0	0	0.0294118
1828	a>C	0.00641026	0	1	0.657895
1910	g>A	0	0	1	0.705882
1975	c>T	0.011976	0	0.0384615	0.0263158
1978	g>A	0	0	1	0.682927
2074	t>A	0.0238095	0	0.0588235	0.0384615
2075	c>T	0.0240964	0	0.0588235	0.0384615
2155	c>T	0	0	1	0.846154
2168	g>C	0	0	1	0.809524
2177	t>G	0	0	1	0.758621
2431	c>T	0.0188679	0	0	0.0571429
2519	g>A	0.0123457	0	0	0.0512821
2520	a>G	0.0124224	0	0	0.0512821
2521	t>A	0.0125	0	0	0.0512821
2549	g>A	0	0	0.0645161	0.0444444
2762	g>A	0	0	0.0909091	0.0666667
2763	c>G	0	0	0.0909091	0.0689655
2775	c>T	0.0153846	0.0163934	0	0.0322581
3090	c>T	0	0	1	0.761905
3387	a>G	0.00662252	0	1	0.69697
3406	a>G	0.012987	0	1	0.6875
3613	g>C	0	0	0.0555556	0.0434783
3614	t>G	0	0	0.0555556	0.0434783
3615	c>A	0	0	0.0555556	0.0434783
3618	c>T	0	0	0.0810811	0.0625
3738	c>G	0.00666667	0	0.0384615	0.0571429
3937	g>C	0.0175439	0.0192308	0	0.0294118
3953	a>G	0	0	1	0.545455
4005	c>T	0	0	1	0.609756
4035	c>A	0.0284091	0	0	0.025
4037	t>A	0.0115607	0.015625	0	0.025641
4038	g>T	0.0115607	0.0153846	0	0.025
4211	a>C	0.0112994	0	0.0322581	0.047619
4213	g>A	0.0118343	0	0.0322581	0.0238095
4291	c>A	0.029703	0	0.05	0.04
4402	g>T	0.0340909	0	0	0.0555556
4578	t>C	0	0	1	0.787879
4590	g>T	0	0	1	0.75
4702	a>T	0.008	0	0.0322581	0.05
4715	c>A	0.0314961	0	0	0
4877	a>G	0.00555556	0.0136986	0.0454545	0.027027
4917	g>C	0	0.0175439	0.04	0.05
5199	c>A	0.0254777	0	0	0
5200	a>T	0.0320513	0.02	0	0
5294	g>T	0.0151515	0	0	0.0625
5295	a>T	0.0220588	0	0	0.0344828
5296	c>T	0.0215827	0	0	0.0625
5464	c>T	0	0.0263158	0.030303	0.0434783
5564	a>T	0.0245399	0	0	0
5725	a>C	0	0	0.125	0.0666667
5737	t>C	0	0	0.1	0.0606061
5853	g>A	0	0	1	0.481481
6007	a>G	0	0	0.125	0.0909091
6018	t>C	0	0	0.133333	0.0952381
6088	t>C	0	0	0.173913	0.137931
6103	t>G	0	0	0.16	0.129032
6115	c>A	0	0	0.111111	0.0909091
6122	a>G	0	0	0.0740741	0.0606061
6127	t>C	0	0	0.933333	0.777778
6495	g>T	0.016129	0	0.04	0.027027
6763	g>A	0	0	1	0.823529
7374	c>T	0.00847458	0.0869565	0	0.0277778
7627	a>T	0	0	0.0740741	0.0625
7783	g>C	0	0	0.0740741	0.05
7912	g>T	0.0130719	0	0.0344828	0.0243902
7964	c>T	0	0	0.0526316	0.0408163
8018	g>A	0.0119048	0.0142857	0	0.0188679
8303	c>A	0.0123457	0	0.0243902	0.0192308
8304	c>G	0.0122699	0	0.025	0.0196078
8308	c>G	0.0125786	0	0.025	0.0196078
8431	c>T	0.0285714	0	0	0
8438	g>A	0	0	0.966667	0.659091
8508	a>G	0	0	1	0.65625
8515	t>G	0	0	1	0.65625
8526	t>G	0.0296296	0	0	0
8530	g>A	0.0396825	0	0	0
8623	g>C	0.0114943	0	0.0416667	0.0645161
8625	c>G	0.0106383	0	0.04	0.0645161
8628	t>C	0	0.0416667	0.04	0.0333333
8817	a>G	0	0	0.916667	0.594595
8893	a>G	0.0116279	0	0.0344828	0.0222222
8963	a>G	0	0	1	0.816327
9131	t>A	0.0168539	0	0	0.037037
9162	g>A	0	0	1	0.6
9233	t>A	0.00537634	0.0441176	0	0
9414	a>G	0.0243902	0	0	0.0416667
9421	g>A	0	0	0.923077	0.545455
9452	c>T	0	0	0.857143	0.352941
9455	c>T	0	0	0.833333	0.3125
9460	t>C	0	0	0.8	0.285714
9501	t>G	0	0	0.888889	0.444444
9611	g>A	0	0	0.9	0.586957
9614	t>C	0	0	0.896552	0.577778
9653	c>T	0	0	0.884615	0.534884
9656	a>C	0	0.015873	0.88	0.55
9686	t>C	0	0	0.923077	0.545455
9776	c>G	0	0	0.935484	0.725
9859	a>C	0	0.0344828	0.037037	0.0512821
10000	c>A	0.0125	0.0204082	0	0.0212766
10119	t>C	0.0134228	0	0.04	0.0277778
10167	c>A	0.0305344	0	0	0
10171	a>G	0.0234375	0.0192308	0	0
10173	c>A	0.0234375	0.0217391	0	0
10233	g>C	0.00806452	0.03125	0.0384615	0.025641
10262	g>A	0	0	0.941176	0.592593
10604	c>T	0	0	0.956522	0.578947
10847	a>C	0.0106383	0	0.157895	0.142857
11093	g>T	0.0212766	0	0.0526316	0.04
11095	c>T	0.0215054	0	0.0526316	0.04
11105	t>C	0	0.0238095	0.882353	0.6
11217	g>A	0.024	0	0	0.0263158
11219	g>C	0.0243902	0	0	0.0263158
11220	c>T	0.0243902	0	0	0.0263158
11279	g>A	0	0.0196078	0.966667	0.769231
11282	t>C	0	0	0.967742	0.697674
11310	g>T	0.0289855	0	0	0.027027
11311	g>C	0.0357143	0	0	0.027027
11313	g>A	0.00719424	0	0.958333	0.69697
11316	a>T	0.0378788	0	0	0
11354	a>G	0	0	1	0.470588
11372	c>T	0.0126582	0	1	0.263158
11447	g>A	0	0	0.8	0.166667
11457	g>C	0.0170455	0	0	0.037037
11578	c>T	0.0305344	0	0	0
11744	t>G	0	0	0.964286	0.613636
11752	c>A	0.00645161	0	1	0.631579
11774	c>T	0.0152672	0	1	0.736842
11822	c>A	0	0	1	0.717391
12110	a>G	0	0	1	0.666667
12229	t>A	0.00714286	0	0.0277778	0.0392157
12595	a>T	0.0070922	0	0.047619	0.0625
12677	c>T	0	0	0.933333	0.595745
12714	c>G	0.0123457	0.0454545	0	0
12783	g>A	0	0	1	0.723404
12826	t>A	0.0124224	0	0.0357143	0.0238095
13062	c>T	0	0	1	0.736842
13118	g>A	0	0	1	0.809524
13137	c>T	0	0	1	0.642857
13141	g>A	0	0	1	0.576923
13153	a>G	0	0	1	0.588235
13157	g>T	0	0	1	0.583333
13209	g>C	0.0176471	0.0232558	0	0
13244	a>T	0.0144231	0	0	0.0181818
13245	t>C	0.0144231	0	0	0.0178571
13268	c>T	0	0	1	0.6
13436	a>G	0	0	1	0.666667
13468	g>T	0	0	1	0.8
13529	c>T	0	0	0.974359	0.77551
13541	t>C	0	0	0.925	0.74
13545	a>C	0	0	0.047619	0.0377358
13546	a>G	0	0	0.0487805	0.0384615
13712	g>T	0	0	0.8	0.571429
13755	a>G	0	0	0.65	0.40625
13831	c>A	0.00763359	0	0.75	0.5
13847	c>T	0	0	0.866667	0.590909
13970	c>T	0	0	0.772727	0.5
14057	c>T	0	0	0.923077	0.774194
14215	g>A	0.0434783	0	0	0.05
14245	t>C	0	0	not enough mapped reads	0.153846
14295	a>G	0	0	0.733333	0.478261
14300	t>C	0	0	0.8125	0.541667
14309	c>T	0	0	0.789474	0.576923
14455	g>A	0.0115607	0	0.030303	0.0425532
14467	c>T	0	0	0.931034	0.586957
14483	t>C	0	0	0.892857	0.568182
14498	a>G	0	0	0.913043	0.567568
14505	g>C	0.0344828	0	0	0.0882353
14506	g>C	0.0135135	0	0	0.0588235
14507	c>G	0.0140845	0	0	0.0625
14508	t>A	0.0342466	0	0	0.0909091
14535	g>A	0	0	0.727273	0.296296
14555	c>G	0.00704225	0	0.666667	0.333333
14558	a>G	0	0	0.545455	0.230769
14579	c>T	0	0	0.375	0.142857
14615	t>C	0.00666667	0	0.285714	0.0869565
14617	g>A	0.0205479	0	0	0.047619
14618	a>T	0.0218978	0	0	0.0434783
14619	c>T	0	0	0.428571	0.130435
14620	c>T	0.0208333	0	0	0.0416667
14795	c>A	0.0108108	0	0	0.0444444
15119	t>C	0.00653595	0	0.794118	0.574468
15128	g>A	0	0	0.764706	0.577778
15158	a>G	0	0	0.848485	0.583333
15395	g>C	0.0645161	0	0	0.0357143
15704	g>T	0.0246914	0	0	0
15713	a>T	0.0218579	0	0	0
15808	g>A	0.0178571	0	0	0.030303
15967	c>T	0	0	0.870968	0.658537
16023	c>T	0.0214286	0	0	0.025641
16059	g>A	0	0	0.84	0.552632
16105	g>A	0	0	0.909091	0.512821
16143	a>G	0	0	0.857143	0.576923
16171	c>T	0.00591716	0	0.785714	0.589286
16189	t>C	0	0	0.756098	0.584906
16209	a>T	0.0294118	0.0294118	0	0
16211	c>T	0.0280899	0.0285714	0	0
16321	t>A	0	0	0.83871	0.530612
16345	g>A	0	0	0.83871	0.553191
16385	c>T	0	0	0.866667	0.722222
16421	t>G	0.0258065	0	0	0
16430	c>A	0.0130719	0	0.0263158	0.0212766
16467	g>T	0.0280899	0	0.0263158	0.0204082
16561	c>A	0.0241935	0	0	0.0277778
16563	t>A	0.0243902	0	0	0.027027
16649	c>T	0.00456621	0	0.870968	0.586957
17190	a>T	0	0	0.0740741	0.0487805
17191	c>T	0.0170455	0	0	0.0238095
17192	g>C	0.0175439	0	0	0.0232558
17286	c>T	0	0	0.833333	0.652174
17378	t>C	0.00662252	0	0.0645161	0.0666667
17797	c>G	0.0130719	0	0.04	0.030303
17869	g>A	0	0	0.96	0.648649
17908	c>G	0	0	0.92	0.621622
17953	t>C	0	0	0.884615	0.638889
18133	a>G	0.00970874	0	0.809524	0.548387
18210	c>T	0	0	not enough mapped reads	0.4
18211	a>G	0	0	not enough mapped reads	0.4
18255	g>T	0.0337079	0	0.0714286	0.0555556
18290	t>C	0	0	0.869565	0.625
18387	g>A	0	0	0.866667	0.65
18523	c>G	0	0	0.08	0.0689655
18559	g>A	0.0190476	0	0.222222	0.1875
18562	c>G	0.0208333	0	0.0384615	0.0322581
18563	t>A	0.0212766	0	0.0384615	0.0322581
18620	t>C	0.00729927	0	0.137931	0.0930233
18624	t>A	0.00719424	0	0.111111	0.0681818
18634	g>A	0.00680272	0	0.115385	0.0697674
18636	g>A	0	0	0.08	0.0487805
18742	g>A	0.0254777	0	0	0
18763	g>A	0.0194805	0	0	0.0277778
18796	c>A	0.00787402	0.02	0	0.0625
18825	a>T	0.0204082	0.0196078	0	0.0434783
18827	a>T	0.03	0.02	0	0.0454545
18967	c>T	0	0	0.192308	0.121951
18985	g>A	0	0	0.314286	0.215686
19030	t>C	0	0	0.365854	0.283019
19053	a>T	0.0144928	0	0.0227273	0.0192308
19056	t>G	0	0.0487805	0.0227273	0.0188679
19060	c>A	0	0	0.261905	0.207547
19096	a>C	0	0	0.0454545	0.031746
19098	t>C	0.00588235	0	0.0465116	0.0327869
19102	g>T	0.00591716	0	0.0434783	0.0307692
19123	g>T	0.0160428	0	0	0.0153846
19131	t>A	0.0104167	0	0.0217391	0.0147059
19158	t>A	0.0112994	0	0	0.0273973
19163	c>G	0.010582	0	0	0.0285714
19164	a>G	0.0105263	0	0	0.0285714
19215	a>T	0.0113636	0	0.0263158	0.0166667
19344	c>T	0	0	0.774194	0.55814
19492	g>A	0.0140845	0	0.05	0.0285714
19494	t>A	0	0.03125	0.0555556	0.0606061
19515	t>C	0	0	0.882353	0.483871
19622	a>G	0	0	0.758621	0.478261
19623	c>A	0	0	0.740741	0.454545
19632	c>T	0	0	0.769231	0.47619
19679	a>G	0	0	0.821429	0.522727
19811	g>A	0	0	0.95	0.678571
20035	a>G	0	0	0.0625	0.0377358
20050	a>G	0	0.015625	0.162162	0.105263
20089	a>C	0	0.0344828	0.162791	0.118644
20108	t>C	0	0.0416667	0.162791	0.134615
20115	g>T	0	0	0.05	0.0408163
20229	a>G	0	0	0.741935	0.522727
20259	c>T	0.00606061	0	0.742857	0.530612
20318	c>A	0	0	0.0833333	0.0571429
20365	a>T	0.0231214	0	0	0
20690	a>T	0.0242424	0	0	0.027027
20691	a>T	0.0242424	0	0	0.027027
20695	g>A	0.03125	0	0	0.0263158
20794	t>A	0.0172414	0	0.0357143	0.0285714
21363	a>T	0.0137931	0	0.030303	0.0243902
21714	t>C	0	0	0.741935	0.547619
21910	c>T	0	0	0.875	0.567568
21950	c>T	0	0	0.941176	0.695652
22017	a>G	0	0	0.894737	0.566667
22040	a>G	0	0	0.791667	0.513514
22182	c>T	0.00840336	0	0.9	0.612903
22227	g>A	0	0	0.772727	0.425
22614	c>G	0.0171429	0	0.025	0.0185185
22622	c>A	0.00581395	0	0.0263158	0.0363636
22949	c>A	0	0	0.0555556	0.0434783
22950	c>G	0	0	0.0571429	0.0444444
22970	c>A	0.0204082	0.015873	0	0
22973	g>T	0.0136986	0.0175439	0	0.0222222
22996	c>G	0.00689655	0.0181818	0.0238095	0.0208333
23186	g>A	0.013986	0	0	0.0555556
23202	g>A	0	0	0.916667	0.666667
23229	g>A	0	0	0.961538	0.714286
23534	a>T	0.0189873	0	0	0.0208333
23669	c>T	0	0	0.692308	0.5
23783	g>A	0	0	0.777778	0.4
23931	t>C	0	0	0.833333	0.588235
24087	g>A	0	0	0.935484	0.783784
24183	a>G	0	0	0.9	0.658537
24224	t>A	0.0189873	0	0.0357143	0.0232558
24225	g>C	0.0318471	0	0	0
24227	t>G	0.0243902	0.0153846	0	0
24228	g>A	0.0238095	0.0149254	0	0
24229	g>T	0.0239521	0.0149254	0	0
24427	c>T	0.0245902	0	0	0.0263158
24477	a>G	0	0	0.863636	0.59375
24542	a>G	0	0	0.809524	0.566667
24630	g>A	0.0232558	0	0.0357143	0.0512821
24730	g>A	0	0	0.0909091	0.0606061
24742	g>A	0	0	0.941176	0.533333
25220	a>G	0.011976	0	0.025	0.0172414
25260	a>G	0	0	0.837209	0.666667
25314	a>T	0	0	0.05	0.0392157
25315	g>C	0	0	0.0540541	0.0416667
25338	c>T	0.0100503	0	0.0285714	0.0212766
25366	t>G	0	0	0.0666667	0.0454545
25369	a>G	0	0	0.0689655	0.047619
25381	c>T	0	0	0.129032	0.097561
25411	a>C	0	0	0.28	0.194444
25429	g>C	0	0	0.0666667	0.047619
25430	c>G	0	0	0.0666667	0.047619
25432	g>T	0.00793651	0	0.0666667	0.0697674
25472	a>T	0.0261438	0	0	0
25474	c>T	0.025641	0	0	0
25483	g>A	0	0	0.166667	0.115385
25501	t>C	0	0	0.114286	0.08
25522	t>C	0	0	0.0666667	0.047619
25597	g>T	0	0	0.944444	0.586207
25786	g>C	0.0192308	0	0	0.0263158
25787	c>T	0.0194805	0	0	0.0263158
25792	c>T	0.0125	0	0.0384615	0.025641
25888	c>A	0.038835	0	0	0
25963	g>A	0.0655738	0	0	0
25966	c>G	0.0909091	0.05	0	0
26113	c>T	0.0258065	0	0	0.047619
26128	c>T	0	0	1	0.578947
26230	t>C	0	0.0128205	0.121951	0.0909091
26242	c>T	0	0	0.113636	0.0819672
26266	a>G	0	0.0185185	0.12766	0.0952381
26281	t>C	0	0.02	0.142857	0.101695
26308	c>G	0.016129	0	0.1	0.0677966
26372	a>T	0.0113636	0.016129	0	0.0232558
26440	c>T	0.00675676	0	1	0.625
26472	c>G	0	0	0.166667	0.125
26482	a>G	0	0	0.291667	0.21875
26500	g>C	0	0	0.4	0.294118
26518	t>C	0	0	0.594595	0.44898
26530	g>C	0	0.0227273	0.458333	0.383333
26548	a>G	0	0.0232558	0.45283	0.373134
26587	g>C	0.0218978	0	0	0.0153846
26588	c>T	0.0215827	0	0	0.0149254
26614	t>C	0.016129	0.030303	0.45283	0.4
26639	c>A	0.0275229	0	0	0.0222222
26665	t>G	0	0	0.361111	0.325
26686	t>C	0.025641	0.0344828	0.259259	0.225806
26698	c>T	0	0	0.25	0.214286
26701	a>G	0	0	0.318182	0.269231
26731	g>A	0	0	0.136364	0.12
26740	a>G	0	0	0.130435	0.107143
26744	a>C	0.0625	0.037037	0.0555556	0.0434783
26800	c>T	0	0	0.193548	0.146341
26806	c>G	0	0	0.176471	0.136364
26807	t>A	0	0	0.171429	0.133333
26808	c>A	0	0	0.171429	0.133333
26860	t>A	0.0177515	0	0	0.0208333
26860	t>C	0	0	0.171429	0.125
26869	t>C	0.00555556	0	0.138889	0.1
26890	a>G	0.0114286	0	0.205128	0.142857
26902	t>G	0	0	0.25	0.175439
26929	c>T	0.0130719	0	0.0294118	0.02
26932	a>G	0.00714286	0	0.2	0.130435
26935	t>C	0	0	0.172414	0.111111
26950	t>C	0	0	0.166667	0.121951
26986	t>C	0	0	0.0666667	0.0487805
26998	t>C	0	0	0.0689655	0.0526316
27010	a>G	0	0	0.1	0.0769231
27031	g>C	0	0	0.181818	0.142857
27037	t>C	0	0	0.216216	0.173913
27073	c>T	0	0	0.319149	0.277778
27076	t>C	0.0138889	0	0.0444444	0.0392157
27088	c>A	0.0144928	0	0.0555556	0.0483871
27097	c>T	0.00689655	0	0.0555556	0.0483871
27122	c>A	0.0291971	0.0144928	0	0
27124	t>C	0.00740741	0	0.483871	0.422535
27139	c>T	0.00740741	0	0.0517241	0.0441176
27142	t>C	0	0	0.392857	0.333333
27176	t>C	0	0	0.382979	0.3
27193	t>C	0	0	0.325581	0.259259
27226	t>C	0	0	0.114286	0.0851064
27232	t>C	0	0	0.111111	0.0833333
27238	t>C	0	0	0.125	0.0888889
27259	c>A	0	0	0.0666667	0.0487805
27286	t>C	0	0	0.0645161	0.0454545
27530	c>A	0.0416667	0	0	0.0526316
27635	t>G	0	0	0.88	0.594595
27914	t>A	0	0	0.0526316	0.0416667
27937	t>C	0	0	0.0882353	0.0638298
27946	c>T	0.00625	0	0.0967742	0.0666667
27985	c>G	0	0	0.0930233	0.0701754
27994	a>G	0.00574713	0	0.097561	0.0714286
28000	t>C	0	0	0.097561	0.0714286
28114	t>G	0	0	0.106383	0.0847458
28165	g>A	0	0	0.195652	0.157895
28222	a>G	0	0	0.0967742	0.0697674
28267	g>A	0.0223881	0	0	0.0227273
28384	a>G	0	0	0.121212	0.0888889
28387	g>A	0	0.016129	0.117647	0.0851064
28405	t>C	0	0.0175439	0.189189	0.145833
28453	t>C	0	0.03125	0.352941	0.276923
28475	t>G	0.0206897	0	0	0.0151515
28495	c>G	0	0.0185185	0.369565	0.283333
28501	t>C	0	0.0188679	0.377778	0.278689
28540	c>T	0	0	0.275	0.211538
28561	g>A	0	0	0.185185	0.131579
28567	g>C	0.00724638	0	0.0769231	0.0526316
28657	a>G	0	0	0.954545	0.65625
28720	g>C	0	0	0.1	0.0714286
28724	c>T	0.0241935	0	0	0.0222222
28726	g>C	0	0	0.0909091	0.0652174
28768	t>C	0	0	0.325581	0.237288
28783	c>G	0	0	0.365854	0.272727
28795	c>T	0	0	0.0681818	0.0517241
28850	c>A	0.0434783	0	0.0357143	0.0294118
28858	a>G	0	0	0.192308	0.166667
28870	t>C	0	0	0.0869565	0.0714286
28876	a>G	0	0	0.0869565	0.0714286
29050	a>G	0	0	0.0540541	0.0425532
29104	a>G	0	0	0.133333	0.111111
29107	c>T	0	0	0.133333	0.113208
29146	t>C	0	0	0.138889	0.119048
29149	t>C	0	0	0.117647	0.1
29167	a>G	0	0	0.0606061	0.0512821
29215	t>C	0	0	0.0714286	0.0625
29221	a>C	0	0	0.166667	0.142857
29227	t>C	0	0	0.1875	0.162162
29251	t>C	0	0	0.25	0.203704
29260	c>A	0.0147059	0	0.0222222	0.0169492
29270	c>T	0.0217391	0	0	0.0163934
29281	a>G	0	0.0512821	0.0208333	0.0615385
29302	g>C	0	0.0526316	0.02	0.0588235
29305	c>G	0	0.0526316	0.0196078	0.057971
29320	c>T	0.00595238	0.0131579	0.465517	0.350649
29336	g>A	0.00558659	0.0540541	0.0178571	0.0533333
29348	g>T	0	0.0149254	0.428571	0.32
29350	c>A	0.00571429	0.0597015	0	0.0410959
29359	t>C	0.00584795	0.0175439	0.471698	0.373134
29464	t>C	0	0	0.354839	0.297872
29470	c>G	0	0	0.344828	0.2
29488	t>C	0	0	0.153846	0.0930233
29503	t>C	0.00826446	0	0.0555556	0.0606061
29545	a>G	0.00943396	0	0.115385	0.0810811
29554	c>T	0	0	0.12	0.0882353
29557	c>T	0	0	0.148148	0.114286
29570	g>A	0	0	0.206897	0.166667
29593	t>C	0	0	1	0.810811
29606	t>G	0.0107527	0	0.0540541	0.0434783
29662	c>T	0	0	0.685714	0.5
29665	c>T	0	0	0.305556	0.229167
29674	t>C	0	0	0.3	0.226415
29686	c>G	0	0	0.230769	0.176471
29701	g>C	0	0	0.157895	0.12
29725	t>C	0	0	0.0882353	0.0666667
29731	c>T	0	0	0.914286	0.711111
29737	g>A	0	0	0.96875	0.775
29864	g>A	0.013245	0	0.0322581	0.0208333
29865	g>T	0.012987	0	0.0322581	0.0208333
30046	c>T	0	0.0188679	0.0833333	0.0882353
30047	t>G	0	0	0.0869565	0.0625
30069	t>A	0.0247934	0	0	0.025641
30088	c>T	0.0153846	0	0.194444	0.152174
30112	g>T	0.015625	0	0.0294118	0.0238095
30121	t>C	0	0	0.212121	0.166667
30136	g>A	0	0	0.205882	0.162791
30217	c>A	0.0310078	0	0	0
30496	g>A	0	0	1	0.745098
30587	t>C	0.00819672	0	0.0416667	0.0555556
30657	t>A	0	0	0.9375	0.625
30678	g>A	0	0	0.935484	0.591837
31009	g>A	0	0	0.818182	0.409091
31038	t>C	0	0	0.6	0.176471
31070	a>G	0	0	not enough mapped reads	0.117647
31073	a>G	0.00598802	0	not enough mapped reads	0.125
31085	g>T	0	0	0.833333	0.263158
31102	g>T	0	0	1	0.478261
31117	t>G	0.0722892	0.0196078	0.0769231	0.0434783
31245	c>T	0.027027	0	0	0
31275	a>C	0	0	0.0526316	0.0392157
31407	a>T	0.0135135	0.0512821	0	0
31409	c>T	0.0125786	0.0526316	0	0
31507	t>A	0.0243902	0	0.0322581	0.0232558
31689	c>A	0.00625	0.0217391	0.03125	0.027027
31711	g>A	0	0	0.0625	0.0512821
31712	g>T	0	0	0.0625	0.0512821
31796	t>C	0.00909091	0	0.931034	0.72973
31841	g>T	0	0	0.0555556	0.0444444
31842	g>C	0	0	0.0555556	0.0444444
31843	c>T	0	0	0.0555556	0.0454545
32384	c>T	0	0	1	0.78125
32585	t>C	0	0	0.948718	0.755102
32702	g>A	0	0	1	0.628571
32708	t>C	0	0	0.0869565	0.0540541
32743	c>T	0	0	1	0.647059
32819	a>T	0.0387597	0	0	0
32821	c>T	0.0437956	0	0	0
32825	g>A	0	0	1	0.814815
32862	c>T	0.00649351	0	1	0.764706
32884	a>G	0	0	1	0.731707
32921	c>A	0.0394737	0	0	0.025
32960	c>T	0.00694444	0	0.962963	0.722222
32969	g>T	0.0138889	0	0.0384615	0.0294118
33014	g>T	0	0	1	0.703704
33189	t>G	0	0	1	0.711538
33255	c>G	0	0	0.96875	0.688889
33362	a>G	0.00546448	0	1	0.883721
33540	g>C	0.025974	0	0	0
33542	t>C	0	0	0.942857	0.702128
33592	t>C	0	0	1	0.76
33629	g>A	0	0	1	0.682927
33928	c>T	0	0	1	0.866667
33937	c>T	0	0	1	0.84375
33948	a>G	0	0	1	0.8
33952	a>T	0.0217391	0	0.0344828	0.0285714
33964	g>A	0.0280374	0.0208333	0	0.027027
33965	a>T	0.0283019	0.0204082	0	0.0285714
33966	g>C	0.0275229	0.0196078	0	0.0285714
33967	c>T	0.0363636	0.0196078	0	0.0285714
33981	t>C	0	0	0.964286	0.710526
34093	c>T	0	0	1	0.722222
34150	a>T	0.0150376	0.0204082	0	0.025
34235	t>C	0	0	0.971429	0.708333
34745	g>T	0.0163043	0	0	0.0196078
35157	c>T	0.00699301	0	0.0277778	0.0377358
35583	t>G	0.00757576	0	0.0416667	0.0606061
35585	g>T	0.00787402	0	0.0384615	0.0555556
35586	g>A	0.031746	0	0	0
35586	g>C	0.00793651	0	0.037037	0.0540541
35934	t>A	0.0121951	0	0.03125	0.0227273
35995	g>A	0.0173913	0	0.0416667	0.0263158
36499	a>G	0.00826446	0	0.935484	0.644444
36695	g>T	0.0118343	0.016129	0	0.0204082
36698	g>T	0.0178571	0	0	0.0196078
36810	c>A	0.0220994	0.015625	0	0
36815	t>A	0.0212766	0	0	0
36858	g>T	0	0	0.935484	0.54717
36896	g>A	0.0117647	0	0.966667	0.617021
36931	a>T	0.00724638	0.0138889	0.0344828	0.0454545
36936	g>A	0.0144928	0.0136986	0	0.0222222
37150	c>A	0.044586	0	0	0.0512821
37152	t>A	0.0443038	0	0	0.0526316
37154	g>C	0.0443038	0	0	0.05
37157	t>A	0.0261438	0	0	0.027027
37158	g>A	0.0191083	0	0	0.0263158
37190	c>T	0	0	1	0.690476
37206	c>A	0	0	0.966667	0.617021
37280	c>T	0.0136986	0	0.977273	0.716667
37479	c>T	0	0	1	0.744186
37579	g>T	0.011976	0	0.0232558	0.0175439
37580	c>A	0.00591716	0	0.0232558	0.0350877
37581	a>T	0.00595238	0	0.0232558	0.0350877
37725	t>G	0	0	0.974359	0.863636
37850	t>G	0.0422535	0.025641	0	0
37863	t>C	0	0	0.928571	0.722222
37870	t>C	0	0	0.928571	0.722222
37879	c>A	0	0	0.933333	0.7
37939	a>G	0	0	0.875	0.538462
38086	t>C	0	0	0.964286	0.75
38193	a>G	0	0	not enough mapped reads	0.25
38207	c>T	0	0	not enough mapped reads	0.181818
38224	g>A	0	0	0.833333	0.384615
38250	g>C	0.0289017	0	0	0
38370	t>A	0	0	0.130435	0.0882353
38372	g>A	0.00636943	0	0.130435	0.0882353
38373	a>T	0.00636943	0	0.130435	0.0882353
38374	g>C	0.00653595	0	0.130435	0.09375
38376	c>G	0	0	0.125	0.09375
38416	t>G	0	0	0.1	0.0769231
38431	c>T	0.0342466	0	0	0
38434	c>T	0.00653595	0	0.15	0.115385
38446	g>A	0	0	0.176471	0.130435
38447	c>G	0	0	0.1875	0.130435
38448	t>A	0	0	0.176471	0.125
38876	g>A	0	0.0416667	0.0714286	0.0465116
38887	a>C	0	0.04	0.0689655	0.0465116
38910	t>C	0	0.0408163	0.0666667	0.0454545
38928	t>C	0	0.0392157	0.0625	0.0408163
38935	a>G	0	0.0416667	0.0571429	0.0408163
39001	a>G	0.00625	0.0222222	0.0882353	0.14
39007	c>G	0.00625	0	0.0625	0.122449
39010	g>C	0.00591716	0.0217391	0.030303	0.150943
39022	t>C	0.00591716	0.0576923	0.105263	0.328571
39028	a>G	0.00704225	0	0	0.0434783
39034	a>G	0.0138889	0.0566038	0.114286	0.382353
39055	c>T	0	0	0.634146	0.305882
39074	t>A	0.00636943	0	0.0204082	0.0208333
39097	t>C	0.0333333	0.148649	0.340909	0.628866
39100	g>A	0	0	0.173913	0.0808081
39106	g>A	0.0254777	0.131579	0.288889	0.57732
39109	c>G	0	0	0.136364	0.0606061
39113	t>C	0.00671141	0	0	0.0319149
39127	g>C	0.00699301	0.0147059	0.025641	0.0128205
39154	a>G	0.0152672	0.0666667	0.292683	0.469697
39159	a>T	0	0	0.302326	0.2
39163	c>A	0.0390625	0	0	0
39167	g>A	0.015625	0.0175439	0	0.0144928
39175	g>C	0.00746269	0.0350877	0	0.227273
39187	g>A	0	0.0178571	0	0.107143
39199	g>A	0	0	0.347826	0.296296
39232	g>A	0.00680272	0	0.266667	0.179104
39253	c>G	0	0.0285714	0	0.140625
39268	g>A	0	0.0243902	0	0.15
39277	c>G	0	0.025	0	0.157895
39283	t>C	0	0.025	0	0.160714
39289	a>G	0	0.025	0	0.166667
39291	a>G	0.00613497	0	0.030303	0.037037
39292	g>A	0.00606061	0	0.03125	0.037037
39361	g>A	0	0	0.882353	0.535714
39364	a>G	0	0	0.933333	0.538462
39421	c>T	0.0272109	0	0	0
39517	g>C	0	0	1	0.75
39547	t>C	0	0	1	0.827586
39586	g>A	0.0292398	0	0	0
39660	t>A	0	0	1	0.722222
39757	g>A	0	0	1	0.72
39778	c>T	0	0	1	0.692308
40096	a>G	0	0	0.153846	0.117647
40123	a>G	0	0	0.24	0.206897
40222	a>G	0	0	0.205882	0.170732
40228	g>C	0	0	0.151515	0.125
40230	t>G	0	0	0.1	0.0810811
40239	a>C	0	0	0.147059	0.121951
40249	c>G	0	0	0.125	0.1
40297	g>C	0	0	0.136364	0.0909091
40333	a>G	0	0.0208333	0.133333	0.105263
40336	g>C	0	0.0217391	0.129032	0.105263
40339	c>T	0	0.0227273	0.133333	0.108108
40345	g>A	0	0.0238095	0.121212	0.1
40349	a>C	0.00657895	0.047619	0	0.0227273
40396	g>C	0	0.0588235	0.0857143	0.0714286
40411	g>T	0.00641026	0.03125	0.030303	0.0243902
40505	g>A	0.027027	0	0	0.030303
40510	g>A	0.0267857	0	0	0.030303
40511	t>A	0.0272727	0	0	0.030303
40512	t>G	0.0267857	0	0	0.03125
40612	g>A	0	0	1	0.782609
40645	a>G	0	0	1	0.703704
40799	a>G	0	0	0.914286	0.711111
40895	c>T	0	0.0144928	1	0.736842
40914	c>T	0.00520833	0	1	0.657895
40934	t>A	0.0104167	0.0392157	0	0
40943	a>G	0	0	1	0.72
40984	c>T	0	0	1	0.765957
41074	t>A	0.00540541	0	0.0263158	0.0377358
41093	c>T	0	0	0.90625	0.630435

## Sheet: Streptococcus thermophilus
Position	SNV	P1_LIT_4	P1_PC_1	P2_LIT_8	P2_PC_1
25	c>T	0.3	0.428571	0	0
215	g>T	0.027027	0.0357143	0.0151515	0			0	< 0.1
217	a>T	0.025641	0.0333333	0.0152672	0			0.571429	> 0.5
628	g>T	0.0434783	0	0.0222222	0.027027
700	t>A	0.0384615	0.047619	0.00900901	0.030303
800	c>T	0.0454545	0.0333333	0.00925926	0			Major Allele distance matrix
1085	t>A	0	0	0.0135135	0.0454545				P1_LIT_4	P1_PC_1	P2_LIT_8	P2_PC_1
1580	a>G	0.0588235	0.0909091	0.00735294	0			P1_LIT_4	0	0	0.00405954	0.00405954
1631	g>A	0.128205	0.172414	0	0			P1_PC_1	0	0	0.0108254	0.0108254
1640	a>G	0.128205	0.178571	0	0			P2_LIT_8	0.00405954	0.0108254	0	0
1675	a>C	0.133333	0.166667	0	0			P2_PC_1	0.00405954	0.0108254	0	0
1679	c>T	0.107143	0.136364	0	0
1988	t>A	0	0	0.033557	0
2206	c>G	0.0465116	0.0769231	0	0
2207	g>A	0.0465116	0.0769231	0	0
2209	a>C	0.047619	0.0833333	0.00699301	0
2210	g>T	0.0465116	0.08	0.00694444	0
2303	g>C	0.027027	0.04	0.0133333	0
2656	t>A	0.025	0	0.00704225	0.0357143
2964	a>T	0.0714286	0.05	0.00840336	0
4048	g>A	0.0882353	0.130435	0.00833333	0.0425532
4071	t>C	0.025641	0.0333333	0.015625	0
4113	a>G	0.0491803	0	0.00763359	0
4114	g>A	0.229508	0.28	0	0.0545455
4115	t>G	0.0508475	0	0.0078125	0
4117	g>A	0.05	0	0.0075188	0
4134	a>G	0.05	0	0.00775194	0
4165	g>C	0.0576923	0	0.00980392	0
4221	g>A	0.214286	0.272727	0.00909091	0
4293	a>G	0.292683	0.352941	0	0
4323	g>A	0.409091	0.45	0	0
4328	t>A	0	0	0.018018	0.0555556
4332	g>C	0.0238095	0	0	0.0810811
4353	t>G	0.395833	0.452381	0	0
4354	t>G	0.387755	0.452381	0	0
4389	a>C	0.461538	0.545455	0	0
4389	a>G	0.0512821	0.0606061	0.00961538	0
4416	g>A	0.0789474	0.0909091	0.010989	0.0227273
4430	c>T	0.075	0.0967742	0.0116279	0.0238095
4431	g>A	0.075	0.0967742	0.0113636	0.0238095
4485	g>A	0.0666667	0.0869565	0.0149254	0.0263158
4494	g>A	0.275862	0.363636	0	0.0263158
4593	g>A	0.0689655	0.0952381	0	0
4620	g>A	0.0882353	0.111111	0.00952381	0.027027
4621	g>A	0.117647	0.037037	0.0384615	0.0277778
4622	c>G	0.114286	0.0357143	0.0285714	0.0277778
4632	g>C	0.0857143	0.103448	0.00925926	0.0285714
4633	a>C	0.0789474	0.0967742	0.00900901	0.0294118
4635	c>G	0.0789474	0.0967742	0.00892857	0.030303
4638	c>G	0.102564	0.03125	0.0267857	0.0322581
4643	c>T	0.1	0.030303	0.0267857	0.03125
4668	g>C	0.0727273	0.0227273	0.0194175	0.030303
4686	g>A	0.277778	0.3125	0	0
4695	g>C	0.112903	0.113208	0.0176991	0.115385
4716	g>C	0.0983607	0.1	0	0.0952381
4722	g>C	0.0952381	0.0961538	0.00884956	0.0952381
4740	c>G	0.112903	0.117647	0.023622	0.08
4743	g>A	0.389831	0.479167	0	0
4758	g>C	0.0425532	0.0512821	0.0223881	0
4761	a>G	0.0416667	0.0243902	0.0285714	0
4773	g>A	0.0357143	0.0217391	0.0422535	0.0344828
4827	a>G	0.339286	0.404255	0	0.0416667
4854	g>A	0.084507	0.0535714	0.0173913	0.0408163
4857	c>T	0.0704225	0.0877193	0.0338983	0.0625
4861	t>A	0.179104	0.153846	0.0438596	0.104167
4866	a>G	0.0923077	0.06	0.00854701	0.0416667
4869	a>G	0.0847458	0.111111	0.0185185	0.047619
4872	g>A	0.0892857	0.116279	0.0172414	0.0487805
4890	g>A	0.222222	0.292683	0	0
4902	g>A	0.145833	0.117647	0.00719424	0.1
4926	c>T	0.25641	0.291667	0.00657895	0
4938	a>G	0.103448	0.176471	0	0
4977	g>A	0.142857	0.210526	0	0
4983	g>A	0.178571	0.25	0	0
5073	c>T	0.315789	0.387097	0	0.0416667
5076	g>A	0.275	0.333333	0	0.037037
5109	c>A	0	0	0.0505051	0
5115	a>G	0.333333	0.418605	0	0
5199	c>G	0.175439	0.243902	0	0
5202	g>T	0.172414	0.238095	0	0
5206	t>C	0.163636	0.214286	0	0
5212	c>T	0.166667	0.219512	0	0
5247	a>T	0.0192308	0.0263158	0.0130719	0
5597	t>A	0.025	0.0333333	0.0201342	0
5599	t>A	0.0238095	0.0322581	0.0134228	0
5687	t>G	0.025641	0	0.00746269	0.0487805
5845	c>A	0.0243902	0	0.0225564	0
5904	g>C	0.0277778	0	0.0215827	0
5912	t>A	0.0322581	0	0.0344828	0
6109	t>G	0.777778	1	0	0
6137	t>G	0.0277778	0.0344828	0.0268456	0
6141	c>G	0.0263158	0.0322581	0.0202703	0
6249	a>T	0.7	0.913043	0	0
6386	t>C	0	0	0.035461	0
6388	g>A	0	0	0.0359712	0
6389	a>T	0	0	0.037037	0
6391	c>T	0	0	0.0522388	0
6485	t>A	0.0285714	0	0.0238095	0
6604	t>C	0.219512	0.290323	0	0
6605	g>A	0.219512	0.290323	0	0
6626	t>C	0.232558	0.30303	0.00621118	0
6638	c>T	0.285714	0.352941	0	0
6704	a>G	0.0697674	0.0857143	0	0
6735	a>T	0.0465116	0.0322581	0.00813008	0
6737	c>T	0.0465116	0.0322581	0.0078125	0
6925	a>G	0.137931	0.181818	0	0
6940	c>T	0.208333	0.3125	0	0
6972	c>A	0.185185	0.25	0	0
6987	t>C	0.208333	0.277778	0	0
7272	c>T	0.157895	0.176471	0.0206186	0
7273	a>T	0.2	0.222222	0	0
7326	c>G	0.0576923	0.0714286	0.00704225	0
7329	g>C	0.0576923	0.0714286	0.0142857	0
7347	c>T	0.0769231	0.1	0.0367647	0.0357143
7359	c>T	0.236364	0.302326	0	0
7373	t>A	0.0740741	0.0952381	0.0322581	0.030303
7404	a>G	0.0212766	0.030303	0.042735	0.025
7410	t>C	0.291667	0.4	0	0.05
7413	t>C	0.282609	0.393939	0	0.047619
7425	c>T	0.0212766	0.0285714	0.025	0.0227273
7461	c>T	0.444444	0.588235	0	0.0408163
7509	c>T	0.361702	0.472222	0	0
7530	a>G	0.365854	0.466667	0.00746269	0.030303
7572	c>T	0.266667	0.363636	0	0
7578	t>C	0.297872	0.4	0	0
7619	t>A	0.309524	0.371429	0	0
7629	t>C	0.270833	0.333333	0.00813008	0
7633	t>A	0.0434783	0	0.0172414	0
7653	t>C	0.255814	0.305556	0	0
7674	c>T	0.204545	0.243243	0	0
7698	t>C	0.130435	0.162162	0	0
7716	c>T	0.111111	0.138889	0	0
7755	t>C	0.111111	0.129032	0.00952381	0
7767	c>T	0.125	0.142857	0	0
7770	g>C	0.0666667	0.0769231	0	0
7788	g>T	0.0645161	0.0769231	0	0
7803	a>G	0.114286	0.142857	0	0
7809	t>C	0.125	0.153846	0	0
7813	a>C	0.131579	0.166667	0	0
7816	a>T	0.125	0.15625	0	0
7912	t>C	0.0555556	0.0909091	0	0
7979	t>A	0.0227273	0	0.016	0.0185185
7980	c>T	0.0217391	0	0.0152672	0.0181818
8140	g>A	0.0204082	0.0263158	0.00990099	0.0333333
8164	t>C	0.119048	0.0606061	0.0107527	0.0263158
8172	a>G	0.0227273	0.030303	0.0217391	0
8173	g>A	0.0952381	0.030303	0.0337079	0
8191	c>T	0.216216	0.2	0	0.025
8206	c>T	0.097561	0.0357143	0.00990099	0
8221	t>C	0.135135	0.192308	0	0
8260	c>T	0.205128	0.296296	0	0
8263	c>T	0.097561	0.137931	0.00662252	0
8266	t>C	0.177778	0.258065	0	0
8284	t>C	0.28	0.388889	0.01875	0
8290	t>C	0.3	0.394737	0.0191083	0
8314	c>T	0.28	0.368421	0.0198675	0.0169492
8320	c>T	0.0943396	0.125	0.0204082	0
8336	a>C	0.02	0	0.0204082	0.015873
8337	t>G	0.0204082	0	0.0205479	0.015873
8338	c>A	0.0204082	0	0.0205479	0.015625
8339	a>T	0.0208333	0	0.0285714	0.015873
8341	c>T	0.0212766	0	0.027972	0.015873
8371	t>C	0.209302	0.290323	0	0.015625
8389	c>T	0.166667	0.25	0.00724638	0.0166667
8401	c>G	0.15	0.230769	0.00714286	0
8404	c>T	0.238095	0.28	0	0
8408	c>A	0.25	0.304348	0.00746269	0
8461	t>C	0.129032	0.047619	0	0
8464	t>C	0.125	0.0454545	0	0
8488	a>G	0.137931	0.05	0	0
9225	g>A	0.0204082	0.0285714	0.0164835	0
9643	g>T	0.0571429	0.0769231	0	0
9759	c>T	0.025	0.0294118	0.0153846	0
9909	g>A	0.0208333	0	0.0206897	0
10095	c>G	0.0526316	0	0.0150376	0
10097	a>T	0.0571429	0	0.0151515	0
10981	a>C	0.0333333	0.047619	0.0178571	0
11063	g>T	0.0769231	0.105263	0	0
11213	a>C	0.0322581	0	0.0070922	0.0666667
11586	c>A	0	0	0.0280374	0.0217391
12213	g>T	0.0512821	0.04	0.0192308	0
12476	a>T	0	0	0.0277778	0
12586	t>G	0.030303	0	0.0222222	0
12652	t>A	0.0217391	0	0.0264901	0
12657	c>G	0.0212766	0	0.0201342	0
13092	t>G	0.0384615	0	0.0930233	0.0454545
13244	g>T	0.047619	0.0588235	0	0
13310	c>A	0.0392157	0.0606061	0	0
13311	a>T	0.0384615	0.0588235	0	0
13312	t>C	0.0392157	0.0606061	0	0
13335	a>G	0.02	0.0333333	0.0130719	0
13625	c>A	0.0322581	0	0.0277778	0
13627	t>A	0.03125	0	0.0272727	0
13863	g>T	0.0416667	0.05	0.0189873	0.0227273
13888	g>C	0	0	0.0225989	0
14358	t>A	0.0285714	0	0.0333333	0
14359	a>T	0.0277778	0	0.0330579	0
14360	t>C	0.0285714	0	0.0330579	0
14361	c>T	0.0294118	0	0.0330579	0
14417	t>C	0	0	0.0294118	0
14419	c>G	0	0	0.028777	0
14420	c>A	0	0	0.0289855	0
14421	t>A	0	0	0.0291971	0
14982	g>A	0.0294118	0	0.0218978	0
14983	g>T	0.0294118	0	0.0223881	0
15215	a>G	0.0512821	0.0740741	0	0
16074	c>G	0	0	0.0275862	0
16423	a>T	0.0333333	0	0.0283019	0
16563	g>A	0.0192308	0.0243902	0.016	0
16767	c>A	0	0	0.0291971	0
16922	g>C	0.0212766	0	0.0310078	0
16925	a>T	0.0392157	0	0.030303	0
16927	c>T	0.0196078	0	0.0285714	0
17181	t>C	0.0645161	0.08	0	0
17184	g>A	0.0625	0.08	0.0138889	0
17190	t>C	0.0645161	0.08	0	0
17203	g>A	0.121212	0.142857	0	0
17272	c>T	0.272727	0.324324	0	0
17323	a>T	0.147059	0.178571	0	0
17343	t>C	0.0571429	0.0769231	0	0
17415	t>C	0.0666667	0.0833333	0	0
17418	t>C	0.0666667	0.0833333	0	0
17466	t>C	0.148148	0.181818	0	0
17496	t>C	0.111111	0.15	0.0117647	0
17508	t>C	0.103448	0.136364	0	0
18048	g>A	0.0384615	0	0.0319149	0
18353	t>A	0.037037	0.047619	0.0141844	0
18554	c>G	0.0384615	0.05	0.0194175	0
19201	g>T	0.0666667	0.105263	0	0
19600	g>A	0.0243902	0.0344828	0.016129	0
19652	c>T	0.0232558	0.0322581	0.00704225	0.0181818
19663	c>A	0.025	0.037037	0.0141844	0
20202	g>T	0.027027	0.0344828	0.0173913	0
20459	c>G	0	0	0.0165289	0.0454545
20503	t>A	0.0344828	0.0526316	0.015873	0
20505	t>A	0.0344828	0.05	0.0163934	0
21165	c>A	0.0188679	0	0.0232558	0
21166	c>G	0.0185185	0	0.0230769	0
21167	t>A	0.0188679	0	0.0232558	0
21168	c>T	0.0192308	0	0.0232558	0
21257	g>T	0.0625	0.0434783	0.00704225	0
21668	g>A	0	0	0.03125	0
21823	g>A	0.0322581	0.0416667	0.0151515	0
22255	g>C	0.1	0.125	0	0
22375	a>G	0.0294118	0.0344828	0.015625	0
22392	a>G	0.305556	0.366667	0	0
22398	g>C	0.315789	0.387097	0	0
22413	t>C	0.315789	0.4	0	0.0192308
22438	g>A	0.229167	0.275	0	0
23560	g>C	0	0	0.0305344	0
23561	c>T	0	0	0.0305344	0
23688	a>T	0	0	0.0272109	0
23689	t>C	0	0	0.0289855	0
23701	g>T	0.037037	0	0.020979	0
23834	c>A	0.0344828	0	0.0190476	0.0196078
24112	g>A	0.030303	0	0.0258621	0
24146	c>T	0.0416667	0.0714286	0.00961538	0.0169492
24240	a>T	0	0	0.0350877	0.0169492
24616	g>A	0.0227273	0	0.0366972	0
24617	c>G	0.0222222	0	0.0366972	0
24619	c>T	0.0227273	0	0.0283019	0
24885	a>T	0	0	0.0325203	0
24912	g>T	0.0232558	0	0.0230769	0
25061	c>G	0	0	0.0196078	0.0434783
25896	g>A	0.0238095	0.03125	0.0142857	0
25983	a>G	0.0333333	0	0.0155039	0.0238095
25984	g>A	0.0344828	0	0.015873	0.0238095
25985	a>T	0.0344828	0	0.016	0.0465116
25986	g>C	0.037037	0	0.0166667	0.0227273
25987	c>T	0.0333333	0	0.0162602	0.0222222
26416	g>C	0.025	0.0322581	0.0126582	0
26549	c>A	0	0	0.0246914	0
26913	c>A	0.0243902	0	0.0252101	0.0185185
26916	t>G	0.0238095	0.04	0.0168067	0
27190	t>G	0.0714286	0.111111	0	0
27479	g>A	0	0	0.031746	0
27481	t>A	0	0	0.0325203	0
27505	t>A	0	0	0.0416667	0
27539	g>A	0.166667	0.212121	0	0
27541	a>G	0.162791	0.205882	0.00684932	0
27572	t>A	0.0204082	0	0.0201342	0
27657	c>G	0.176471	0.290323	0	0
27667	a>T	0.196429	0.333333	0.0141844	0
27668	g>C	0.237288	0.388889	0.0144928	0
27672	g>T	0.0172414	0.0277778	0.0147059	0
27674	g>T	0.0178571	0.0294118	0.0148148	0
27696	g>A	0.206897	0.3	0	0
27756	a>C	0.245283	0.295455	0	0
27771	c>T	0.191489	0.236842	0	0
27780	t>C	0.2	0.243902	0	0
27791	g>A	0.0196078	0.0232558	0.00877193	0.0208333
27792	c>T	0.0204082	0.0243902	0.00892857	0.0204082
27825	t>C	0.352941	0.324324	0	0
27840	c>T	0	0	0.0241935	0.027027
27849	t>C	0.15625	0.232558	0	0
27867	t>C	0.378378	0.265306	0.0223881	0.0285714
27873	c>G	0.209877	0.0363636	0.0218978	0.0263158
27879	c>T	0.207792	0.313725	0	0
27900	g>C	0.223684	0.04	0.0201342	0.0222222
27906	c>T	0.191781	0.04	0.0211268	0.0217391
27933	t>C	0.262295	0.390244	0	0
27945	t>C	0.288462	0.384615	0	0
27951	a>C	0.294118	0.394737	0	0
27993	g>C	0.166667	0.210526	0.016	0
28002	t>C	0.152174	0.2	0	0
28065	t>C	0.0645161	0.0740741	0	0.027027
28155	c>G	0.0344828	0.0555556	0.020979	0
28257	t>C	0.0416667	0.0571429	0	0
28314	c>T	0.105263	0.129032	0	0
28359	t>C	0.0789474	0.115385	0	0
28362	t>C	0.0571429	0.0869565	0	0
28378	a>G	0.0555556	0.0869565	0	0
28479	c>G	0.114286	0.0454545	0.00819672	0.02
28515	t>C	0.153846	0.115385	0.0173913	0.0526316
28521	c>G	0.128205	0.0769231	0.00892857	0.027027
28527	t>C	0.176471	0.130435	0.00909091	0.0540541
28557	t>C	0.142857	0.0952381	0	0
28572	c>G	0.0357143	0.0625	0.00833333	0.030303
28598	c>A	0.0588235	0.0909091	0.00714286	0
28653	t>C	0.0810811	0.103448	0	0
28656	c>T	0.0789474	0.103448	0	0
28659	t>G	0.0810811	0.107143	0.00900901	0
28707	t>C	0.2	0.291667	0	0
28710	c>T	0.205882	0.304348	0	0
28740	t>C	0.16129	0.238095	0	0
28761	c>T	0.233333	0.333333	0	0
28809	c>G	0.346154	0.409091	0	0.0333333
28836	t>C	0.44	0.5	0	0.08
28840	g>A	0.458333	0.52381	0.0181818	0.0952381
28914	a>C	0.184211	0.241379	0	0
28920	c>T	0.131579	0.172414	0	0
28929	c>T	0.135135	0.172414	0	0
28935	c>T	0.128205	0.16129	0	0
28965	t>C	0.0789474	0.1	0	0
29211	g>A	0.0465116	0.0645161	0	0
29223	g>C	0.047619	0.0588235	0	0
29241	c>T	0.0425532	0.0526316	0	0
29253	t>C	0.0416667	0.0526316	0.0103093	0
29262	t>C	0.113636	0.138889	0	0
29277	c>T	0.0425532	0.0512821	0	0
29296	g>T	0.157895	0.176471	0	0
29304	c>T	0.162162	0.181818	0	0
29313	t>C	0.205128	0.228571	0	0
29317	a>C	0.0689655	0.08	0.0535714	0
29323	a>C	0.03125	0.0357143	0.0357143	0
29346	c>T	0.22449	0.282051	0	0
29397	t>G	0.267857	0.365854	0	0
29433	c>T	0.189655	0.297297	0	0
29500	c>G	0.0869565	0.153846	0	0.0526316
29583	g>A	0.111111	not enough mapped reads	0.0434783	0.0294118
30143	t>C	0.578947	0.956522	0	0
30248	g>T	0.0344828	0.0555556	0.0229885	0
30617	a>T	0.0434783	0	0.0319149	0
31285	g>C	0.0444444	0.03125	0.0138889	0
31286	t>C	0.0222222	0	0.0211268	0
31288	g>A	0.0227273	0	0.0202703	0
31414	g>A	0.027027	0.0434783	0.0165289	0
31418	a>G	0.0294118	0.05	0.0165289	0
32535	g>A	0.0277778	0.0416667	0.0143885	0
32705	t>C	0.0512821	0.037037	0.00746269	0
33000	a>G	0.025	0	0.0289855	0
33001	g>A	0.025	0	0.0294118	0
33002	a>T	0.0263158	0	0.0300752	0
33004	c>T	0.0232558	0	0.0289855	0
33721	a>T	0.0588235	0.04	0.00724638	0
33837	t>C	0	0	0.0300752	0
33842	g>T	0	0	0.0232558	0.0175439
34156	c>T	0.0952381	0.0666667	0.0232558	0
35519	c>T	0.0322581	0	0.0180723	0
35520	a>C	0.03125	0	0.0179641	0
35835	c>A	0.0322581	0.0416667	0.0361446	0
35837	g>A	0.0357143	0.047619	0.0348837	0
35838	a>T	0.04	0.0555556	0.0410959	0
36068	c>A	0	0	0.0325203	0
36474	g>A	0.0333333	0	0.0217391	0
36475	a>T	0.0333333	0	0.0225564	0
36522	g>A	0.025641	0	0.0208333	0
36524	c>A	0.0263158	0	0.0205479	0
36527	a>G	0.027027	0	0.0208333	0
36528	c>G	0.027027	0	0.0205479	0
36551	a>C	0.0217391	0.03125	0.0135135	0
37520	g>T	0.0322581	0.0454545	0.0176991	0
37823	t>A	0.09375	0.115385	0	0
37862	c>T	0.172414	0.2	0	0
37902	a>G	0.305556	0.366667	0	0
37911	g>C	0.0555556	0.0645161	0	0
37913	t>G	0.0526316	0.0606061	0	0
37914	g>A	0.0540541	0.0625	0	0
37915	c>T	0.0526316	0.0625	0	0
38027	g>C	0.0526316	0.0645161	0	0
38028	c>T	0.0512821	0.0645161	0	0
38128	a>C	0.0384615	0.0512821	0	0
38129	g>A	0.0188679	0	0.0238095	0
38198	c>T	0.0178571	0	0.0283688	0
38409	g>C	0.0263158	0.03125	0	0.0540541
38442	c>G	0.0697674	0.0882353	0	0
38445	a>G	0.0625	0.0789474	0.0136054	0
38446	a>C	0.0625	0.0789474	0	0
38447	g>T	0.0638298	0.0810811	0.0070922	0
38540	g>T	0.0277778	0	0.016129	0.0238095
38565	a>C	0.03125	0.0416667	0.015625	0
38566	a>C	0.0294118	0.04	0.0155039	0
38568	g>A	0.0333333	0.0454545	0.0243902	0
38591	t>C	0.147059	0.172414	0	0
38597	t>C	0.2	0.225806	0.00833333	0.0232558
38621	t>C	0.194444	0.21875	0	0
38695	t>C	0.265306	0.382353	0	0.0322581
38738	t>C	0.25	0.333333	0	0.047619
38761	g>A	0	0	0.0263158	0
38762	t>C	0.2	0.264706	0	0.03125
38774	t>C	0.133333	0.176471	0	0
38793	a>C	0.0789474	0.107143	0	0
38801	t>C	0.0588235	0.0769231	0	0
38837	t>C	0.0606061	0.0769231	0	0
38842	t>C	0.0810811	0.1	0	0
39054	c>T	0.0888889	0.117647	0	0
39110	c>G	0.171429	0.24	0	0
39158	c>T	0.238095	0.294118	0	0
39161	t>C	0.25	0.3125	0	0
39169	c>T	0.190476	0.266667	0	0
39215	c>T	0.111111	0.142857	0	0
39233	c>T	0.0714286	0.0909091	0	0
39354	a>G	0.0857143	0.107143	0	0
39381	a>T	0.108108	0.137931	0	0
39382	a>C	0.105263	0.137931	0	0
39388	c>T	0.111111	0.148148	0	0
39443	c>T	0.0294118	0.037037	0.0588235	0
39541	a>T	0.181818	0.26087	0	0
39543	t>G	0.147059	0.208333	0	0
39544	g>T	0.205882	0.28	0	0
39548	t>G	0.0740741	0.0952381	0	0
39549	g>T	0.08	0.105263	0	0
39703	a>T	0	0	0.0314961	0
39705	a>T	0.0232558	0.0294118	0.0230769	0
39715	g>A	0.27451	0.35	0.00689655	0
39716	t>C	0.254902	0.333333	0	0
39768	g>A	0.0181818	0	0.0186335	0
39800	c>T	0.0227273	0	0	0.0714286
39804	a>C	0.128205	0.166667	0	0
39805	a>G	0.0789474	0.103448	0	0
39833	a>G	0.151515	0.185185	0	0
39870	t>G	0.0588235	0.0740741	0	0
39895	c>T	0.386364	0.5	0	0
39958	c>T	0.355932	0.446809	0	0.0384615
39977	g>T	0.0166667	0.0204082	0.01	0.0204082
39979	c>G	0.0166667	0.0208333	0.0288462	0
39980	a>G	0.0322581	0.04	0.018018	0
39985	t>C	0.306452	0.372549	0	0.0384615
40083	t>C	0.0163934	0.0172414	0.00840336	0.0277778
40108	g>C	0.510204	0.595238	0.00787402	0
40114	t>C	0.543478	0.641026	0.00775194	0
40130	g>A	0.416667	0.535714	0.00729927	0
40154	c>A	0.4	0.571429	0.0137931	0
40189	c>T	0.222222	0.4	0	0
40195	c>T	0.277778	0.454545	0	0
40198	g>C	0.333333	0.5	0	0
40210	c>T	0.454545	0.555556	0	0
40264	c>T	0.470588	0.551724	0	0
40303	t>C	0.404762	0.53125	0	0
40375	c>T	0.3	0.391304	0	0
40378	c>T	0.296296	0.4	0.0131579	0
40405	a>T	0.25	0.333333	0	0
40410	c>T	0.217391	0.294118	0	0.0238095
40423	c>T	0.346154	0.409091	0	0
40441	t>C	0.357143	0.4	0	0
40532	c>T	0.25641	0.36	0.015873	0
40534	g>A	0.225	0.346154	0	0
40535	c>T	0.0487805	0.0384615	0.00769231	0
40537	c>T	0.268293	0.423077	0.00757576	0
40567	g>C	0.285714	0.411765	0	0
40572	a>G	0.0384615	0.0540541	0	0
40584	g>C	0.230769	0.315789	0	0
40672	g>C	0.0571429	0.0454545	0.00952381	0
40673	g>T	0.0588235	0.047619	0.00961538	0
40700	t>A	0.025	0	0.0192308	0.0263158
40714	c>T	0.372093	0.457143	0	0
40774	c>T	0.333333	0.375	0	0
40791	a>G	0.390244	0.444444	0	0
40835	c>G	0.333333	0.393939	0	0
40849	g>A	0.333333	0.37931	0	0
40894	t>C	0.16129	0.185185	0.00934579	0
40978	c>A	0.138889	0.178571	0	0
40999	c>T	0.151515	0.185185	0	0.0263158
41020	c>G	0.181818	0.2	0	0.0263158
41021	t>C	0.181818	0.2	0	0.0263158
41032	g>C	0.25	0.272727	0.015873	0.0277778
41061	g>A	0.0465116	0.0526316	0	0
41125	c>T	0.315789	0.4	0	0
41177	a>G	0.125	0.181818	0	0
41254	c>T	0.0666667	0.08	0	0
41278	c>T	0.148148	0.166667	0.00934579	0
41302	c>T	0.230769	0.26087	0	0
41307	a>C	0.259259	0.291667	0	0
41329	c>T	0.230769	0.285714	0	0
41402	c>T	0.236842	0.333333	0	0
41434	c>T	0.27907	0.352941	0	0
41443	c>A	0.268293	0.354839	0	0
41509	g>T	0.137931	0.2	0	0
41515	a>G	0.111111	0.176471	0	0
41518	c>T	0.107143	0.166667	0	0
41530	c>T	0.103448	0.157895	0	0
41533	t>C	0.103448	0.157895	0	0
41656	c>T	0.111111	0.142857	0	0
41662	c>T	0.135135	0.166667	0	0
41674	a>G	0.605263	0.766667	0	0
41793	g>T	0.0333333	0	0.0241935	0
41795	c>G	0.0344828	0	0.0254237	0
41797	a>T	0.133333	0.181818	0	0
41808	c>T	0.0769231	0.1	0	0
41809	a>G	0.0714286	0.0952381	0	0
41921	c>T	0.16129	0.192308	0	0
41954	t>C	0.261905	0.333333	0	0
42026	c>A	0.06	0.0540541	0.00671141	0
42074	c>A	0.0384615	0.0425532	0	0
42075	g>T	0.0566038	0.0625	0	0
42143	t>C	0.241379	0.285714	0	0
42148	a>G	0.236364	0.282609	0	0.0333333
42164	t>G	0.222222	0.272727	0	0
42200	t>C	0.176471	0.236842	0	0
42224	g>A	0.113636	0.15625	0.00740741	0
42268	c>T	0	0	0.00740741	0.05
42275	t>C	0.191489	0.257143	0	0
42281	t>C	0.217391	0.294118	0	0
42290	t>C	0.23913	0.323529	0	0
42335	c>T	0.290323	0.473684	0.00793651	0
42377	c>T	0.521739	0.666667	0	0
42378	c>T	0.5	0.647059	0	0
42435	g>A	0.470588	0.576923	0.0168067	0.0217391
42497	t>C	0.291667	0.424242	0	0.0175439
42506	t>C	0.270833	0.40625	0	0.0188679
42563	c>T	0.261905	0.333333	0	0.0185185
42605	c>T	0.263158	0.30303	0	0.0196078
42617	t>C	0.27907	0.324324	0	0
42701	t>C	0.16	0.25	0.00970874	0
42744	a>C	0.1	0.157895	0	0
42745	a>G	0.0689655	0.111111	0	0
42746	g>C	0.0666667	0.111111	0	0
42809	t>C	0.102564	0.133333	0	0
42818	t>C	0.102564	0.133333	0	0
42824	c>T	0.111111	0.142857	0	0
42845	c>T	0.121212	0.153846	0	0
42881	t>A	0.258065	0.32	0	0
42890	c>G	0.269231	0.333333	0	0
42893	g>A	0.333333	0.411765	0.0240964	0
42899	g>C	0.346154	0.428571	0.0111111	0
43010	t>C	0.0869565	0.129032	0	0
43012	g>A	0.0888889	0.125	0.00671141	0
43013	c>T	0.0909091	0.129032	0.00675676	0
43019	c>G	0	0	0.0201342	0.0135135
43024	c>G	0	0	0.0201342	0.0128205
43025	c>A	0	0	0.0198675	0.0128205
43040	c>T	0.133333	0.171429	0	0
43046	a>G	0.133333	0.166667	0	0
43066	t>C	0.0208333	0.025	0.017094	0
43074	c>T	0.155556	0.194444	0	0
43097	t>C	0.275	0.333333	0	0
43127	t>C	0.270833	0.317073	0	0
43214	g>T	0.225	0.3	0	0
43223	g>C	0.219512	0.3	0	0
43244	a>G	0.142857	0.208333	0	0
43253	c>A	0	0	0.0325203	0
43334	g>C	0.0810811	0.1	0	0.0357143
43355	g>T	0.0454545	0.0526316	0.0172414	0
43370	c>T	0.192982	0.229167	0	0.027027
43403	t>C	0.183333	0.234043	0.00729927	0
43409	t>C	0.186441	0.229167	0	0
43417	c>G	0.169492	0.204082	0	0
43427	t>C	0.157895	0.191489	0	0
43460	g>T	0.0454545	0.0555556	0	0
43477	g>A	0.0212766	0.0263158	0.02	0
43478	t>C	0.12766	0.157895	0	0.025
43481	t>G	0.0232558	0.0294118	0.019802	0
43482	t>A	0.025	0.03125	0.0208333	0
43499	c>T	0.119048	0.147059	0	0.0232558
43502	c>T	0.142857	0.171429	0	0.0222222
43511	t>C	0.130435	0.153846	0	0.0238095
43547	t>C	0.05	0.0606061	0	0.0277778
43721	t>C	0.0606061	0.0869565	0	0
43739	c>T	0.176471	0.25	0	0
43751	t>C	0.21875	0.28	0	0
43823	g>A	0.264151	0.325581	0.00704225	0
43847	a>G	0.235294	0.292683	0	0
43859	a>T	0.148936	0.2	0	0
43868	g>T	0.0714286	0.09375	0	0
43889	c>A	0.0857143	0.125	0	0
43939	g>C	0.0967742	0.15	0	0
43948	c>T	0.114286	0.166667	0	0
43949	a>G	0.142857	0.208333	0	0
43957	t>C	0.151515	0.208333	0	0
44026	t>C	0.130435	0.1875	0	0
44139	a>G	0.0857143	0.103448	0	0
44145	c>T	0.114286	0.142857	0	0
44165	t>C	0.222222	0.27027	0	0
44201	t>C	0.294118	0.405405	0	0
44204	g>T	0.0384615	0	0.0165289	0
44207	t>A	0.301887	0.421053	0	0
44245	g>A	0.290909	0.4	0	0
44297	g>A	0.125	0.176471	0	0
44309	t>C	0.0816327	0.137931	0	0.0147059
44420	g>A	0.0930233	0.125	0	0
44432	t>C	0.1	0.129032	0	0
44462	g>A	0.097561	0.133333	0.00746269	0
44684	t>C	0.264706	0.333333	0	0
44711	c>T	0.282051	0.354839	0	0
44717	a>C	0.268293	0.34375	0	0
44747	a>G	0.238095	0.322581	0	0
44756	a>T	0.228571	0.333333	0	0
44809	c>T	0.0263158	0.0434783	0.0131579	0
44816	c>T	0.0487805	0.08	0	0
44819	g>C	0.0714286	0.115385	0	0
44846	a>G	0.181818	0.242424	0	0
44888	t>C	0.317073	0.371429	0	0.0285714
44903	c>T	0.306122	0.375	0	0
44921	t>C	0.325581	0.4	0	0
45022	g>T	0.227273	0.333333	0	0
45050	c>T	0.217391	0.285714	0	0
45116	t>C	0.170732	0.2	0	0
45118	c>T	0.153846	0.176471	0	0
45131	c>T	0.108108	0.121212	0	0
45136	g>T	0.0588235	0.0689655	0	0
45191	g>T	0.0384615	0.0588235	0.0340909	0
45853	a>C	0.166667	0.227273	0	0
45857	t>C	0.166667	0.227273	0	0
45902	t>C	0.289474	0.392857	0	0
45906	c>T	0.3	0.387097	0	0
46094	t>C	0.212766	0.285714	0	0.0163934
46112	c>T	0.190476	0.258065	0	0.016129
46121	a>G	0.111111	0.153846	0	0
46125	g>A	0.0512821	0.0344828	0.0175439	0
46128	g>T	0.0512821	0.0344828	0.0258621	0
46130	g>A	0.0769231	0.1	0	0
46228	t>A	0	0	0.0217391	0
46229	g>A	0	0	0.0207254	0
46230	a>G	0	0	0.0209424	0
46231	t>A	0	0	0.0208333	0
46355	c>G	0.0285714	0.0357143	0.0159574	0
46815	t>G	0.0588235	0.0952381	0	0
46818	c>A	0.0606061	0.0454545	0.00746269	0
46822	g>C	0.0540541	0.04	0.00735294	0
46824	c>G	0.0555556	0.0416667	0.00746269	0
46825	c>A	0.0555556	0.0416667	0.00740741	0
47195	a>G	0.0689655	0.1	0	0
47196	g>A	0.0666667	0.1	0	0
47235	c>G	0.037037	0.0555556	0.0134228	0
47506	g>C	0.0606061	0.0909091	0.00662252	0
47507	c>T	0.0588235	0.0909091	0.00657895	0
47508	a>T	0.0588235	0.0909091	0.00684932	0
47711	t>C	0.0243902	0.037037	0.0133333	0
47988	c>A	0.04	0.0588235	0.0178571	0
47990	t>A	0.04	0.0625	0.0183486	0
47991	c>T	0.0384615	0.0625	0.0183486	0
47992	g>C	0.0384615	0.0625	0.0185185	0
48118	a>G	0.0232558	0.0333333	0.0152672	0
48119	t>A	0.0232558	0.0333333	0.0150376	0
48120	a>T	0.0232558	0.0333333	0.0149254	0
48173	c>G	0.04	0	0.013986	0
48435	g>T	0.0232558	0.03125	0.0208333	0
48437	c>T	0.0227273	0.030303	0.013245	0
48446	c>A	0.0212766	0	0.0205479	0
48485	a>G	0.0408163	0.0555556	0	0
48612	t>C	0.037037	0.0555556	0.020202	0
48725	g>A	0	0	0.0305344	0
49234	g>A	0.03125	0	0.00746269	0.030303
50017	t>C	0.0454545	0	0.00636943	0.0350877
50057	g>A	0.541667	1	0	0
50521	g>T	0.0454545	0.0344828	0.00757576	0
51059	a>T	0.0540541	0.0645161	0	0
51391	a>T	0.130435	0.105263	0.0508475	0
51436	g>T	0.216216	0.307692	0	0.0243902
51440	t>C	0.190476	0.275862	0	0.0238095
51442	g>C	0.181818	0.266667	0	0.0222222
51448	c>A	0.190476	0.296296	0	0.0212766
51613	g>A	0.0652174	0.0909091	0	0
51622	t>C	0.0681818	0.1	0	0
51632	t>A	0.0232558	0	0.02	0.0196078
51652	t>C	0.145833	0.233333	0	0
51670	t>C	0.176471	0.28125	0	0
51688	t>C	0.264151	0.393939	0.00632911	0
51718	g>C	0.307692	0.457143	0	0
51721	t>C	0.320755	0.472222	0	0
51754	t>C	0.321429	0.439024	0	0.0181818
51775	t>C	0.33871	0.4375	0	0.0208333
51809	a>G	0.355556	0.444444	0	0.0454545
51821	g>C	0.326531	0.421053	0	0.0555556
51838	a>G	0.269231	0.368421	0	0
51859	c>T	0.0465116	0.0625	0.0451613	0
51874	t>C	0.309524	0.448276	0.00591716	0.0294118
51880	c>T	0.380952	0.533333	0.0421687	0.0322581
51910	g>A	0.0465116	0.0666667	0.0457516	0
51922	c>G	0.0555556	0.08	0.0463576	0
51928	c>T	0.222222	0.32	0	0
51953	c>T	0.30303	0.4	0	0
51977	a>G	0.194444	0.233333	0	0
51978	c>T	0	0	0.0434783	0
51995	a>G	0.121212	0.166667	0	0
52000	t>C	0.111111	0.148148	0	0
52009	t>C	0.142857	0.192308	0.0131579	0
52048	g>A	0.16129	0.2	0	0
52060	t>C	0.137931	0.166667	0	0
52075	t>C	0.178571	0.227273	0	0
52108	t>C	0.392857	0.44	0.0147059	0
52132	a>G	0.3125	0.416667	0	0
52141	g>C	0.0731707	0	0.00970874	0.0222222
52162	t>C	0.27451	0.4375	0	0
52165	c>G	0.185185	0.0285714	0.0265487	0.0212766
52171	g>C	0.185185	0.03125	0.0178571	0.02
52180	c>T	0.230769	0.4	0	0
52192	c>T	0.173077	0.3	0	0
52199	t>C	0.372549	0.344828	0.017094	0.0196078
52219	c>G	0.125	0.0294118	0.015748	0.0208333
52240	c>T	0.166667	0.307692	0	0
52261	t>C	0.170732	0.28	0.008	0
52264	g>A	0.166667	0.269231	0.0075188	0
52294	t>C	0.21875	0.304348	0.00689655	0.0208333
52318	g>C	0.121212	0.166667	0	0.0192308
52327	t>C	0.0909091	0.12	0	0.0196078
52351	c>T	0.0967742	0.111111	0	0.0188679
52357	c>T	0.09375	0.115385	0	0.0185185
52378	t>C	0.0606061	0.0869565	0	0
52552	t>C	0.0555556	0.0869565	0	0
52577	g>A	0.0833333	0.130435	0	0
52578	a>G	0.0833333	0.130435	0	0
52579	g>C	0.0857143	0.136364	0	0
52597	t>A	0.114286	0.0416667	0	0
52597	t>C	0.2	0.291667	0.00847458	0
52615	g>C	0.0952381	0.0333333	0	0
52630	t>C	0.0888889	0.03125	0	0
52639	t>C	0.209302	0.193548	0	0
52675	g>A	0.216216	0.185185	0	0
52681	t>C	0.129032	0.166667	0	0.0227273
52690	t>C	0.0416667	0.0526316	0.00847458	0.0243902
52711	c>T	0.0384615	0	0.0263158	0
52842	a>T	0.0285714	0	0.0190476	0.0238095
52906	a>C	0.0857143	0.115385	0	0
52933	a>C	0.138889	0.178571	0	0
52936	a>G	0.162162	0.206897	0	0
52967	a>G	0.178571	0.25	0	0
52993	a>G	0.181818	0.25	0	0
52996	c>T	0.181818	0.25	0	0
