# Supplementary material for: Colonization of the human gut by bovine bacteria present in Parmesan cheese
Source: Nat Commun. 2019 Mar 20;10:1286. doi: 10.1038/s41467-019-09303-w (PMC6426854; doi:10.1038/s41467-019-09303-w)
Supplement: Supplementary file 8 — Supplementary Data 5 [file 41467_2019_9303_MOESM8_ESM.xlsx]

## Sheet: Genus-level composition
Supplementary Excel File 5	Group	No Milk	No Milk	No Milk	No Milk	No Milk	No Milk	No Milk	No Milk	No Milk	No Milk	No Milk	No Milk	No Milk	No Milk	No Milk	No Milk	No Milk	No Milk	No Milk	No Milk	No Milk	No Milk	No Milk	No Milk	No Milk	No Milk	No Milk	No Milk	No Milk	No Milk	Milk	Milk	Milk	Milk	Milk	Milk	Milk	Milk	Milk	Milk	Milk	Milk	Milk	Milk	Milk	Milk	Milk	Milk
	Time Point	T0	T7	T14	T0	T7	T14	T0	T7	T14	T0	T7	T14	T0	T7	T14	T0	T7	T14	T0	T7	T14	T0	T7	T14	T0	T7	T14	T0	T7	T14	T0	T7	T14	T0	T7	T14	T0	T7	T14	T0	T7	T14	T0	T7	T14	T0	T7	T14
Silva database taxonomy	Genus taxonomy	Human_1_T0	Human_1_T7	Human_1_T14	Human_2_T0	Human_2_T7	Human_2_T14	Human_3_T0	Human_3_T7	Human_3_T14	Human_4_T0	Human_4_T7	Human_4_T14	Human_5_T0	Human_5_T7	Human_5_T14	Human_6_T0	Human_6_T7	Human_6_T14	Human_7_T0	Human_7_T7	Human_7_T14	Human_8_T0	Human_8_T7	Human_8_T14	Human_9_T0	Human_9_T7	Human_9_T14	Human_10_T0	Human_10_T7	Human_10_T14	Human_11_T0	Human_11_T7	Human_11_T14	Human_12_T0	Human_12_T7	Human_12_T14	Human_13_T0	Human_13_T7	Human_13_T14	Human_14_T0	Human_14_T7	Human_14_T14	Human_15_T0	Human_15_T7	Human_15_T14	Human_16_T0	Human_16_T7	Human_16_T14
D_0__Archaea;D_1__Euryarchaeota;D_2__Methanobacteria;D_3__Methanobacteriales;D_4__Methanobacteriaceae;D_5__Methanobrevibacter	Methanobrevibacter	0	0	0	0	0	0	0	0	0	0	0	0	0	0	0	0	0	0	0	0	0	0	0	0	0	0	0	0	0	0	0	0	0	0	0	0	0	0	0	0	0	0	0	0	0	0	0	0
D_0__Archaea;D_1__Euryarchaeota;D_2__Thermoplasmata;D_3__Methanomassiliicoccales;D_4__Methanomethylophilaceae;D_5__uncultured	U.m. of Methanomethylophilaceae family	0.00652162	0.00248763	0.00162423	0.000859313	0.00245689	0.00893468	0.00015916	7.32665e-05	0.000250434	0.0014904	0.000770531	0.0011718	0.000187108	0	0.000356011	0	0	0	0	0	0	0.00107132	0.00122261	0.00255889	0.00162771	0.000728774	0.00126069	0.0166301	0.0131038	0.012677	0.0027484	0.00207031	0.0018983	0.018987	0.0129195	0.0139587	0	0	0	0.00344806	0.00849458	0.00541699	0.0126502	0.00984138	0.00642559	0.000619397	0.00123881	0.00124436
D_0__Bacteria;__;__;__;__;__	U.m. of Bacteria kingdom	0.000602839	0.000459671	0.00040219	0.000790568	0.00175705	0.00052787	0.00132633	0.00194889	0.00167478	0.00181112	0.00284669	0.00115849	0.00175882	0.0016099	0.00113924	0.00202741	0.00267501	0.0043997	0	0	0	0.000470733	0.000943771	0.0012029	5.30776e-05	0	0	0.00220604	0.00243867	0.0023925	0.00169252	0.00236328	0.00219034	0.00130197	0.000162509	0.000925289	0.000860152	0.00110981	0.0010951	0.00147774	0.00133169	0.00118768	0.00105547	0.00111385	0.00183588	0	0	0.000337754
D_0__Bacteria;D_1__Actinobacteria;D_2__Actinobacteria;D_3__Actinomycetales;D_4__Actinomycetaceae;D_5__Actinomyces	Actinomyces	0	0	0	0	0	0	0	0	0	0	0	0	0	0	0	0	0.000136017	0	0	0	0	0	0	0	0	0.000113365	0	0	0	0	0	0	0	0	0	0	0	8.99847e-05	0	0	0	0	0	0	0	0	0	0
D_0__Bacteria;D_1__Actinobacteria;D_2__Actinobacteria;D_3__Bifidobacteriales;D_4__Bifidobacteriaceae;D_5__Bifidobacterium	Bifidobacterium	0.00105953	0.00251467	0.000355784	0.000154676	0.000134012	0.00445757	0.0151467	0.00591993	0.00638608	0.0014338	4.28073e-05	0.000186423	0.0006923	0.000505968	0.000249208	0.000633566	0.000498731	0.000447427	0.00239267	0.000962618	0.00152238	0.000275947	7.50727e-05	0.00026245	0.00270696	0.00828374	0.0116429	0.000989889	0.000894178	0.000898541	0.000170805	0.000292969	0.000328551	0.000180829	0.000379188	0.000185058	0.0105316	0.00131978	0.000635157	0.000477187	0.000827263	0.00105733	0.00262316	0.000648572	0.00189152	9.77995e-05	0	3.5553e-05
D_0__Bacteria;D_1__Actinobacteria;D_2__Actinobacteria;D_3__Bifidobacteriales;D_4__Bifidobacteriaceae;D_5__Scardovia	Scardovia	0	0	0	0	0	0	0	0	0	0	0	0	0	0	0	0	0	0	0	0	0	0	0	0	0	8.90724e-05	0.000173036	0	0	0	0	0	0	0	0	0	0	0	0	0	0	0	0	0	0	0	0	0
D_0__Bacteria;D_1__Actinobacteria;D_2__Actinobacteria;D_3__Corynebacteriales;D_4__Corynebacteriaceae;D_5__Corynebacterium 1	Corynebacterium 1	0	0	0	0	0	0	0	5.86132e-05	0	0	0	0	0	0	0	0	0	0	0	0	0	0	0	0	0	0	0	0	0	0	0	0	0	0	0	0	0	0	0	0	0	0	0	0	0	0	0	0
D_0__Bacteria;D_1__Actinobacteria;D_2__Actinobacteria;D_3__Micrococcales;D_4__Micrococcaceae;D_5__Rothia	Rothia	0	0	0	0	0	0	0	0	9.39129e-05	0	0	0	0	0	0	0	0	0	0	0	0	0.000389572	0	0	0	0.000234827	0	0.000169695	0.00014632	0.000151561	0	0	0	0	0	0	0	0	0	0	0	0	0	0	0	0	0	0
D_0__Bacteria;D_1__Actinobacteria;D_2__Actinobacteria;D_3__Propionibacteriales;D_4__Propionibacteriaceae;D_5__Cutibacterium	Cutibacterium	0	0.000243355	0	0	0	0	0	0	0	0	0	0	0	0	0	0	0	0	0	0	0	0.000129857	0	0	0	0	0	0	0	0	0	0	0	0	0	0	0	0	0	0	0	0	0	0	0	0	0	0
D_0__Bacteria;D_1__Actinobacteria;D_2__Coriobacteriia;D_3__Coriobacteriales;__;__	U.m. of Coriobacteriales order	0	0	0	0	0	0	0	0	0.000109565	0	0	0	0	0	0	0	0	0	0	0	0	0	0	0	0	0	0	0	0	0	0	0	0	0	0	0	0	0	0	0	0	0	0	0	0	0	0	0
D_0__Bacteria;D_1__Actinobacteria;D_2__Coriobacteriia;D_3__Coriobacteriales;D_4__Atopobiaceae;__	U.m. of Atopobiaceae family	0	0	0	0	0	0	0	0	0	0	0	0	0	0	0	0	0	0	0	0	0	0.0010064	0	0	0	0	0	0	0	0	0	0	0	0	0	0	0	0	0	0	0	0	0	0	0	0	0	0
D_0__Bacteria;D_1__Actinobacteria;D_2__Coriobacteriia;D_3__Coriobacteriales;D_4__Coriobacteriaceae;D_5__Collinsella	Collinsella	0.000200946	0.000162237	0	0	0	0.00027371	0.000636639	0.000468906	0.00021913	7.54632e-05	0	0.000372846	0.000187108	0.000827948	0.000231407	0.000168951	0	0.000354213	0.000267978	0.000641746	0.000702638	0.000616823	0.000182319	0.00026245	0	0.00016195	0.000222475	0.000933324	0.000666569	0.000714502	0.00020186	0.000292969	0.000292045	0.000560569	0.000487527	0.000845979	0.00337767	0.000209964	0.000306628	0.00167785	0.00197736	0.000709713	0.00037252	0.000281988	0.000639777	0.000195599	9.24488e-05	0.000444413
D_0__Bacteria;D_1__Actinobacteria;D_2__Coriobacteriia;D_3__Coriobacteriales;D_4__Eggerthellaceae;__	U.m. of Eggerthellaceae family	0	0	0	0	0.000104232	0	0	0	0	0	0.000128422	0	0	0	0	0	0	0	0	0	0	0	7.50727e-05	0	0	0	0	0.000127271	0	0.000108258	0	0	0	0	0	0	0	0	0	0	0.000524606	0.000188291	0	0	0	0	0	0
D_0__Bacteria;D_1__Actinobacteria;D_2__Coriobacteriia;D_3__Coriobacteriales;D_4__Eggerthellaceae;D_5__Adlercreutzia	Adlercreutzia	0	0	0	0	0	0	0	0	0	0	0	0	0	0	0	0	0	0	0	0	0	0	0	0	0	0	0	0	0	0	0	0	0	0	0	0	0	0	0	0	0	0	0	0	0	0	0	0
D_0__Bacteria;D_1__Actinobacteria;D_2__Coriobacteriia;D_3__Coriobacteriales;D_4__Eggerthellaceae;D_5__Eggerthella	Eggerthella	0	0	0	0	0	0	0	0	0	0	0	0	0	0	0	0.000337902	0.000113348	0	0.000842218	0	0.000614808	0	0	0	0.000318466	0.00029151	0.000197755	0	0	0	0	0	0	0	0	0	8.39173e-05	0	0	0	0	0	0	0	0	0	0	0
D_0__Bacteria;D_1__Actinobacteria;D_2__Coriobacteriia;D_3__Coriobacteriales;D_4__Eggerthellaceae;D_5__Gordonibacter	Gordonibacter	0	0	6.18754e-05	0.000171863	0	0	0	0	0	0	0	0	0	0	0	0	0	0	0	0	0	0	0	0	0	0	0	0	0	0	0	0	0	0	0	0	0	0	0	0	0	0	0	0	0	0	0	0
D_0__Bacteria;D_1__Actinobacteria;D_2__Coriobacteriia;D_3__Coriobacteriales;D_4__Eggerthellaceae;D_5__Senegalimassilia	Senegalimassilia	0.000109607	0.000162237	0	0	0	0.000136855	0	0	0	0	0	0	0	0	0	0	0	0	0	0	0	0	0	0	0	0	0	0	0	0	0	0	0	0	0	0	0	0	0	0.000138538	0.000383366	0.000130355	0	8.45964e-05	0.000139082	0	0	0
D_0__Bacteria;D_1__Actinobacteria;D_2__Coriobacteriia;D_3__Coriobacteriales;D_4__Eggerthellaceae;D_5__Slackia	Slackia	0	0	0	0	0	0	0	0	0	0	0	0	0	0	0	0	0	0	0	0	0	0.000162322	7.50727e-05	0.000109354	0	0	0	0	0	0	0	0	0	0	0	0	0	0	0	0	0	0	0	0	0	0	0	0
D_0__Bacteria;D_1__Bacteroidetes;D_2__Bacteroidia;__;__;__	U.m. of Bacteroidia class	0	5.40789e-05	0	0	0	0	0	0	0	0	0	0	0	0	0	0	0	0	0	0	0	3.24644e-05	0	0	0	0	0	0	0	0	0	0	0	0	0	0	0	0	0	0	0	0	0	0	0	0	0	0
D_0__Bacteria;D_1__Bacteroidetes;D_2__Bacteroidia;D_3__Bacteroidales;__;__	U.m. of Bacteroidales order	0	0	0	0	0	0	0	0	0	0.000773497	0.000363862	0.000918799	0	0	0	0	0	0	0	0	0	0	0	0	0	0	0	0	0	0	0	0	0	0	0	0	0	0	0	0.00543378	0.000968503	0.0134845	0	0	0	0	0	0
D_0__Bacteria;D_1__Bacteroidetes;D_2__Bacteroidia;D_3__Bacteroidales;D_4__Bacteroidaceae;D_5__Bacteroides	Bacteroides	0.308653	0.269448	0.536476	0.357199	0.653102	0.384954	0.53154	0.420579	0.333688	0.600479	0.604717	0.559416	0.537712	0.413721	0.537755	0.528078	0.387559	0.624664	0.776583	0.616196	0.62485	0.223923	0.333248	0.242548	0.353851	0.182186	0.402284	0.372566	0.403957	0.416273	0.653018	0.578867	0.562826	0.0880454	0.0925219	0.0892243	0.489301	0.542518	0.643173	0.0568007	0.0327072	0.132861	0.328656	0.57479	0.38217	0.237066	0.438891	0.385981
D_0__Bacteria;D_1__Bacteroidetes;D_2__Bacteroidia;D_3__Bacteroidales;D_4__Bacteroidales RF16 group;D_5__uncultured bacterium	uncultured bacterium	9.13392e-05	0.000946381	0	8.59313e-05	0	0.000664725	0.000344846	0.000835238	0.00043826	0	0	0	0	0	0	0	0	0	0	0	0	0.0164107	0.0117221	0.00100606	0	0	0	0.000947465	0.000829147	0.000757805	0	0	0	0.00122963	0.000297933	0.00132184	0	0	0	0	0	0	0.00237482	0.00851604	0.0040612	0	0	0
D_0__Bacteria;D_1__Bacteroidetes;D_2__Bacteroidia;D_3__Bacteroidales;D_4__Barnesiellaceae;D_5__Barnesiella	Barnesiella	0.0107598	0.0124111	0.060375	0.0304197	0.0223801	0.0203914	0.00374025	0.00315046	0.00206608	0.0171301	0.0041309	0.00520653	0	0	0	8.44755e-05	0	0	0	0	0	0.00172061	0.00288494	0.00621132	0.000318466	0	0	0.0119494	0.0100473	0.00910449	0.0115837	0.00919922	0.00952798	0.014394	0.00980472	0.0313541	0.00709101	0.00962836	0.00972447	0.0129148	0.0208834	0.0249703	0.0049359	0.00589355	0.00364395	0.00140179	0.0041602	0.00967042
D_0__Bacteria;D_1__Bacteroidetes;D_2__Bacteroidia;D_3__Bacteroidales;D_4__Barnesiellaceae;D_5__Coprobacter	Coprobacter	0.00418334	0.00632723	0	0	0	0.00140765	0.000848851	0	0.000234782	0	0	0	0	0	0	0	0	0	0	0	0	0	0	0	0.00428159	0.00142516	0.00299105	0.00227674	0.00172333	0.00171048	9.31663e-05	5.85937e-05	0.000839631	0.00269435	0.000379188	0.000660921	0.00125876	0.00167971	0.00122651	0.000646512	0.00056496	0.000666261	0.000356999	0.000126895	0.000584145	0	0	0
D_0__Bacteria;D_1__Bacteroidetes;D_2__Bacteroidia;D_3__Bacteroidales;D_4__Marinifilaceae;__	U.m. of Marinifilaceae family	0	0.000675986	0	0	0	0	0.000265266	0.00013188	0.000250434	0	0	0	0	0	0	0	0	0	0	0	0	0	0	0	0	0	0	0	0	0	0	0	0	0	0	0	0	0	0	0	0	0	0	0	0	0	0	0
D_0__Bacteria;D_1__Bacteroidetes;D_2__Bacteroidia;D_3__Bacteroidales;D_4__Marinifilaceae;D_5__Butyricimonas	Butyricimonas	0.00144316	0.00108158	0	0	0	0.00308901	0.00565017	0.00589063	0.00364695	0.0071124	0.000727724	0.000998695	0.000187108	0.000436972	3.56011e-05	0	0	0	0	0	0	0.0023699	0.00158725	0.000896704	0.00109694	0.000372485	0.00143373	0.00216361	0.00217854	0.00175378	0.00225152	0.00175781	0.001588	0.00235077	0.00100214	0.00565748	0	0	0	0.00281694	0.000867618	0.0027085	0.00246795	0.00592175	0.00178025	0	0	0
D_0__Bacteria;D_1__Bacteroidetes;D_2__Bacteroidia;D_3__Bacteroidales;D_4__Marinifilaceae;D_5__Odoribacter	Odoribacter	0.00372664	0.00456967	0.00739412	0.00426219	0.00699842	0.00359733	0.00416468	0.00432272	0.0033026	0.00562201	0.00316774	0.00274308	0.00312471	0.0031968	0.00192246	0.0087221	0.000816104	0.00184564	0	0	0	0.00589228	0.00684234	0.00680183	0.00560853	0.00236447	0.00642705	0.00411511	0.00450341	0.0037349	0.00363348	0.00279297	0.00279268	0.00236885	0.00276266	0.0040184	0	0	0	0.00204729	0.00246161	0.00543148	0.0025766	0.00414522	0.00164117	0.00400978	0.00604615	0.00831941
D_0__Bacteria;D_1__Bacteroidetes;D_2__Bacteroidia;D_3__Bacteroidales;D_4__Marinifilaceae;D_5__Sanguibacteroides	Sanguibacteroides	0	0	0	0	0	0	0	0	0	0	0	0	0	0	0	0	0	0	0	0	0	0.000357108	0.00032174	0.000218708	0	0	0	0	0	0	0	0	0	0.000216994	0	0.00105747	0	0	0	0	0	0	0	0	0	0	0	0
D_0__Bacteria;D_1__Bacteroidetes;D_2__Bacteroidia;D_3__Bacteroidales;D_4__Muribaculaceae;__	U.m. of Muribaculaceae family	0.00761769	0.00570532	0.00109829	0.289073	0.00409482	0.00549375	0.00923126	0.0157963	0.0128191	0	0	0	0.0006923	0.00370277	0.00158425	0	0	0	0	0	0	0.0289907	0.0219105	0.0249765	0.000460006	0.00051824	0.000741583	4.24238e-05	3.25156e-05	0.000119084	0.00190991	0.00169922	0.00160625	0.033381	0.00208553	0.0203564	0.000419586	0.000509913	0.000350431	0.00407918	0.00359153	0.00485212	0.00242138	0.00274938	0.00333797	0.00374898	0.00138673	0.00225762
D_0__Bacteria;D_1__Bacteroidetes;D_2__Bacteroidia;D_3__Bacteroidales;D_4__Porphyromonadaceae;D_5__Porphyromonas	Porphyromonas	0	0	0	0	0	0.000234609	0	0	0	0	0	0	0	0	0	0	0	0	0	0	0	0	0	0	0	0	0	0.000141413	0.000211351	0.000162387	0	7.8125e-05	9.12642e-05	0	0	0	0	0	0	0	0	2.89679e-05	0	0	0	0	0	0
D_0__Bacteria;D_1__Bacteroidetes;D_2__Bacteroidia;D_3__Bacteroidales;D_4__Prevotellaceae;__	U.m. of Prevotellaceae family	0	0	0	0	0	0	0	0.000278413	0	0	0	0	0	0	0	4.22378e-05	0	0	0	0	0	0	0	0	0	0	0	0	0	0	0	9.76563e-05	5.47585e-05	0	0	0	0	0	0	0	0	0	0	0	0	0	0	0
D_0__Bacteria;D_1__Bacteroidetes;D_2__Bacteroidia;D_3__Bacteroidales;D_4__Prevotellaceae;D_5__Alloprevotella	Alloprevotella	0	0	0	0	0	0	0	0	0.000172174	0	0	0	0	0	0	0	0	0	0	0	0	0	0	0	0	0	0	0	0	0	6.21108e-05	0	0	0	0	0	0	0	0	0	0	0	0	0	0	0	0	0
D_0__Bacteria;D_1__Bacteroidetes;D_2__Bacteroidia;D_3__Bacteroidales;D_4__Prevotellaceae;D_5__Paraprevotella	Paraprevotella	0	0.000324473	0	0	0	0	0	0	0	0	0	0	0	0	0	0	0	0	0	4.01091e-05	0	0	0	0	0	0	0	0	0	0	0	0	0	0.0378293	0.00885675	0.00843335	0	0	0	0	0	0	0	0	0	0	0	0
D_0__Bacteria;D_1__Bacteroidetes;D_2__Bacteroidia;D_3__Bacteroidales;D_4__Prevotellaceae;D_5__Prevotella	Prevotella	0	0	0	0	0	0	0	0	0	0	0	0	0	0	0	8.44755e-05	0	0.000260999	0	0	0	0	0	0	0	0	0	0.000212119	0.000162578	0.000173213	0	0	0	0	0	0	0	0	0	9.23588e-05	0	8.69036e-05	0	0	0	0	0	0
D_0__Bacteria;D_1__Bacteroidetes;D_2__Bacteroidia;D_3__Bacteroidales;D_4__Prevotellaceae;D_5__Prevotella 2	Prevotella 2	0	0	0	0	0	0	0	0	0	0	0	0	0	0	0	0	0	0	0	0	0	0	0	0	0	0	0	0	0	0	0	0	0	0	0	0	0	0	0	0	0	0	0	0	0	0.161108	0.0575771	0.0123369
D_0__Bacteria;D_1__Bacteroidetes;D_2__Bacteroidia;D_3__Bacteroidales;D_4__Prevotellaceae;D_5__Prevotella 7	Prevotella 7	0.0782229	0.11873	0	0	0	0.0139788	0	0	0	0	0	0	0	0	0	0	0	0	0	0	0	0	0	0	0	0	0	0	0	0	0	0	0	0	0	0	0	0	0	0	0	0	0	0	0	0	0	0
D_0__Bacteria;D_1__Bacteroidetes;D_2__Bacteroidia;D_3__Bacteroidales;D_4__Prevotellaceae;D_5__Prevotella 9	Prevotella 9	0	0	0	0	0	0	0	0	0	0	0	0	0	0	0	0.000549091	0	0	0.00072737	0.000601636	0	0.19714	0.141598	0.202852	0.000619239	0	0	0	0	0	0.000295026	0.000273438	0.000109517	0.155368	0.194713	0.0325173	0	0.000629893	0	0	0	0	0	0	0	0	0	0
D_0__Bacteria;D_1__Bacteroidetes;D_2__Bacteroidia;D_3__Bacteroidales;D_4__Prevotellaceae;D_5__Prevotellaceae NK3B31 group	Prevotellaceae NK3B31 group	0	0.000865262	0	0	0	0	0	0	0	0	0	0	0	0	0	0	0	0	0	0	0	0.000211018	0	0	0.000230003	0	0	0	0	0	0	0	0	0	0	0	0	0	0	0	0	0.000101388	0	0	0	0	0	0
D_0__Bacteria;D_1__Bacteroidetes;D_2__Bacteroidia;D_3__Bacteroidales;D_4__Rikenellaceae;D_5__Alistipes	Alistipes	0.0796295	0.0611903	0.0307057	0.0222906	0.0139522	0.155037	0.0248289	0.0319882	0.0151513	0.023903	0.0017551	0.00230366	0.00935541	0.0188818	0.0093453	0.00530084	0.00224429	0.00132364	0.0028712	0.00310845	0.00928067	0.085154	0.0469204	0.0572578	0.0554484	0.0164217	0.0436792	0.0663367	0.0555854	0.0529165	0.0275151	0.0215234	0.0351915	0.0294931	0.0248639	0.0776714	0.0268955	0.0402232	0.0514258	0.015778	0.0318597	0.032502	0.058315	0.0688615	0.0435327	0.00909535	0.0188226	0.0252604
D_0__Bacteria;D_1__Bacteroidetes;D_2__Bacteroidia;D_3__Bacteroidales;D_4__Rikenellaceae;D_5__Rikenellaceae RC9 gut group	Rikenellaceae RC9 gut group	0	0	0	0	0	0	0	0	0	0	0	0	0	0	0	0	0	0	5.7424e-05	0	0	0	0	0	0	0	0	2.82825e-05	3.25156e-05	2.16516e-05	0	0	0	0	0	0	0	0	0	0	0	0	0	0	0	0	0	0
D_0__Bacteria;D_1__Bacteroidetes;D_2__Bacteroidia;D_3__Bacteroidales;D_4__Tannerellaceae;D_5__Parabacteroides	Parabacteroides	0.0470032	0.0265257	0.0485568	0.027223	0.0410822	0.0297562	0.0109555	0.0198259	0.00871825	0.0405614	0.0486933	0.013995	0	0	0	0.018648	0.0160274	0.0181581	0.0441016	0.117139	0.0612759	0.0219297	0.0234227	0.0174748	0.00845703	0.00535244	0.00926979	0.0362724	0.0333122	0.0282553	0.0264903	0.0239258	0.0194758	0.0437967	0.0168739	0.0255116	0.0146436	0.0195567	0.020544	0.0152546	0.0122677	0.0361664	0.0192779	0.0392527	0.0154937	0.0114751	0.0145884	0.020763
D_0__Bacteria;D_1__Bacteroidetes;D_2__Bacteroidia;D_3__Flavobacteriales;D_4__Flavobacteriaceae;D_5__Flavobacterium	Flavobacterium	0	0	0	0	0	0	0	0	0	0	0	0	0	0	0	0	0	0	0	0	0	6.49287e-05	0	0	0	0	0	0	0	0	0	0	0	0	0	0	0	0	0	0	0	0	0	0	0	0	0	0
D_0__Bacteria;D_1__Cyanobacteria;D_2__Melainabacteria;D_3__Gastranaerophilales;__;__	U.m. of Gastranaerophilales order	0	0	0.00134579	0	0	0	0	0	0	0	0	0	0.000299373	0.0254594	0.00553597	0	0	0	0	0	0	0	0	0	0	0	0	0.000282825	0.00029264	0.0003356	0.00116458	0.000800781	0.000730114	0	0	0	0.00155247	0.000149975	0.00720575	0.0015701	0.00147293	8.69036e-05	0.000217304	0.000817765	0.0018637	0	0	0
D_0__Bacteria;D_1__Cyanobacteria;D_2__Melainabacteria;D_3__Gastranaerophilales;D_4__Clostridium sp. CAG:306;D_5__Clostridium sp. CAG:306	Clostridium sp. CAG:306	0	0	0	0	0	0	0	0	0	0	0	0	0	0	0	0	0	0	0	0	0	0	0	0	0	0	0	0	0	0	0	0	0	0	0	0	0	0	0	0	0	0	0	0	0	0	0	0
D_0__Bacteria;D_1__Cyanobacteria;D_2__Oxyphotobacteria;__;__;__	U.m. of Oxyphotobacteria class	0	0	0	0	0	0	0	0	0	0	0	0	0	0	0	0	0	0	0	0	0	0	0	0	0	0	0	0	0	0	0	0	0	5.42486e-05	0	0	0	0	0	0	0	0	0	0	0	0	0	0
D_0__Bacteria;D_1__Cyanobacteria;D_2__Oxyphotobacteria;D_3__Chloroplast;__;__	U.m. of Chloroplast order	0	0	0	5.15588e-05	0	0	0	0	4.69564e-05	0	0	0	0	0	0	6.33566e-05	0	0	0	0.0004412	0.000614808	0	0	0	0	7.28774e-05	0	0	0	0	0	0	0	0	0	0	0	0	0	0	0	0	4.65651e-05	0	0	0	5.54693e-05	0
D_0__Bacteria;D_1__Cyanobacteria;D_2__Oxyphotobacteria;D_3__Chloroplast;D_4__Daucus carota subsp. sativus;D_5__Daucus carota subsp. sativus	Daucus carota subsp. sativus	0	0	0	0	0	0	0	0	0	0	0	0	0	0	0	0	0	0	0	0	0	0.000357108	0	0	0	0	0	0	0	0	0	0	0	0	0	0	0	0.00011998	0	0	0	0	0	0	0	0	0	0
D_0__Bacteria;D_1__Deinococcus-Thermus;D_2__Deinococci;D_3__Thermales;D_4__Thermaceae;D_5__Thermus	Thermus	0	0	0	0	0	0	0	0	0	0	0	0	0	0	0	0	0	0	0	0	0	0	0	0	0	0	0	0	0	0	0	0	0	0	0	0	0	0	0	0	0	0	0	0	0	0	0	0
D_0__Bacteria;D_1__Epsilonbacteraeota;D_2__Campylobacteria;D_3__Campylobacterales;D_4__Campylobacteraceae;D_5__Campylobacter	Campylobacter	0	0	0	0	0	0	0	0.000161186	0	0	0	0	0	0	0	0	0	0	0	0	0	3.24644e-05	0	0	0.000265388	0.000178145	0.000222475	0.000339391	0.000178836	0.000173213	0	0	0	0	0	0	0	0	0	0	0	0	0	0	0	0	0	0
D_0__Bacteria;D_1__Epsilonbacteraeota;D_2__Campylobacteria;D_3__Campylobacterales;D_4__Helicobacteraceae;D_5__Helicobacter	Helicobacter	0	0	0	0	0	0	0	0	0	0	0	0	0	0	0	0	0	0	0	0	0	0	0	0	0	0	0	0.000212119	0.000211351	0.000173213	0	0	0	0	0	0	0	0	0	0	0	0	0	0	0	0	0	0
D_0__Bacteria;D_1__Fibrobacteres;D_2__Fibrobacteria;D_3__Fibrobacterales;D_4__Fibrobacteraceae;D_5__Fibrobacter	Fibrobacter	0	0	0	8.59313e-05	0	0	0	0	0	0	0	0	3.74216e-05	0	0	0	0	0	0	0	0	0	0	0	0	0	0	0	0	0	0	0	0	0	0	0	0	0	0	0	0	0	0	0	0	0	0	0
D_0__Bacteria;D_1__Firmicutes;__;__;__;__	U.m. of Firmicutes phylum	0.000712446	0.000162237	9.28132e-05	0	0	0.000918884	0.0011937	0.000146533	0.000375652	0	0	0	0	0	0	0	0	0	0	0	0	0	0	0	0	0	0.000395511	0	0	0	0	0	0	0.00385165	0.00517321	0.0131655	0	0	0	0	0	0	0.000232825	0.00183292	0.00038943	0	0	0
D_0__Bacteria;D_1__Firmicutes;D_2__Bacilli;D_3__Bacillales;D_4__Family XI;D_5__Gemella	Gemella	0	0	0	0	0	0	0	0	0	0	0	0	0	0.000298981	0	0	0	7.45712e-05	0	0	0	0.00014609	0	0	0	0.000113365	0	0	4.87734e-05	3.24774e-05	0	0	0	0	0	0	0	0	0	0	0	0	0	0	0	0	0	0
D_0__Bacteria;D_1__Firmicutes;D_2__Bacilli;D_3__Bacillales;D_4__Planococcaceae;D_5__Lysinibacillus	Lysinibacillus	0	0	0	0	0	0	0	0	0	0	0	0	0	0	0	0.000337902	0	0	0	0	0	0	0	0	0	0	0	0	0	0	0	0	0	0	0	0	0	0	0	0	0	0	0	0	0	0	0	0
D_0__Bacteria;D_1__Firmicutes;D_2__Bacilli;D_3__Bacillales;D_4__Staphylococcaceae;D_5__Staphylococcus	Staphylococcus	0	0.000243355	0	0	0	0	0	0	0	0	0	0	0	0	0	0	0	0	0	0	0	0	0	0	0	0	0	0	0	0	0	0	0	0	0	0	0	0	0	0	0	0	0	0	0	0	0	0
D_0__Bacteria;D_1__Firmicutes;D_2__Bacilli;D_3__Lactobacillales;__;__	U.m. of Lactobacillales order	0	0	0	0	0	0	0	0	0	0	0	0	0	0	0	0	0.000204026	0	0	0	0	0	0	0	0	0	0	0	6.50311e-05	0	0	0	0	0	0	0	0	0	0	0	0	0	0	0	0	0	0	0
D_0__Bacteria;D_1__Firmicutes;D_2__Bacilli;D_3__Lactobacillales;D_4__Carnobacteriaceae;__	U.m. of Carnobacteriaceae family	3.65357e-05	0	0	0	0	0	0	0	0	0	0.000278247	0	0	0	0	0	0	0	0	0.000140382	0	0.000211018	0	0	0	0	0	0	0	0	0	0	0	0	0	0.000105747	6.29379e-05	0	0	0	0	0	0	0	0	0	0	0
D_0__Bacteria;D_1__Firmicutes;D_2__Bacilli;D_3__Lactobacillales;D_4__Enterococcaceae;D_5__Enterococcus	Enterococcus	0	0	0	0	0	0	0	0	0	0	0	0	0	0	0	0	0	0	0	0	0	0	0	0	0	0	0	0	0	0	0	0	0	0	0	0	0	0	0	0	0	0	0	0	0	0	0	0
D_0__Bacteria;D_1__Firmicutes;D_2__Bacilli;D_3__Lactobacillales;D_4__Lactobacillaceae;D_5__Lactobacillus	Lactobacillus	0	0.000108158	0.00013922	0.000189049	0	0.000449667	0	0	0.000109565	0	6.4211e-05	7.98956e-05	0	0	0.000231407	0.000422378	0	0	0	0	0	0.000990163	0	0.00026245	0.000601546	0.00121462	0.000296633	8.48476e-05	0.000162578	9.74321e-05	0	0	0	0	0	0	0	0	0	0	0	0	0	0	0	0	0.000129428	0
D_0__Bacteria;D_1__Firmicutes;D_2__Bacilli;D_3__Lactobacillales;D_4__Leuconostocaceae;D_5__Weissella	Weissella	0	0	0	0	0	0.000117304	0	0	0	0	0.000171229	0	0	0	0	0	0	0	0	0	0.000146383	0	0	0	0	0	0	0	0	0	0	0	0	0	0	0	0	0	0	0	0	0	0	0	0	0	0	0
D_0__Bacteria;D_1__Firmicutes;D_2__Bacilli;D_3__Lactobacillales;D_4__Streptococcaceae;D_5__Lactococcus	Lactococcus	0	0	0	0	0	0	0	0	0	0	0	0	0	0	0	0	0	0	0	0	0	0	0	0	0	0.000283412	0	0	0	0	0	0	0	0	0	0	0	0	0	0	0.00106939	0	0	0	0	0	0	0
D_0__Bacteria;D_1__Firmicutes;D_2__Bacilli;D_3__Lactobacillales;D_4__Streptococcaceae;D_5__Streptococcus	Streptococcus	0.00126048	0.00348809	0.000495004	0.00218266	0.000506269	0.00054742	0.00015916	0.0013188	0.000579129	0.000282987	0.000192633	0.00159791	0.000149687	0.000689957	0.000284809	0.00128825	0.00142818	0.000540641	0.000363685	0.00114311	0.00093685	0.00154206	0.000150145	0.000546771	0.00205233	0.00972509	0.00138429	0.00114544	0.00117056	0.000833586	4.65831e-05	0.000390625	0.000182528	0.000325491	0.000568782	0.000660921	0.000902111	0	0.00032853	0.00029247	0.000887795	0.000564874	0.000217304	0.000211491	0.000500695	0.000684597	0.000425264	0.000319977
D_0__Bacteria;D_1__Firmicutes;D_2__Clostridia;__;__;__	U.m. of Clostridia class	0	0	0	0	0	0.000215058	0	0	0	0	0	0	0	0	0	0	0	0	0	0	0	0	0	0	0	0	0	0	0	0	0	0	0	0.000289326	0	0.000581611	0	0	0	0.000200111	0.000161417	0.000202775	0.00170739	0.000578075	0.000917942	0	0	0
D_0__Bacteria;D_1__Firmicutes;D_2__Clostridia;D_3__Clostridiales;__;__	U.m. of Clostridiales order	0.00200946	0.0029473	0.000912663	0.000807754	0.00186128	0.00168136	0.000689692	0.000879198	0.000892172	0	0	0	0	0	0	0	0	0	0	0	0	0.00168815	0.00153363	0.00183715	0.00175156	0.000809749	0.000791022	0.00250301	0.00162578	0.00174295	0.00054347	0.000332031	0.000328551	0.00282093	0.000325018	0.00304024	0.000419586	0.000209964	0.000722765	0.00631119	0.011844	0.0109209	0.00217304	0.002411	0.00472879	0.00185819	0.000536203	0.00286202
D_0__Bacteria;D_1__Firmicutes;D_2__Clostridia;D_3__Clostridiales;D_4__Christensenellaceae;__	U.m. of Christensenellaceae family	0	0.000216316	0	0	0	0.00027371	0	0.00017584	0	0.000226389	0	0	0	0	0	0	0	0	0	0	0	0	0	0	0.000106155	0.000364387	0	0.000452521	0.000422702	0.000389728	7.76385e-05	0	0	0.000144663	0	0.000237932	0	0	0	0	0.00104921	0.000217259	0.00027939	0	0	0	0	0
D_0__Bacteria;D_1__Firmicutes;D_2__Clostridia;D_3__Clostridiales;D_4__Christensenellaceae;D_5__Christensenellaceae R-7 group	Christensenellaceae R-7 group	0.0362251	0.0114647	0.00013922	0.000498402	0.000655171	0.0118282	0.00318319	0.00328234	0.00599477	0.000377316	0.000171229	0.000412794	9.35541e-05	0	0	0.00147832	0	0	0	0.000120327	0	0.00413921	0.0252351	0.00599261	0.00537853	0.00110126	0.00180452	0.00451107	0.0042758	0.00365912	0.000605581	0.000683594	0.000602344	0.0589139	0.00379188	0.0484587	4.19586e-05	0.000149975	0	0.198017	0.243942	0.101141	0.00610002	0.0093902	0.0333519	0	0.000166408	0.000515519
D_0__Bacteria;D_1__Firmicutes;D_2__Clostridia;D_3__Clostridiales;D_4__Clostridiaceae 1;__	U.m. of Clostridiaceae 1 family	0.00067591	0.00048671	0.000850787	0.00027498	0.000178683	0	0	0.00540707	0.00405391	0.00135834	0.00500845	0.00151802	0.000130976	0.00499069	0.000427213	0.00204853	0.00124683	0	0	0.000340927	0	0.0023212	0.000675654	0.000459287	0.000690009	0.000437265	0.000197755	0	0.00043896	7.57805e-05	0	0.000351562	0.000529332	0.000397823	0.000704206	0	0.000713297	0	0.000131412	0	0	0	0	0	0	0	0	0
D_0__Bacteria;D_1__Firmicutes;D_2__Clostridia;D_3__Clostridiales;D_4__Clostridiaceae 1;D_5__Clostridium sensu stricto 1	Clostridium sensu stricto 1	0	0	0	0	0	0	0	0	0	0	0	0	0	0.000689957	0	0	0	0	0	0	0	0.00209395	0	0	0	0	0	0	0	0	0	0	0	0	0	0	0	0	0	0	0	0	0	0	0	0	0	0
D_0__Bacteria;D_1__Firmicutes;D_2__Clostridia;D_3__Clostridiales;D_4__Clostridiales vadinBB60 group;__	U.m. of Clostridiales vadinBB60 group family	0.000822053	0.000892302	0	0.000223421	0	0.00185732	0.00103454	0.000864545	0.00173739	0	0	0	0	0	0	0	0	0	0	0	0	0.00540532	0.00286349	0.00317127	0.00168079	0.000307705	0.000692144	0	0	0	0.000295026	9.76563e-05	0.000182528	0.0006329	0.000189594	0.00132184	0.000125876	0.000389934	0.000438039	0.00220122	0.00389419	0.00524319	0.00242138	0.00348255	0.00166898	0	0	0
D_0__Bacteria;D_1__Firmicutes;D_2__Clostridia;D_3__Clostridiales;D_4__Clostridiales vadinBB60 group;D_5__uncultured Clostridia bacterium	uncultured Clostridia bacterium	0	0	0	0	0	0	0	0	0	0	0	0	0	0	0	0	0	0	0	0	0	0	0	0	0	0	0.000222475	0	0	0	0	0	0	0	0	0	0	0	0	0	0	0	0	0	0	0	0	0
D_0__Bacteria;D_1__Firmicutes;D_2__Clostridia;D_3__Clostridiales;D_4__Clostridiales vadinBB60 group;D_5__uncultured Thermoanaerobacterales bacterium	uncultured Thermoanaerobacterales bacterium	0.00116914	0.000351513	0	0	0	0.00115349	0.000795798	0.00234453	0.000751303	0	0	0	0	0	0	0	0	0	0	0	0	0.00219134	0.000868698	0.0010498	0	0	0	0	0	0	0	0	0	7.23314e-05	0	0	0	0	0	0	0	0	0.00330612	0.00375044	0.00333797	0	0	0
D_0__Bacteria;D_1__Firmicutes;D_2__Clostridia;D_3__Clostridiales;D_4__Defluviitaleaceae;D_5__Defluviitaleaceae UCG-011	Defluviitaleaceae UCG-011	0	0	0	0	0	0	0	0	0	0	0	0	0	0	0	0	0	0	0	0	0	8.11609e-05	0.000128696	0.000349933	0.000866934	0.000145755	0.000296633	0	0	0	9.31663e-05	5.85937e-05	5.47585e-05	0.00025316	0	0	0	0	0	0.000138538	0.000504429	0.000333131	0	0	0	0	0	0.000177765
D_0__Bacteria;D_1__Firmicutes;D_2__Clostridia;D_3__Clostridiales;D_4__Family XI;D_5__Ezakiella	Ezakiella	0	0	0	0	0	0.000430116	0	0.000117226	0	0	0	0	0	0	0	0	0	0	0	0	0	0	0	0	0	0	0	0.000127271	0	5.4129e-05	0	0	0	0	0	0	0	0	0	0	0	0.000202775	0	0	0	0	0	0
D_0__Bacteria;D_1__Firmicutes;D_2__Clostridia;D_3__Clostridiales;D_4__Family XI;D_5__Parvimonas	Parvimonas	0	0	0	0	0	0	0	0	0	0	0	0	0	0	0	0	0	0	0	0	0	0	0	0	0	0	0	0	0	0	0	0	0	0	0	0.000396553	0	0	0	0	0	0	0	0	0	0	0	0
D_0__Bacteria;D_1__Firmicutes;D_2__Clostridia;D_3__Clostridiales;D_4__Family XIII;__	U.m. of Family XIII family	0.00042016	0.00118974	0	0	0	0.00187687	0.000371372	0.000351679	0.000313043	0	0	0	0	0	0	0	0	0	0	0	0	0.000259715	0.000729277	0.00161844	0	0	0	0.000438379	0.000260125	0.000346425	0.000124222	0	0.000219034	0.000524403	0.000379188	0.00169196	0	0	0	0.000446401	0.000322834	0.000289679	0.000294912	0.000310187	0.000528512	0	0	0
D_0__Bacteria;D_1__Firmicutes;D_2__Clostridia;D_3__Clostridiales;D_4__Family XIII;D_5__(Eubacterium) nodatum group	(Eubacterium) nodatum group	0	0	0	0	0	0	0	0	0	0	0	0	0	0	0	0	0	0	0	0	0	0	0	0	0	0	0	0	0	0	0	0	0	0	0	0	0	0	0	0	0	0	0	0	0	0	0	0
D_0__Bacteria;D_1__Firmicutes;D_2__Clostridia;D_3__Clostridiales;D_4__Family XIII;D_5__Family XIII AD3011 group	Family XIII AD3011 group	0	0	0	0	0	0	0	0.00013188	0	0	0	0	0	0	0	0	0	0	0	0	0	0	0	0	0	0	0	0	0	0	0	0	0	0.000307409	0	0	0	0	0	0	0	0	0.000139695	0	0	0	0	0
D_0__Bacteria;D_1__Firmicutes;D_2__Clostridia;D_3__Clostridiales;D_4__Family XIII;D_5__Family XIII UCG-001	Family XIII UCG-001	0	0	0	0	0.000134012	0	0	0	0	0.000207524	0	0	0	0	0	0	0	0	0	0	0	0	0	0	0.000123848	0	0	0	0	0	0	0	0	0	0	0.000185058	0	0	0	0	0	0	0	0	0	0	0	0
D_0__Bacteria;D_1__Firmicutes;D_2__Clostridia;D_3__Clostridiales;D_4__Lachnospiraceae;__	U.m. of Lachnospiraceae family	0.165306	0.146175	0.0584104	0.121558	0.0880014	0.0178498	0.0819142	0.144452	0.235299	0.0971022	0.164166	0.148513	0.0876789	0.0977438	0.0261134	0.11533	0.159276	0.0818978	0.123194	0.144954	0.175162	0.0851053	0.137319	0.0871553	0.164134	0.243654	0.154101	0.0421551	0.0532442	0.0537392	0.0794087	0.104219	0.123426	0.125531	0.121665	0.139534	0.240528	0.171391	0.117548	0.190582	0.127257	0.169549	0.109366	0.0821431	0.14267	0.268003	0.21535	0.190742
D_0__Bacteria;D_1__Firmicutes;D_2__Clostridia;D_3__Clostridiales;D_4__Lachnospiraceae;D_5__(Eubacterium) hallii group	(Eubacterium) hallii group	0.000456696	0.00100046	0	0	0	0	0	0.000805932	0	0	0	0	0	0	0	0	0	0	0	0	0	0	0	0	0	0	0	0.00125857	0.00133314	0.000995973	0	0	0	0	0	0	0	0	0	0	0	0	0	0	0	0	0	0
D_0__Bacteria;D_1__Firmicutes;D_2__Clostridia;D_3__Clostridiales;D_4__Lachnospiraceae;D_5__(Eubacterium) ventriosum group	(Eubacterium) ventriosum group	0.00538901	0.0010275	0.00479535	0.0008765	0.000923196	0	0.00100801	0.00172909	0.000359999	0.0020941	0.00460179	0.000386162	0.00649266	0.000459971	0.00133504	0.000274545	0	0	0	0	0	0	0.000150145	0	0.00240619	0.000202437	0	0.000608075	0.000666569	0.00202442	0.000232916	0.000234375	0.00109517	0.00220611	0.00682538	0.0035161	0.000692317	0	0.000700863	0.00469491	0.00573031	0.00541699	0.00426846	0.0023123	0.00297636	0.000945395	0.000480734	0.00255982
D_0__Bacteria;D_1__Firmicutes;D_2__Clostridia;D_3__Clostridiales;D_4__Lachnospiraceae;D_5__ASF356	ASF356	0	0	0	0	0	0	0	0	0	0	0	0	0	0	0	0	0	0	0	0	0	0	0	0	0.000530776	0.00019434	0.00123597	0	0	0	0	0	0	0	0	0	0	0	0	0	0	0	0	0	0	0	0	0
D_0__Bacteria;D_1__Firmicutes;D_2__Clostridia;D_3__Clostridiales;D_4__Lachnospiraceae;D_5__Blautia	Blautia	0.0236386	0.0156288	0.000479535	0	0	0	0.00100801	0.00996425	0.00286434	0.0007169	0	0.000985379	0.00297502	0.00370277	0.00218947	0.00371692	0.00410319	0.000820283	0.00204812	0.00439195	0.00389378	0.00766159	0.00114754	0.00494281	0.000849242	0	0.00133485	0.00371915	0.00409696	0.00297709	0	0.000820312	0	0.00256777	0.00658162	0.00185058	0.00178324	0.00266955	0.00216829	0.0013392	0.00197736	0	0.00307329	0.00186112	0.00656467	0.00391198	0.00249612	0.0014399
D_0__Bacteria;D_1__Firmicutes;D_2__Clostridia;D_3__Clostridiales;D_4__Lachnospiraceae;D_5__Hungatella	Hungatella	0	0	0	0.000515588	0	0	0	0	0	0	0	0	0.000336795	0	0	0.000485734	0	0	0.00122504	0	0.00143455	0	0	0	0.000513084	0.0003239	0	0.00066464	0.000487734	0.000433032	0	0	0	0	0	0	0	0	0	0	0	0	0	0	0	0	0	0
D_0__Bacteria;D_1__Firmicutes;D_2__Clostridia;D_3__Clostridiales;D_4__Lachnospiraceae;D_5__Lachnoclostridium 5	Lachnoclostridium 5	0	0	0	0	0	0	0	0	0	0	0	0	0	0	0	0	0	0	0	0	0	0.00014609	0	0	0	0	0	0	0	0	0	0	0	0	0	0	0	0	0	0	0	0	0	0	0	0	0	0
D_0__Bacteria;D_1__Firmicutes;D_2__Clostridia;D_3__Clostridiales;D_4__Lachnospiraceae;D_5__Lachnospira	Lachnospira	0.00586398	0.0189276	0.00109829	0.022239	0.00961911	0	0	0.0158988	0	0	0	0	0.0576855	0.0456981	0.0409057	0.107685	0.146377	0.0700783	0	0	0	0.0178392	0.0103279	0.0123789	0.0431521	0.0682214	0.00348544	0.00100403	0.0214115	0.0134023	0.0113352	0.0453711	0.0166648	0.0189689	0.0128653	0.00557817	0.0246717	0.0139476	0.0227342	0.0130688	0.0151329	0.0130935	0.00425294	0.00218541	0.00531293	0.046683	0.0326529	0.0286913
D_0__Bacteria;D_1__Firmicutes;D_2__Clostridia;D_3__Clostridiales;D_4__Lachnospiraceae;D_5__Lachnospiraceae UCG-010	Lachnospiraceae UCG-010	0	0.00048671	0.00205736	0.000464029	0.000938086	0	0	0	0.000453912	0	0.00128422	0.000798956	0	0	0	0.000718042	0.000861444	0.000708427	0	0	0	0.0024186	0.00186609	0.00557706	0.000707702	0.000542532	0	0	0.000471476	0	0.0054347	0.00404297	0.0035593	0.00177212	0.00130007	0.00364828	0.00413292	0.000929842	0.00229971	0.00123145	0.00203789	0.00149185	0.000294912	0.000394783	0	0.00570497	0.00630501	0.0067373
D_0__Bacteria;D_1__Firmicutes;D_2__Clostridia;D_3__Clostridiales;D_4__Lachnospiraceae;D_5__Tyzzerella	Tyzzerella	0	0	0	0	0	0	0.000185686	0.0017877	0.00120522	0	0	0	0.00538872	0.00190888	0.00105023	0	0	0	0.000114848	0.000140382	0.00207864	0	0	0	0	0	0	0	0	0.00114753	0	0	0	0	0	0	0	0	0	0	0	0	0	0	0	0	0	0
D_0__Bacteria;D_1__Firmicutes;D_2__Clostridia;D_3__Clostridiales;D_4__Lachnospiraceae;D_5__Tyzzerella 3	Tyzzerella 3	0	0.000567828	0.00103641	0.0043825	0.00332053	0	0	0	0	0.000320718	0.00892532	0.000479374	0.00166526	0.000620961	0.000498416	0	0	0.000298285	0	0	0	0	0	0	0	0	0	0	0	0.000389728	0	0	0.000766619	0	0	0	0	0	0	0	0	0	0.000481172	0.00022559	0.000361613	0	0	0
D_0__Bacteria;D_1__Firmicutes;D_2__Clostridia;D_3__Clostridiales;D_4__Peptococcaceae;__	U.m. of Peptococcaceae family	0	0	0	0	0	0	0	0	0	0	0	0	0	0	0	0	0	0	0	0	0	0	0	0	0	0	0	2.82825e-05	0	0	6.21108e-05	5.85937e-05	5.47585e-05	0	0	0	0	0	8.76079e-05	0	0	0	0	0	0	0	0	5.33295e-05
D_0__Bacteria;D_1__Firmicutes;D_2__Clostridia;D_3__Clostridiales;D_4__Peptococcaceae;D_5__Peptococcus	Peptococcus	0	0	0	0	0	0.000156406	0.000132633	0.000659399	0.000469564	0	0	0	0	0	0	0	0	0	0	0	0	0	0	0	0	0	0	0	0	0	0	0	0	0.000162746	0	0.000449426	0	0	0	4.61794e-05	0	0	0.00018626	0.000126895	0.000556328	0	0	0
D_0__Bacteria;D_1__Firmicutes;D_2__Clostridia;D_3__Clostridiales;D_4__Peptostreptococcaceae;__	U.m. of Peptostreptococcaceae family	0.000621107	0.000784144	0.00112923	0.000928058	0.000312695	0.000117304	0.00145896	0.00250571	0.00574434	0.00177338	0.00184071	0.000998695	0.000617457	0.00273683	0.00106803	0.00289329	0.00201759	0.000708427	0.000325402	0.00172469	0.000204936	0.0226601	0.000278841	0.00026245	0.00153925	0.0006478	0.00286745	0.000325249	0.000780374	0.000378903	0.000419248	0.0009375	0.000438068	0.000669066	0.00167926	0.000978163	0.00226577	0.000239959	0.000240922	9.23588e-05	0.000121063	0.000159323	0.000232825	0	0	0.000847596	0.00183049	0.000515519
D_0__Bacteria;D_1__Firmicutes;D_2__Clostridia;D_3__Clostridiales;D_4__Ruminococcaceae;__	U.m. of Ruminococcaceae family	0.0107598	0.0113295	0.0190576	0.00921184	0.0171982	0.0180062	0.00591543	0.00411758	0.00577564	0.0110554	0.00667794	0.00929452	0.0150061	0.00772751	0.00777885	0.0250259	0.00689155	0.00639448	0.0108531	0.00453233	0.0230699	0.00743434	0.00877278	0.0143691	0.0150564	0.00392728	0.00805854	0.0184402	0.0182575	0.0170939	0.00510862	0.00564453	0.0113168	0.0149184	0.00473985	0.0211759	0.00165737	0.00533909	0.00317579	0.00712702	0.00986663	0.0116741	0.0355602	0.0191893	0.0358275	0.00746536	0.00673027	0.0120347
D_0__Bacteria;D_1__Firmicutes;D_2__Clostridia;D_3__Clostridiales;D_4__Ruminococcaceae;D_5__(Eubacterium) coprostanoligenes group	(Eubacterium) coprostanoligenes group	0.00215561	0.00183868	0.0016397	0.000378098	0.00483933	0.0122974	0.00875378	0.0147266	0.0126	0.000169792	0	0	0	0.000597962	0.000569618	0.000506853	0.000476061	0	0	0	0	0.00771029	0.00865481	0.0212147	0.000778472	0.000599215	0.000593266	0.00637771	0.0051212	0.00486078	0.000279499	0.000195313	0.00038331	0.00417714	0.00796295	0.0280759	0.000398607	0.0017697	0.000810373	0.0122375	0.0397086	0.0162075	0.0394096	0.00277758	0.0162726	0.000912795	0.000258857	0.00200875
D_0__Bacteria;D_1__Firmicutes;D_2__Clostridia;D_3__Clostridiales;D_4__Ruminococcaceae;D_5__Acetanaerobacterium	Acetanaerobacterium	0	0	0	0	0	0.000371464	0	0	0	0	0	0	0	0	0	0	0	0	0	0	0	0	0	0	0	0	0	0	0	0	0	0	0	0	0	0	0	0	0	0	0	0	0	0	0	0	0	0
D_0__Bacteria;D_1__Firmicutes;D_2__Clostridia;D_3__Clostridiales;D_4__Ruminococcaceae;D_5__Anaerofilum	Anaerofilum	0	0	0	0.00013749	0.000193573	0	0	0	0	0	0	0	0	0	0	0	0	0	0	0	0	0.000162322	0.00016087	0	0	0.000170047	0	0	0	0	0	0	0	0	0	0	0	0	0	0	0	0	0.000139695	0	0	0	0	0
D_0__Bacteria;D_1__Firmicutes;D_2__Clostridia;D_3__Clostridiales;D_4__Ruminococcaceae;D_5__Anaerotruncus	Anaerotruncus	0.000785517	0	0.000556879	0.000704637	0.000655171	0	0	0.000293066	0.000266086	0.000339584	0	0	0	0.000183988	0.000195806	0	0	0	0.00112934	0	0.000790468	0.00014609	0.000546958	0	0.00125617	0.000218632	0.000395511	0	0	0	0.000279499	0.000273438	0.000200781	0.000795646	0	0.00274943	0	0	0	0.00237054	0.0030064	0.0018974	0	0.000549877	0	0.000912795	0	0.000497742
D_0__Bacteria;D_1__Firmicutes;D_2__Clostridia;D_3__Clostridiales;D_4__Ruminococcaceae;D_5__Angelakisella	Angelakisella	0.00042016	0	0	0	0	0	0	0.000117226	0	0	0	0	0	0	0	0	0	0	0	0	0	0	0	0	0.000778472	9.71699e-05	0.000271914	0	0	0	0.00020186	0	0.00025554	0.000470154	0	0.000793105	0	0.000389934	0	0	0.00028248	0	0.000356999	0.000338386	0	0	0	0.000177765
D_0__Bacteria;D_1__Firmicutes;D_2__Clostridia;D_3__Clostridiales;D_4__Ruminococcaceae;D_5__Butyricicoccus	Butyricicoccus	0.00383625	0.002055	0.00293908	0.00207954	0.00436285	0	0.000689692	0.0011283	0.00150261	0.0161491	0.00714882	0.0187222	0.00044906	0	0.000195806	0.00314671	0.000725426	0.000503356	0.000229696	0.000260709	0.000585532	0.000308412	0.000311015	0.0005249	0.0026185	0.000404875	0.00113709	0.00055151	0.00125185	0.000649547	9.31663e-05	0	0.00180703	0.00113922	0.0012459	0.00256437	0.00119582	0	0	0.00215504	0.000645669	0.00231743	0.000403564	0.000324286	0.00077886	0.000912795	0.000628652	0.00591958
D_0__Bacteria;D_1__Firmicutes;D_2__Clostridia;D_3__Clostridiales;D_4__Ruminococcaceae;D_5__CAG-352	CAG-352	0	0	0	0	0	0	0	0	0	0	0	0	0	0.00032198	0	0	0	0	0	0	0	0	0	0	0	0	0	0	0	0	0	0	0	0	0	0	0.00146855	0.000689883	0.000941785	0.000230897	0	0	0	0	0	0	0	0
D_0__Bacteria;D_1__Firmicutes;D_2__Clostridia;D_3__Clostridiales;D_4__Ruminococcaceae;D_5__Candidatus Soleaferrea	Candidatus Soleaferrea	0	0	0	0	0	0	0	0	0	0	0	0	0	0	0	0	0	0	0	0	0	0	0	0	0	0	0	0	0	0	0	0	0	0	0	0	0	0	0	0	0	0	0	0	0	0	0	0
D_0__Bacteria;D_1__Firmicutes;D_2__Clostridia;D_3__Clostridiales;D_4__Ruminococcaceae;D_5__Caproiciproducens	Caproiciproducens	0	0	0	0	0	0.000703826	0	0.00013188	0.000109565	0	0	0	0	0	0	0	0	0	0	0	0	0	0.000150145	0	0	0	0	0	0	0	0	0	0	0.000271243	0	0.000872416	0	0.000149975	0	0	0	0	0.000201782	9.86958e-05	0.000139082	0.000423798	0	0.000586625
D_0__Bacteria;D_1__Firmicutes;D_2__Clostridia;D_3__Clostridiales;D_4__Ruminococcaceae;D_5__DTU089	DTU089	0	0	0.000495004	0.000189049	0.000163793	0.000371464	0	0	0	0	0	0	0.000336795	0	0	0.000485734	0	0	0.000401968	0.000681855	0.000614808	0.000308412	0.000182319	0	0.000442313	8.09749e-05	0	0	0.00029264	0	0	0	0	0.000560569	0	0	0	0	0	0	0	0	0.000977866	0.000437081	0.00139082	0	0	0.000284424
D_0__Bacteria;D_1__Firmicutes;D_2__Clostridia;D_3__Clostridiales;D_4__Ruminococcaceae;D_5__Faecalibacterium	Faecalibacterium	0.0633163	0.0425331	0.037017	0.0316915	0.0314482	0.014663	0.0466603	0.0547594	0.066506	0.0408822	0.0460821	0.0505606	0.00471513	0.0189048	0.00375592	0.041393	0.190311	0.0173937	0.000421109	0.00106289	0.000644085	0.0518294	0.0506955	0.0140629	0.0599246	0.0839062	0.0995946	0.0122888	0.0186965	0.0107825	0.0217543	0.0636133	0.0485891	0.094501	0.104277	0.0715381	0.0662946	0.0474819	0.0139297	0.240425	0.0673312	0.155963	0.229178	0.0721325	0.153658	0.127987	0.0941129	0.0845451
D_0__Bacteria;D_1__Firmicutes;D_2__Clostridia;D_3__Clostridiales;D_4__Ruminococcaceae;D_5__Flavonifractor	Flavonifractor	0	0	0.00270705	0.00228577	0.0018315	0.00164226	0	0.000659399	0	0.000830095	0	0.000253003	0.000823276	0	0	0.00946126	0.0005214	0.00303878	0	0	0	0	0.000150145	0	0.000495391	0.000186242	0.000494389	0.000933324	0.00279634	0.000833586	0.00054347	0.000585937	0.000547585	0.000162746	0	0.000634484	0	0.000509913	0.000788471	0	0	0	0.000698476	0.000620374	0	0.000749796	0.000665631	0.000284424
D_0__Bacteria;D_1__Firmicutes;D_2__Clostridia;D_3__Clostridiales;D_4__Ruminococcaceae;D_5__Fournierella	Fournierella	0	0	0	0	0	0	0	0	0	0	0	0	0	0	0	0	0	0	0	0	0	0	0	0	0	0	0	0	0	0	0	0	0	0	0	0	0	0	0	0	0	0	0	0	0	0	0	0
D_0__Bacteria;D_1__Firmicutes;D_2__Clostridia;D_3__Clostridiales;D_4__Ruminococcaceae;D_5__GCA-900066225	GCA-900066225	0	0	0.000201095	0	0	0.0014663	0	0	0	0.000264121	0	0	9.35541e-05	0	8.90028e-05	0.00217524	0	0.000316928	0	0	0	0	0	0.000677996	0.000230003	0.000315802	0.000123597	0	0.000634054	0	0	0	0	0.000470154	0	0.000264368	0	0	0	0.000492581	0.000887795	0.000695229	0.00103995	0	0	0	0	0
D_0__Bacteria;D_1__Firmicutes;D_2__Clostridia;D_3__Clostridiales;D_4__Ruminococcaceae;D_5__Hydrogenoanaerobacterium	Hydrogenoanaerobacterium	0	0	0	0	0	0.000175957	0	0	0	0	0	0	0	0	0	0	0	0	0	0	0	0	0.000235943	0	0.00120309	6.478e-05	0	0	0	0	0	0	0	0.000198911	0	0.00108391	0	0	0	0.0011237	0.0014124	0.000362098	7.76084e-05	0.000140994	0	0	0	0
D_0__Bacteria;D_1__Firmicutes;D_2__Clostridia;D_3__Clostridiales;D_4__Ruminococcaceae;D_5__Intestinimonas	Intestinimonas	0	0	0.000696099	0.000292167	0.000342476	0	0	0	0	0	0	0	0.000149687	0	0	0.00118266	0	0	0.0012059	0	0.000585532	0	0	0	0.000530776	0.000186242	0.000222475	0.00158382	0.00118682	0.000660373	0.000326082	0.000253906	0.00025554	0	0	0.00185058	0	0.000959837	0.000876079	0	0	0.000173807	0	0.000817765	0	0	0	0
D_0__Bacteria;D_1__Firmicutes;D_2__Clostridia;D_3__Clostridiales;D_4__Ruminococcaceae;D_5__Negativibacillus	Negativibacillus	0.00111434	0.00175756	0.0063113	0	0.0013699	0.00174001	0	0.00118692	0.00043826	0.00820662	0.00192633	0.00403473	0.00205819	0.00105793	0.00226067	0.000654685	0	0	0	0	0	0	0	0	0	0	0	0	0.000406445	0.000508812	0.00271735	0.00208984	0.00188004	0.003273	0.00113756	0.0188495	0	0	0.000372333	0.0013546	0	0.00141943	0	0	0	0	0	0
D_0__Bacteria;D_1__Firmicutes;D_2__Clostridia;D_3__Clostridiales;D_4__Ruminococcaceae;D_5__Oscillibacter	Oscillibacter	0	0	0	0	0	0	0	0	0	0	0	0	0	0	0	0	0	0	0	0	0	0	0	0	0	0	0	0	0	0	0	0	0	0	0	0	0	0	0	0	0	0	0	0	0	0	0	0
D_0__Bacteria;D_1__Firmicutes;D_2__Clostridia;D_3__Clostridiales;D_4__Ruminococcaceae;D_5__Oscillospira	Oscillospira	0	0	0.000897194	0.000721823	0.00102743	0	0	0.000337026	0.000547825	0.000773497	0	0	0.000486481	0	0	0.00219636	0	0	0	0	0	0	0.000418262	0.000656125	0.000636931	0.00029151	0	0.00118787	0.0013494	0.00121249	0	0.000332031	0.00038331	0.0011573	0	0.00177127	0	0	0	0.000846623	0	0	0	0	0.000556328	0.00143439	0.000702611	0.000711061
D_0__Bacteria;D_1__Firmicutes;D_2__Clostridia;D_3__Clostridiales;D_4__Ruminococcaceae;D_5__Phocea	Phocea	0	0	0.000603286	0	0.000491379	0	0	0.000190493	0	0.000471645	0	0	0	0	0	0.000485734	0	0.000223714	0	0	0	0.00014609	0	0	0.000300773	0	0.000543828	0	0.00014632	0	0.000419248	0.000332031	0.000328551	0	0	0	0	0	0	0	0	0	0	0.000267889	0	0	0.000573182	0
D_0__Bacteria;D_1__Firmicutes;D_2__Clostridia;D_3__Clostridiales;D_4__Ruminococcaceae;D_5__Ruminiclostridium	Ruminiclostridium	0	0	0	0	0	0	0	0	0	0	0	0	0	0	0	0.00038014	0	0	0	0	0	0	0.000450436	0	0	0	0	0	0	0	0	0	0	0	0	0	0	0	0	0	0	0	0	0	0	0	0	0
D_0__Bacteria;D_1__Firmicutes;D_2__Clostridia;D_3__Clostridiales;D_4__Ruminococcaceae;D_5__Ruminiclostridium 5	Ruminiclostridium 5	0	0.000270395	0.000959069	0.000446843	0.000402037	0.00082113	0	0.000791278	0.000406956	0.000452779	0.000321055	0.00071906	0.000991674	0.000758952	0.000516216	0.00289329	0.000634748	0.00216257	0.000248837	0.000461255	0.000849021	0.000616823	0.000268117	0.000437417	0.0014331	0.00155472	0.00042023	0.00128686	0.00160952	0.00115836	0.000279499	0.000332031	0.00332202	0.000470154	0.000812546	0.000687358	0.00029371	0.000239959	0.000197118	0.000938982	0.00393455	0.000912488	0.000884736	0.000874163	0.000584145	0.000293399	0.000499223	0.000497742
D_0__Bacteria;D_1__Firmicutes;D_2__Clostridia;D_3__Clostridiales;D_4__Ruminococcaceae;D_5__Ruminiclostridium 6	Ruminiclostridium 6	0.00104127	0.00154125	0	0.00170144	0.000223354	0.00054742	0.00626028	0.0053338	0.00990781	0	0	0	0	0	0	0	0	0	0	0	0	0.00678505	0.0257285	0.0138005	0.0983882	0.0491923	0.0902259	7.07064e-05	0.000130062	8.66063e-05	0.00282604	0.00236328	0.0022451	0.00256777	0.000135424	0.000687358	0	0	0	0.00273998	0.00258268	0.00115871	0.00108652	0.00156503	0.00917942	0.00371638	0.00079506	0.0114481
D_0__Bacteria;D_1__Firmicutes;D_2__Clostridia;D_3__Clostridiales;D_4__Ruminococcaceae;D_5__Ruminiclostridium 9	Ruminiclostridium 9	0	0	0.00394456	0.00156395	0.00553918	0.000469217	0.000450952	0.000805932	0.00104869	0.00128287	0	0.000239687	0.00585649	0.00105793	0.00101463	0.0126291	0.00140551	0.00141685	0.00246923	0.000962618	0.00477208	0	0	0	0	0.000728774	0.00113709	0.000325249	0.00278008	0.00171048	0.00147513	0.00160156	0	0.00103072	0	0	0.00104897	0.00107982	0	0	0	0	0	0	0	0.00290139	0.00155314	0.00225762
D_0__Bacteria;D_1__Firmicutes;D_2__Clostridia;D_3__Clostridiales;D_4__Ruminococcaceae;D_5__Ruminococcaceae NK4A214 group	Ruminococcaceae NK4A214 group	0.00341609	0.00435335	0.00125298	0.000756196	0.000893416	0.006745	0.00206908	0.0017877	0.00139304	0.000584839	0.000856146	0.00254334	0	0	0	0	0	0	0	0	0	0.000324644	0.000439711	0.000699867	0.000548469	0.00134418	0.000939339	0.0112989	0.00903933	0.00855238	0	0	0	0.00374315	0.00706915	0.00589542	0.00388117	0	0.000963687	0.00197032	0.0018563	0.00331682	0.00347686	0.00441311	0.00606398	0	0	0
D_0__Bacteria;D_1__Firmicutes;D_2__Clostridia;D_3__Clostridiales;D_4__Ruminococcaceae;D_5__Ruminococcaceae UCG-002	Ruminococcaceae UCG-002	0.00876856	0.0244707	0.0171859	0.00577458	0.0125823	0.017928	0.0247759	0.0237237	0.0170295	0.0407501	0.00460179	0.00941437	0.00112265	0.000735954	0.00151305	0	0	0	0	0	0	0.027822	0.0426734	0.039455	0.0299358	0.0195231	0.0258071	0.016715	0.0145995	0.0135322	0.00771727	0.00597656	0.0151864	0.00978282	0.0125945	0.0218633	0.000650359	0	0.000547549	0.0353119	0.0617824	0.0311115	0.0133642	0.000831865	0.00470097	0.0140831	0.0163819	0.0254026
D_0__Bacteria;D_1__Firmicutes;D_2__Clostridia;D_3__Clostridiales;D_4__Ruminococcaceae;D_5__Ruminococcaceae UCG-003	Ruminococcaceae UCG-003	0.00191812	0.00651651	0	0	0	0.00207238	0.0020956	0.00323838	0.00283304	0.00254688	0.00149826	0.00229034	0	0	0	0	0	0	0	0	0	0.00357108	0.00480465	0.00380552	0.00125617	0.00222681	0.00472141	0	0	0.000140735	0.00287263	0.00201172	0.00202607	0.00269435	0.00314184	0.00264368	0.00323081	0.00215963	0.00479653	0.000677298	0	0.000492454	0	0	0	0	0	0
D_0__Bacteria;D_1__Firmicutes;D_2__Clostridia;D_3__Clostridiales;D_4__Ruminococcaceae;D_5__Ruminococcaceae UCG-004	Ruminococcaceae UCG-004	0.000347089	0	0	0	0	0.00054742	0.000185686	0.000351679	0.000281739	0	0	0	0	0	0	0	0	0	0	0	0	0.000243483	0	0	0	0	0	9.89889e-05	0	8.66063e-05	0	0	0	0	0.000704206	0.000422989	0.000335669	0	0	0	0	0	0	0	0	0	0	0
D_0__Bacteria;D_1__Firmicutes;D_2__Clostridia;D_3__Clostridiales;D_4__Ruminococcaceae;D_5__Ruminococcaceae UCG-005	Ruminococcaceae UCG-005	0.00845801	0.0088419	0.000355784	0.000962431	0.00269514	0.0300495	0.00432384	0.00653537	0.00712173	0.00213183	0.000492284	0.000306266	0.000617457	0.000344978	0	0.000232308	0	0	0	0	0	0.0165406	0.0212241	0.0206023	0.00888165	0.00302037	0.00672369	0.0020222	0.00162578	0.00163469	0.00166146	0.00128906	0.00377834	0.00837236	0.00538989	0.0148839	0.00127974	0.00131978	0.001117	0.0194877	0.035189	0.0193216	0.00538602	0.00351075	0.00987483	0.00107579	0.00138673	0.00172432
D_0__Bacteria;D_1__Firmicutes;D_2__Clostridia;D_3__Clostridiales;D_4__Ruminococcaceae;D_5__Ruminococcaceae UCG-008	Ruminococcaceae UCG-008	0	0	0	0	0	0.000254159	0	0	0	0	0	0	0	0	0	0	0	0	0	0	0	0	0	0	0	0	0	0	0	0	0	0	0	0	0	0	0	0	0	0	0	0	0	0	0	0	0	0
D_0__Bacteria;D_1__Firmicutes;D_2__Clostridia;D_3__Clostridiales;D_4__Ruminococcaceae;D_5__Ruminococcaceae UCG-010	Ruminococcaceae UCG-010	7.30714e-05	0	0	0	0	0	0.000530532	0.000498212	0.000422608	0	0	0	0	0	0	0	0	0	0	0	0	0.000162322	0.000289566	0.000546771	0.00115002	0.000105267	0.00042023	0.000127271	6.50311e-05	7.57805e-05	0.000139749	0	0	0.000361657	0	0.00338392	0	0	0	0.00146235	0.00712254	0.00267953	0.00130382	0.000972859	0.00108484	0	0	7.11061e-05
D_0__Bacteria;D_1__Firmicutes;D_2__Clostridia;D_3__Clostridiales;D_4__Ruminococcaceae;D_5__Ruminococcaceae UCG-013	Ruminococcaceae UCG-013	0.0010778	0.00181164	0.000108282	8.59313e-05	0	0	0.00108759	0.000937811	0.00186261	0.00290533	0.00156247	0.00343551	0.000130976	0.000344978	0.000195806	0.00599776	0.00145085	0.000410142	0.000172272	0.000822236	0.00204936	0.000340876	5.36233e-05	0.000131225	0.00672316	0.00342524	0.00271914	0.00055151	0.00182087	0.000368077	0.000217388	0.000585937	0.00306648	0	0.000243764	0	0.000587421	0.00137977	0.00133602	0.00435626	0.00139222	0.00832826	0.00259212	0.00207261	0.000528512	0.000130399	0.000240367	0.00268425
D_0__Bacteria;D_1__Firmicutes;D_2__Clostridia;D_3__Clostridiales;D_4__Ruminococcaceae;D_5__Ruminococcaceae UCG-014	Ruminococcaceae UCG-014	0.00537075	0.00743585	6.18754e-05	0.000103118	0.000312695	0.028896	0.00472174	0.0459235	0.0197374	0	0	0.00880183	0	0	0	4.22378e-05	0	0	0	0	0	0	0	0	0	4.04875e-05	0	0	4.87734e-05	3.24774e-05	0.00034161	0.000136719	0.000146023	0.0196922	0.0127299	0.0432771	0.0145177	0.053151	0.0199089	0.0065113	0.0184217	0.0008111	0.00149008	0.00217131	0.00906815	0.000391198	0.000536203	0.000675508
D_0__Bacteria;D_1__Firmicutes;D_2__Clostridia;D_3__Clostridiales;D_4__Ruminococcaceae;D_5__Ruminococcaceae V9D2013 group	Ruminococcaceae V9D2013 group	0	0	0	0	0	0	0	0	0	0	0	0	0	0	0	0	0	0	0	0	0	0	0	0	0	0	0	0	0	0	0	0	0	0	0	0.000211495	0	0	0	0	0	0	0	0	0	0	0	0
D_0__Bacteria;D_1__Firmicutes;D_2__Clostridia;D_3__Clostridiales;D_4__Ruminococcaceae;D_5__Ruminococcus 1	Ruminococcus 1	0.0138836	0.0158451	0.000108282	0.0140412	0.000104232	0.000117304	0.140909	0.0452054	0.14544	0	0	0	0	0.000206987	0.000284809	0	0	0	0	0	0	0.00102263	0.000203769	0.000612383	0.00293696	0.00276125	0.0035596	0.00277169	0.00229235	0.00203525	0.0594867	0.0450586	0.0438433	0.00645558	0.00400856	0.00195633	0.00698611	0.00557905	0.000876079	0.0140539	0.0133371	0.0189015	0.0241362	0.00497709	0.007121	0.0475306	0.00120183	0.106144
D_0__Bacteria;D_1__Firmicutes;D_2__Clostridia;D_3__Clostridiales;D_4__Ruminococcaceae;D_5__Ruminococcus 2	Ruminococcus 2	0.0098829	0.00110862	0.00767256	0.000721823	0.000282915	0.00492678	0.00363415	0.0141844	0.0105339	0	0	0	0	0	0	0.00019007	0	0	0.00103363	0.00567544	0.00913429	0.00353862	0.000857973	0.00207773	0.0374905	0.0323009	0.0233599	0.049947	0.0393601	0.0378361	0.000124222	0.00015625	0.011335	0.000578651	0	0.0015069	0	0	0	0.0442091	0.0873671	0.0602242	0	0	0	0.00205379	0.00101694	0.00168877
D_0__Bacteria;D_1__Firmicutes;D_2__Clostridia;D_3__Clostridiales;D_4__Ruminococcaceae;D_5__Subdoligranulum	Subdoligranulum	0.0116914	0.00843631	0.00771896	0.00280136	0.0114506	0.00172046	0.00543795	0.0315193	0.0159808	0.00426367	0.00631408	0.0135556	0.000972963	0.00676157	0.00299049	0.00270322	0.00265234	0.000876212	0	0	0	0.0122391	0.00612378	0.00424294	0.0219034	0.037378	0.0302813	0.00388885	0.00364174	0.00290131	0.00499992	0.00394531	0.00830504	0.0114826	0.0111319	0.016946	0.0262661	0.0167072	0.00968067	0.0205344	0.0125905	0.0149474	0.0171515	0.00637293	0.0107093	0.00264059	0.00438207	0.00657731
D_0__Bacteria;D_1__Firmicutes;D_2__Clostridia;D_3__Clostridiales;D_4__Ruminococcaceae;D_5__UBA1819	UBA1819	0	0.000405592	0.000804381	0.000670264	0.000431818	0.00742928	0	0.000410292	0.000156521	0	0	0	0.000823276	0.000206987	0	0.00183734	0	0.000727069	0.000497674	0.000320873	0.00102468	0.000308412	0.000128696	0.000568642	0.000283081	0.000364387	0.000370792	0.00103231	0.00105676	0.000898541	0	0	0.000273793	0.00037974	0.000541697	0.000898853	0	0	0	0.000461794	0.000686023	0.00175256	0.00122621	0.000451181	0.000945758	0.000782396	0.000573182	0.00081772
D_0__Bacteria;D_1__Firmicutes;D_2__Erysipelotrichia;D_3__Erysipelotrichales;D_4__Erysipelotrichaceae;__	U.m. of Erysipelotrichaceae family	0	0	0	0	0	0	0	0	0	0	0	0	0	0	0	0	0	0	0	0	0	0	0	0	0	0	0	9.89889e-05	0.000113804	0.000140735	0	0	0	0	0	0	0	0	0	0	0	0	0	0	0	0	0	0
D_0__Bacteria;D_1__Firmicutes;D_2__Erysipelotrichia;D_3__Erysipelotrichales;D_4__Erysipelotrichaceae;D_5__Catenibacterium	Catenibacterium	0.000274018	0.00110862	0	0	0	0.000215058	0	0	0	0	0	0	0	0	0	0	0	0	0	0	0	0	0	0	0	0	0	0	0	0	0	0	0	0.00130197	0.00484819	0.00179771	0	0	0	0	0	0	0	0	0	0	0	0
D_0__Bacteria;D_1__Firmicutes;D_2__Erysipelotrichia;D_3__Erysipelotrichales;D_4__Erysipelotrichaceae;D_5__Catenisphaera	Catenisphaera	0	0	0	0	0	0	0	0	0	0	0	0	0	0	0	0	0	0	0	0	0	0.000194786	0.000257392	0.000153096	0	0	0	0	0	0	0	0	0	0	0	0	0	0	0	0	0	0	0	0	0	0	0	0
D_0__Bacteria;D_1__Firmicutes;D_2__Erysipelotrichia;D_3__Erysipelotrichales;D_4__Erysipelotrichaceae;D_5__Coprobacillus	Coprobacillus	0	0	0	0	0	0.000742928	0	0.000776625	0	0	0	0	0	0	0	0	0	0	0	0	0	0	0	0	0	0	0	0	0	0	0	0	0	0	0	0	0	0	0	0	0	0	0	0	0	0	0	0
D_0__Bacteria;D_1__Firmicutes;D_2__Erysipelotrichia;D_3__Erysipelotrichales;D_4__Erysipelotrichaceae;D_5__Dielma	Dielma	0	0.000189276	9.28132e-05	0	0.000193573	0.00365599	0	0	0	0	0	0	5.61325e-05	0	0	0.000971468	0	0.0001305	0	0	0	0	0	0	0	0	0	0.000127271	0.000260125	6.49547e-05	0	0	0	0	0	0	0	0	0	6.15726e-05	0	0.000289679	0	0	0	0.000325998	0.000147918	0.000124436
D_0__Bacteria;D_1__Firmicutes;D_2__Erysipelotrichia;D_3__Erysipelotrichales;D_4__Erysipelotrichaceae;D_5__Erysipelatoclostridium	Erysipelatoclostridium	0	0	0	0	0	0.000312812	0.000106106	0	0	0	0	9.32115e-05	0	0	0.000160205	0	0	0	0	0	0	0	0	0	0	2.42925e-05	0	0	0	0	0	0	0	7.23314e-05	5.41697e-05	0	0	0	0	0	0.000100886	0	0.000248347	0	0	0	0	0.000302201
D_0__Bacteria;D_1__Firmicutes;D_2__Erysipelotrichia;D_3__Erysipelotrichales;D_4__Erysipelotrichaceae;D_5__Erysipelotrichaceae UCG-003	Erysipelotrichaceae UCG-003	0.000127875	0.00105454	4.64066e-05	0.00013749	0	0	0.000477479	0.00187562	0.000892172	0.00035845	0.00111299	0.000732376	0.000729722	0.0016329	0.000106803	0.00204853	0.000204026	7.45712e-05	0	0.000501364	0.000585532	0.000162322	2.14493e-05	0	8.84627e-05	8.90724e-05	0.000617986	0	0.000357671	0.000194864	0.000155277	0.000117187	0.000328551	0.0006329	0.000325018	0	0.000251752	0	0.000547549	0.000954375	0.00367224	0.00211465	0.000527737	0.000719069	0.00100139	0	0	0
D_0__Bacteria;D_1__Firmicutes;D_2__Erysipelotrichia;D_3__Erysipelotrichales;D_4__Erysipelotrichaceae;D_5__Erysipelotrichaceae UCG-010	Erysipelotrichaceae UCG-010	0	0	0	0	0	0	0	0	0	0	0	0	0.000130976	0.000183988	0	0	0	0	0	0	0	0	0	0	0	0	0	0	0	2.16516e-05	0	0	0	0	0	0	0	0	0	0	0	0	0	0	0	0	0	0
D_0__Bacteria;D_1__Firmicutes;D_2__Erysipelotrichia;D_3__Erysipelotrichales;D_4__Erysipelotrichaceae;D_5__Faecalibaculum	Faecalibaculum	0	0.000297434	0	0	0	0	0	0	0	0	0	0	0	0	0	0	0	0	0	0	0	0	0	0	0	0	0	0	0	0	0	0	0	0	0	0	0	0	0	0	0	0	0	0	0	0	0	0
D_0__Bacteria;D_1__Firmicutes;D_2__Erysipelotrichia;D_3__Erysipelotrichales;D_4__Erysipelotrichaceae;D_5__Faecalitalea	Faecalitalea	0	0	0	0	0	0	0	0	0	0	0	0	0.000149687	0.000643959	0.000142404	0	0	0	0	0	0	0	0	0	0	0	0	0	0	0	0	0	0	0	0	0	0	0	0	0	0	0	0	0	0	0	0	0
D_0__Bacteria;D_1__Firmicutes;D_2__Erysipelotrichia;D_3__Erysipelotrichales;D_4__Erysipelotrichaceae;D_5__Holdemanella	Holdemanella	0	0	0.000201095	6.87451e-05	7.44513e-05	0	0	0	0	0	0	0	0	0	0	0	0	0	0	0	0	0	0	0	0	0	0	0	0	0	0	0	0	0	0	0	0	0	0	0	0	0	0	0	0	0	0	0
D_0__Bacteria;D_1__Firmicutes;D_2__Erysipelotrichia;D_3__Erysipelotrichales;D_4__Erysipelotrichaceae;D_5__Holdemania	Holdemania	0	0.000135197	0	0	0	0.000175957	0	0	9.39129e-05	0	0	0	0.000598746	0	0	0.00242867	0.000181357	0.0001305	0	0	0	4.86966e-05	0.000171595	0.000131225	0.000265388	0.000477752	0	0.000155554	0.00058528	0.00020569	0	5.85937e-05	0	0	0	0.000185058	0	0	0.000175216	0	0.000302657	0.000144839	0	0	0.000305981	0	0.000295836	0.000426636
D_0__Bacteria;D_1__Firmicutes;D_2__Erysipelotrichia;D_3__Erysipelotrichales;D_4__Erysipelotrichaceae;D_5__Merdibacter	Merdibacter	0	0	0	0	0	0	0	0	0	0	0	0	0	0	0	0	0	0	0	0	0	6.49287e-05	0	0	0	3.239e-05	0	0	0	0	0	0	0	0	0	0	0	0	6.57059e-05	0	0	0	0.000201782	0	0	0	0	0
D_0__Bacteria;D_1__Firmicutes;D_2__Erysipelotrichia;D_3__Erysipelotrichales;D_4__Erysipelotrichaceae;D_5__Solobacterium	Solobacterium	0	0	0	0	0	0	0	0	0	0	0	0	0	0	0	0	0	0	0	0	0	0	0	0	0	0	0	0	0	0	0	0	0	0	0	0	0	0	0	0	0	0	6.20867e-05	0	0	0	0	0
D_0__Bacteria;D_1__Firmicutes;D_2__Erysipelotrichia;D_3__Erysipelotrichales;D_4__Erysipelotrichaceae;D_5__Turicibacter	Turicibacter	0.000146143	0	0	0.000103118	8.93416e-05	0	0	0.00013188	0.000234782	0.000169792	0.000663513	0.000559269	0	0.000850946	0	6.33566e-05	0	0	0	0	0	0.00584359	0	0	0.000159233	0.00055063	0	5.65651e-05	0	2.16516e-05	0	0	0	7.23314e-05	0.00352103	0.000237932	0.000356648	0	0.00021902	0.000230897	0	0	0	0	0	0.000260799	0.000351305	0.000231095
D_0__Bacteria;D_1__Firmicutes;D_2__Negativicutes;D_3__Selenomonadales;D_4__Acidaminococcaceae;D_5__Acidaminococcus	Acidaminococcus	0.000748982	0.00159533	0.0200012	0.00451999	0.0204145	0.000195507	0	0	0	0.00245255	0.00391687	0.00420784	0	0	0	0.0218369	0.036498	0.0828486	0	0	0	0	0	0	0	7.28774e-05	0	0	0.00395064	0	0	0.00990234	0.00261016	0	0	0	0	0	0	0	0	0	0	0	0	0	0	0
D_0__Bacteria;D_1__Firmicutes;D_2__Negativicutes;D_3__Selenomonadales;D_4__Acidaminococcaceae;D_5__Phascolarctobacterium	Phascolarctobacterium	0.00208253	0.015791	0	5.15588e-05	0	0.0199026	0.0086742	0.00678448	0.00743477	0	0	0	0	0	0	0.00511077	0.000816104	0.000354213	0	0	0	0	0	0	3.53851e-05	0	0	0.0146786	0.0130713	0.0114212	0.0203258	0.0160938	0.0151499	0.0236343	0.0167655	0.00933221	0.00220283	0.00662887	0.00300057	0.000600332	0.00102903	0.00088352	0.0201471	0.0112654	0.0267038	0.0137571	0.0417129	0.0195719
D_0__Bacteria;D_1__Firmicutes;D_2__Negativicutes;D_3__Selenomonadales;D_4__Acidaminococcaceae;D_5__Succiniclasticum	Succiniclasticum	0	0	0	0	0	0	0	0	0	0	0	0	0	0	0	8.44755e-05	0	0	0	0	0	0	0	0	0.000283081	0	0	0	0	0	0	0	0	0	0	0	0	0	0	0.0206422	0.0767135	0.044625	0	0	0	0	0	0
D_0__Bacteria;D_1__Firmicutes;D_2__Negativicutes;D_3__Selenomonadales;D_4__Veillonellaceae;D_5__Allisonella	Allisonella	0	0	0	0	0	0	0	0	0	0	0	0	0	0	0	0	0	0	0	0	0	0	0	0	0	0	0	0	0	0	0	0	0	7.23314e-05	0.000189594	0	0	0	0	0	0	0	0	0	0	0	0	0
D_0__Bacteria;D_1__Firmicutes;D_2__Negativicutes;D_3__Selenomonadales;D_4__Veillonellaceae;D_5__Dialister	Dialister	0.00595532	0.00746289	0.0056616	0.00716667	0.00975312	0.000410565	0	0	0	0.0239784	0.0199268	0.0284162	0.0536252	0.00262183	0.00747624	0.0314249	0.0116975	0.00607755	0.00708229	0.060284	0.0341365	0.0708697	0.0312088	0.145725	0.0322181	0.0569173	0.0165126	0.00451107	0.00990099	0.0151453	0	0.00310547	0.00536633	0	0	0	0.00834977	0.017547	0.0116957	0	0	0.000391066	0.0025766	0.00338386	0.00250348	0	0	0
D_0__Bacteria;D_1__Firmicutes;D_2__Negativicutes;D_3__Selenomonadales;D_4__Veillonellaceae;D_5__Megamonas	Megamonas	0	0	0	0	0	0	0	0	0	0.00230163	0.00436634	0.00732376	0	0	0	0	0	0	0	0	0	0	0	0	0	0	0	0	0	0	0	0	0	0	0	0	0	0	0	0	0	0	0	0	0	0	0	0
D_0__Bacteria;D_1__Firmicutes;D_2__Negativicutes;D_3__Selenomonadales;D_4__Veillonellaceae;D_5__Megasphaera	Megasphaera	0.00378144	0.00765216	0	0	0	0.000175957	0	0	0	0	0	0	0	0	0	0.000295664	0	0	0	8.02182e-05	0	0	0	0	0	9.71699e-05	0	0	0	0	0	0	0	0	0	0	0	0	0	4.61794e-05	0	0.00195533	0	0	0	0	0	0
D_0__Bacteria;D_1__Firmicutes;D_2__Negativicutes;D_3__Selenomonadales;D_4__Veillonellaceae;D_5__Mitsuokella	Mitsuokella	0.000438428	0.00570532	0.000309377	0.00319665	0.000789184	0.00215058	0	0	0	0	0	0	0	0	0	0	0	0	0	0	0	0	0	0	0	0	0	0	0	0	0	0	0	0	0	0	0	0	0	0.000969768	0.000343012	0.00395411	0	0	0	0	0	0
D_0__Bacteria;D_1__Firmicutes;D_2__Negativicutes;D_3__Selenomonadales;D_4__Veillonellaceae;D_5__Selenomonas 3	Selenomonas 3	0	0	0	0	0	0	0	0	0	0	0	0	0	0	0	0	0	0	0	0	0	0	0	0	0	4.8585e-05	0	0	0	0	0	0	0	0	0	0	0	0	0	0	0	0	0	0	0	0	0	0
D_0__Bacteria;D_1__Firmicutes;D_2__Negativicutes;D_3__Selenomonadales;D_4__Veillonellaceae;D_5__Veillonella	Veillonella	0	0.000811184	7.73443e-05	0.0008765	0.000268025	0	0	0.000512866	0.000203478	0.000792363	0.000791935	0.00535301	0.000636168	0.000206987	0	0.00126713	0.000634748	0.000633855	0.0011102	0.000822236	0.000614808	0.00123365	0	0.00306192	0.00295465	0.0148346	0.000667425	0.000410097	0.000520249	0.000476335	0	0	0	0.000198911	0	0	0	0	0	0	0	0	0.000108652	0	0	0	0.000406775	7.11061e-05
D_0__Bacteria;D_1__Fusobacteria;D_2__Fusobacteriia;D_3__Fusobacteriales;D_4__Fusobacteriaceae;D_5__Fusobacterium	Fusobacterium	0.000182678	0	0	0.000120304	0	0	0.00015916	0	0	9.43289e-05	0	0	0.157208	0.210667	0.277778	0.000211189	0	0	0.000172272	0.000501364	0.000585532	0.000211018	0	0.000196837	0	5.66825e-05	0	0	0	0.0353679	0	7.8125e-05	0.000109517	0	0	0	0.000104897	0	0	7.69657e-05	0	0	6.20867e-05	0	0	0	0	0
D_0__Bacteria;D_1__Lentisphaerae;D_2__Lentisphaeria;D_3__Victivallales;__;__	U.m. of Victivallales order	0	0	0	0	0	0	0	0	0	0	0	0	0	0	0	0	0	0	0	0	0	0	0	0	0	0	0	0	0	0	0	0	0	0	0	0	0	0	0	3.07863e-05	0	0	0	0	0	0	0	0
D_0__Bacteria;D_1__Lentisphaerae;D_2__Lentisphaeria;D_3__Victivallales;D_4__vadinBE97;D_5__Bacteroidales bacterium 55_9	Bacteroidales bacterium 55_9	0	0	0	0	0	0	0.00108759	0.000791278	0.000939129	0	0	0	0	0	0	0	0	0	0	0	0	0	0	0	0	0	0	0	0	0	0	0	0	0	0	0	0	0	0	0	0	0	0	0	0	0	0	0
D_0__Bacteria;D_1__Lentisphaerae;D_2__Lentisphaeria;D_3__Victivallales;D_4__Victivallaceae;__	U.m. of Victivallaceae family	0	0	0	0	0	0	0	0	0	0	0	0	0	0	0	0	0	0	0	0	0	0	0	0	0	0	0	0	0	0	0	0	0	0.000144663	0	0.000132184	0	0	0	0	0	0	0	0	0	0	0	0
D_0__Bacteria;D_1__Lentisphaerae;D_2__Lentisphaeria;D_3__Victivallales;D_4__Victivallaceae;D_5__Victivallis	Victivallis	0.000602839	0.000162237	0	0	0	0.00175957	0.000557059	0.000615439	0.000406956	0	0	0	0	0	0	0	0	0	0	0	0	0	0	0	0.000477699	0.000153852	0.000197755	0	0	0	0	0	0.000109517	0.000216994	0.000216679	0.000317242	0	0	0	0.000584939	0.000585138	0.0008111	0.00102443	0.000690871	0.000194715	0	0	0
D_0__Bacteria;D_1__Patescibacteria;D_2__Gracilibacteria;D_3__Absconditabacteriales (SR1);D_4__uncultured candidate division SR1 bacterium;D_5__uncultured candidate division SR1 bacterium	uncultured candidate division SR1 bacterium	0	5.40789e-05	0	0	0	0	0	0	0	0	0	0	0	0	0	0	0	0	0	0	0	0	0	0	0	0	0	0	0	0	0	0	0	0	0	0	0	0	0	0	0	0	0	0	0	0	0	0
D_0__Bacteria;D_1__Patescibacteria;D_2__Saccharimonadia;D_3__Saccharimonadales;__;__	U.m. of Saccharimonadales order	0	0	0	0	0	0	0	0	0	0	0	0	0	0	0	0	0	0	0	0	0	0	0	0	0	0	0	0	0	0	0	0	0	0	0	0	0	0	0	0	0	7.24197e-05	0	0	0	0	0	0
D_0__Bacteria;D_1__Patescibacteria;D_2__Saccharimonadia;D_3__Saccharimonadales;D_4__Saccharimonadaceae;__	U.m. of Saccharimonadaceae family	0	0	0	0	5.9561e-05	0	0	0	0	0	0	6.65797e-05	0.000112265	0	0	0.000168951	0.000385383	0.0001305	0	0.000280764	0	0	0	0	0	5.66825e-05	0	0	0	3.24774e-05	0	0	0	0	0	0.000185058	0	0	6.57059e-05	6.15726e-05	0	0	4.65651e-05	7.0497e-05	0.000111266	0	9.24488e-05	0
D_0__Bacteria;D_1__Patescibacteria;D_2__Saccharimonadia;D_3__Saccharimonadales;D_4__Saccharimonadaceae;D_5__Candidatus Saccharimonas	Candidatus Saccharimonas	0	0	0	0	0	0	0	0	0	0	0	0	0	0	0	0	0	0	0	0	0	0	0	0	0	0.000145755	0	0	0	0	0	0	0	0	0	0	0	0	0	0	0	0	0	0	0	0	0	0
D_0__Bacteria;D_1__Patescibacteria;D_2__Saccharimonadia;D_3__Saccharimonadales;D_4__TM7 phylum sp. oral clone FR058;D_5__TM7 phylum sp. oral clone FR058	TM7 phylum sp. oral clone FR058	0	0	0	0	0	0	0	0	0	0	0	0	0	0	0	0	0.000249365	0	0	0	0	0	0	0	0	0	0	0	0	0	0	0	0	0	0	0	0	0	0	0	0	0	0	0	0	0	0	0
D_0__Bacteria;D_1__Proteobacteria;__;__;__;__	U.m. of Proteobacteria phylum	0	0	0	0	0	0	0	0	0	0	0	0	0	0	0	0	0	0	0	0	0	0	0	0	0	0	0	0	0	0	0	5.85937e-05	0	0	0	0	0	0	0	0	0	0	0	0	0	0	0	0
D_0__Bacteria;D_1__Proteobacteria;D_2__Alphaproteobacteria;D_3__Acetobacterales;D_4__Acetobacteraceae;__	U.m. of Acetobacteraceae family	0	0	0	0	0	0	0	0	0	0	0	0	0	0	0	0	0	0	0	0	0	0	0	0	0	0	0	0	0	2.16516e-05	0	0	0	0	0	0	0	0	0	0	0	0	0	0	0	0	0	0
D_0__Bacteria;D_1__Proteobacteria;D_2__Alphaproteobacteria;D_3__Rhizobiales;__;__	U.m. of Rhizobiales order	0	0.000162237	0	0	0	0	0	0	0	0	0	0	0	0	0	0	0	0	0	0	0	0	0	0	0	0	0	0	0	0	0	0	0	0	0	0	0	0	0	0	0	0	0	0	0	0	0	0
D_0__Bacteria;D_1__Proteobacteria;D_2__Alphaproteobacteria;D_3__Rhizobiales;D_4__Beijerinckiaceae;D_5__Methylobacterium	Methylobacterium	0	0	0	0	0	0	0	0	0	0	0	0	0	0	0	0.000147832	0	0	0	0	0	0	0	0	0.00014154	0	0	0	0	0	0	0	0	0	0	0	0	0	0	0	0	0	0	0	0	0	0	0
D_0__Bacteria;D_1__Proteobacteria;D_2__Alphaproteobacteria;D_3__Rhodobacterales;D_4__Rhodobacteraceae;D_5__Paracoccus	Paracoccus	0	0	0	0	0	0	0	0	0	0	0	0	0	0	0	0	0	0	0	0	0	0	0	0	0	0	0	0	0	0	0	0	0	0	0	0	0	0	0	0	0	0	0	5.63976e-05	0	0	0	0
D_0__Bacteria;D_1__Proteobacteria;D_2__Alphaproteobacteria;D_3__Rhodospirillales;D_4__uncultured;__	U.m. of uncultured family	0	0	0	0	0	0	0	0	0	0	0	0	0	0.0100734	0.00112144	0	0	0	0	0	0	0	0	0	0	0	0	0	0	0	0	0	0	0	0	0	0	0	0	0	0	0	0	0	0	0	0	0
D_0__Bacteria;D_1__Proteobacteria;D_2__Alphaproteobacteria;D_3__Rhodospirillales;D_4__uncultured;D_5__Azospirillum sp. 47_25	Azospirillum sp. 47_25	0	0	0	0	0	0	0	0	0	0	0	0	0	0	0	0	0	0	0	0	0	0	0	0	0	0	0	0	0	0	0	0	0	0	0	0	0.00969244	0.00815861	0.0200622	0	0	0	0	0	0	0	0	0
D_0__Bacteria;D_1__Proteobacteria;D_2__Deltaproteobacteria;D_3__Desulfovibrionales;D_4__Desulfovibrionaceae;__	U.m. of Desulfovibrionaceae family	0	0	0	0	0	0	0	0	0	0	0	0	0	0	0	0	0	0	0	0	0	0	0	0	0	0	0	0	0	0	0	0	0	0	0	0	0	0	0	0	0	0	0	0	0	0	0	0
D_0__Bacteria;D_1__Proteobacteria;D_2__Deltaproteobacteria;D_3__Desulfovibrionales;D_4__Desulfovibrionaceae;D_5__Bilophila	Bilophila	0.000328821	0.00113566	0	0	0	0.00121214	0.000397899	0.00105504	0.000516521	0.00115081	0.000556495	0.000559269	0.00336795	0.00105793	0.000925629	0.00958797	0.000725426	0.00233035	0	0	0	0.000730448	0.00119044	0.00174967	0.0016631	0.00336046	0.00180452	0.0013717	0.00284511	0.00185121	0.000791913	0.000800781	0.000766619	9.04143e-05	0	0.000264368	0.000713297	0.0023396	0.0011389	0.000923588	0.000948326	0.000898004	0.0022196	0.00153683	0.00422809	0.000358598	0.00221877	0.00101326
D_0__Bacteria;D_1__Proteobacteria;D_2__Deltaproteobacteria;D_3__Desulfovibrionales;D_4__Desulfovibrionaceae;D_5__Desulfovibrio	Desulfovibrio	0.00436601	0.00654355	0.00295455	0.00305916	0.00324608	0.0113785	0.000848851	0.00238849	0.00148695	0	0	0	0	0	0	0	0	0	0	0	0	0.00113625	0.00150145	0.00102793	0.000336158	0.000178145	0.000494389	0.000141413	0.00014632	0.000140735	0	9.76563e-05	9.12642e-05	0.0050632	0.0021397	0.00473219	0	0	0	0.00177021	0.000262303	0.00322992	0	0	0	0	0	0
D_0__Bacteria;D_1__Proteobacteria;D_2__Gammaproteobacteria;__;__;__	U.m. of Gammaproteobacteria class	0	0	0	0	0	0	0	0	0	0	0	0.00312924	0	0	0	0	0	0	0	0	0	0	0	0	0	0	0	0.000212119	0	0.000313948	0	0	0	0.000867977	0.00864007	0.00412415	0	0	0	0	0	0	0	0	0	0	0	0
D_0__Bacteria;D_1__Proteobacteria;D_2__Gammaproteobacteria;D_3__Aeromonadales;D_4__Succinivibrionaceae;__	U.m. of Succinivibrionaceae family	0	0	0	0	0	0	0	0	0	0	0	0	0	0	0	0	0	0	0	0	0	0	0	0	0	0	0	0	0	0	0	0	0	0.00386973	0.00346686	0.00187702	0	0	0	0	0	0	0	0	0	0	0	0
D_0__Bacteria;D_1__Proteobacteria;D_2__Gammaproteobacteria;D_3__Aeromonadales;D_4__Succinivibrionaceae;D_5__Succinivibrio	Succinivibrio	0	0	0	0	0	0	0	0	0	0	0	0	0	0	0	0	0	0	0	0	0	0	0	0	0.000389236	0	0	0	0	0	0	0	0	0.104374	0.24268	0.154047	0	0	0	0	0	0	0	0	0	0	0	0
D_0__Bacteria;D_1__Proteobacteria;D_2__Gammaproteobacteria;D_3__Betaproteobacteriales;D_4__Burkholderiaceae;__	U.m. of Burkholderiaceae family	0.000182678	0	0	0	0	0.000430116	0	0	0	0	0	0	0	0	0	0	0	0	0	0	0	0	0	0	0.000106155	0	0	0.000452521	0.000357671	0.000346425	0	0	0	0	0	0.00182414	0.0146645	0.0158373	0.0185948	0.000338649	0.0018563	0.00131804	0	0	0	0	0	0
D_0__Bacteria;D_1__Proteobacteria;D_2__Gammaproteobacteria;D_3__Betaproteobacteriales;D_4__Burkholderiaceae;D_5__Achromobacter	Achromobacter	0	0	0	0	0	0	0	0	0	0	0	0	0	0	0	0	0	0	0	0	0	0	0	0	0	0	0	0	0	0	0	0	0	0	0	0	0	0	0	0	0	0	0	0	0	0	0	0
D_0__Bacteria;D_1__Proteobacteria;D_2__Gammaproteobacteria;D_3__Betaproteobacteriales;D_4__Burkholderiaceae;D_5__Parasutterella	Parasutterella	0.000310553	0.000162237	0.0163506	0.00658234	0.0102445	0	0.022468	0.0123967	0.0110974	0.000452779	0.00023544	0.000545953	0	0	0	0	0	0	0	0	0	0.0141382	0.00198406	0.00704241	0	0	0	0.00610903	0.00453592	0.00456848	0.00110247	0.000683594	0.00492827	0.000415906	0	0.000290805	0	0	0	0.001801	0.00219931	0.00188291	0.00374073	0.0162707	0.00951321	0	0	0
D_0__Bacteria;D_1__Proteobacteria;D_2__Gammaproteobacteria;D_3__Betaproteobacteriales;D_4__Burkholderiaceae;D_5__Sutterella	Sutterella	0.0327725	0.0229835	0	0	0	0.00185732	0	0	0	0.027129	0.0351448	0.0188554	0.0113575	0.0440422	0.0300652	0.0068214	0.0107227	0.0584638	0.016117	0.023163	0.0296279	0	0	0	0	0	0	0	0.00133314	0.00267397	0.0309157	0.0258789	0.0213193	0.0108678	0.00842339	0.00745519	0.00104897	0.00131978	0.000897981	0.00053876	0.000625492	0.00265056	0	0	0	0.0113121	0.016271	0.00901269
D_0__Bacteria;D_1__Proteobacteria;D_2__Gammaproteobacteria;D_3__Cardiobacteriales;D_4__Cardiobacteriaceae;D_5__Cardiobacterium	Cardiobacterium	0	0	0	0	0	0	0	0	0	0	0	0	0	0	0	0	0	0	0	0	0	0	0	0	0	0	0	0	0	2.16516e-05	0	0	0	0	0	0	0	0	0	0	0	0	0	0	0	0	0	0
D_0__Bacteria;D_1__Proteobacteria;D_2__Gammaproteobacteria;D_3__Enterobacteriales;D_4__Enterobacteriaceae;__	U.m. of Enterobacteriaceae family	0.00100473	0.000567828	0	0.000429657	0.000431818	0	0	0.000542172	0.00120522	0	0	0.0193614	0	0.00147191	0	0.000612447	0.00330976	0.00178971	0	0.000461255	0	0.00446385	0.00048261	0	0	0.0693388	0.0252633	0	0	0	0	0.000722656	0	0	0	0	0	0.000479918	0	0	0.000504429	0.00221604	0	0	0.000917942	0	0	0
D_0__Bacteria;D_1__Proteobacteria;D_2__Gammaproteobacteria;D_3__Enterobacteriales;D_4__Enterobacteriaceae;D_5__Enterobacter	Enterobacter	0	0	0	0	0	0	0	0	0	0	0	0.00575248	0	0	0	0	0	0	0	0	0	0	0	0	0	0.00319851	0.000543828	0	0	0	0	0	0	0	0	0	0	0	0	0.000600332	0	0	0	0	0	0	0	0
D_0__Bacteria;D_1__Proteobacteria;D_2__Gammaproteobacteria;D_3__Enterobacteriales;D_4__Enterobacteriaceae;D_5__Escherichia-Shigella	Escherichia-Shigella	0	0.0164941	0.0808093	0.00799161	0.00300783	0.00783984	0.000795798	0.00348749	0	0.000792363	0.000513688	0.00154465	0.0198522	0.0578874	0.0286055	0.00141496	0.00206293	0.000764355	0.00124419	0.00669822	0.00740697	0.000389572	0.00151218	0.00159657	0.000672316	0.0553707	0.000939339	0.253214	0.204344	0.197138	0.000326082	0.000722656	0.000419815	0.00169979	0	0	0	0	0	0.00103134	0.000928149	0.000666261	0.000620867	0	0.000250348	0.000130399	0.00244065	0.000782167
D_0__Bacteria;D_1__Proteobacteria;D_2__Gammaproteobacteria;D_3__Enterobacteriales;D_4__Enterobacteriaceae;D_5__Klebsiella	Klebsiella	0	0	0.00013922	0	0	0	0	0	0	0	0	0.0217982	0	0	0	0	0	0.0001305	0	0	0	0	0	0	0	0.000137657	0	0.00066464	0.000617796	0.000324774	0	0	0	0.000795646	0	0	0	0	0	0	0	0.000275195	0.000248347	0	0	0	0	0
D_0__Bacteria;D_1__Proteobacteria;D_2__Gammaproteobacteria;D_3__Enterobacteriales;D_4__Enterobacteriaceae;D_5__Serratia	Serratia	0	0	0	0	0	0	0	0	0	0	0	0	0	0	0	0	0	0	0	0	0	0	0	0	0	0	0	0	0	0	0	0	0	0	0	0	0	0	0	0	0	0	0	0	0.000166898	0	0	0
D_0__Bacteria;D_1__Proteobacteria;D_2__Gammaproteobacteria;D_3__Pasteurellales;D_4__Pasteurellaceae;D_5__Aggregatibacter	Aggregatibacter	0	0	0	0	0	0	0	0	0	0	0	0	0	0	0	0	0	0	0	0	0	0	0	0	0	4.8585e-05	0	0	0	0	0	0	0	0	0	0	0	0	0	0	0	0	0	0	0	0	0	0
D_0__Bacteria;D_1__Proteobacteria;D_2__Gammaproteobacteria;D_3__Pasteurellales;D_4__Pasteurellaceae;D_5__Haemophilus	Haemophilus	0.000237482	0.000594868	3.09377e-05	0.000498402	7.44513e-05	0	0.000185686	0.000351679	0.000610434	0.00135834	0.00124141	0.0132893	9.35541e-05	0.0015639	0	0.000422378	0.0018589	0.0060962	0.000497674	0.000340927	0.000204936	0.00608707	0.00132986	0.0012029	0.00192849	0.00234018	0	0.000381814	0.000341413	0.000346425	0	0.000507813	0.000766619	0	0	0	0.000167835	0	0	0.000200111	0.000302657	0.00040555	0	0	0	0	0.000591672	0.000124436
D_0__Bacteria;D_1__Proteobacteria;D_2__Gammaproteobacteria;D_3__Pseudomonadales;D_4__Moraxellaceae;D_5__Acinetobacter	Acinetobacter	0	0	0	6.87451e-05	0	0	0	0	0	0	0	0	0	0	0	4.22378e-05	0	0	0	0	0	0	0	0	0	0	0	0	0	0	0	3.90625e-05	7.30114e-05	0	0	0	0	0	0	0	0	0	0	0	0	0	0	0
D_0__Bacteria;D_1__Proteobacteria;D_2__Gammaproteobacteria;D_3__Pseudomonadales;D_4__Pseudomonadaceae;D_5__Pseudomonas	Pseudomonas	0	0	0	0	0	0	0	0	0	0	0	0	0	0	0	0	0	0	0	0	0	9.73931e-05	0	0	0	0	0.000123597	0	0	0	0	0	0	0	0	0	0	0	0	0	0	0	0	0	0	0	0	0
D_0__Bacteria;D_1__Synergistetes;D_2__Synergistia;D_3__Synergistales;D_4__Synergistaceae;D_5__Cloacibacillus	Cloacibacillus	0	0	0	0	0	0	0	0	0	0	0	0	0	0	0	0	0	0	0	0	0	0	0	0	0	0	0	0	0	0	0	0	0	0	0	0	0	0	0	0.000615726	0.000827263	0.00231743	0	0	0	0	0	0
D_0__Bacteria;D_1__Synergistetes;D_2__Synergistia;D_3__Synergistales;D_4__Synergistaceae;D_5__Pyramidobacter	Pyramidobacter	0	0	0	0	0	0	0	0	0	0	0	0	0	0	0	0	0	0	0	0	0	0.000113625	0.000525509	0.000546771	0.000672316	0.000971699	0.000568547	0	0	0	0	0	0	0	0	0	0	0	0	9.23588e-05	0.000100886	0.000246227	0	0	0	0	0	0
D_0__Bacteria;D_1__Tenericutes;D_2__Mollicutes;D_3__Anaeroplasmatales;D_4__Anaeroplasmataceae;D_5__Anaeroplasma	Anaeroplasma	0	0	0	0	0	0	0	0	0	0	0	0	0	0	0	0	0	0	0	0	0	0	0	0	0	0	0	0	0	0	0	3.90625e-05	3.65057e-05	0	0	0	0	0	0	0	0	0	0	0	0	0	0	0
D_0__Bacteria;D_1__Tenericutes;D_2__Mollicutes;D_3__Izimaplasmatales;D_4__uncultured organism;D_5__uncultured organism	uncultured organism	0.00129702	0	0	0	0	0.0012708	0	0	0	0	0	0	0	0	0	0	0	0	0	0	0	0	0	0	0	0	0	0	0	0	0	0	0	0.000343574	0	0.00594829	0	0	0	0	0	0	0	0	0	0	0	0
D_0__Bacteria;D_1__Tenericutes;D_2__Mollicutes;D_3__Mollicutes RF39;__;__	U.m. of Mollicutes RF39 order	0.000986464	0.000432631	0	0	0	0.00848501	0.00236087	0.00388313	0.00209739	0	0	0	0	0	0	0	0	0	0	0	0	0.00275947	0.00150145	0.00107167	0	0	0.000494389	0	0	0	6.21108e-05	0.000117187	0.000109517	0	0	0	0	0	0	0.000215504	0.000504429	0.0011732	0	0	0	0	0	0
D_0__Bacteria;D_1__Tenericutes;D_2__Mollicutes;D_3__Mollicutes RF39;D_4__metagenome;D_5__metagenome	metagenome	0	0	0	0	0	0	0.000106106	0	0	0	0	0	0	0	0	0	0	0	0	0	0	0	0	0	0	0	0	0	0	0	0	0	0	0	0	0	0	0	0	0	0	0	0	0	0	0	0	0
D_0__Bacteria;D_1__Verrucomicrobia;D_2__Verrucomicrobiae;D_3__Opitutales;D_4__Puniceicoccaceae;__	U.m. of Puniceicoccaceae family	0	0	0	0	0	0	0	0	0	0	0	0	0	0	0	0	0	0	0	0	0	0.0032789	0.00196261	0.00113728	0	0	0	0	0	0	0	0	0	0	0	0	0	0	0	0	0	0	0	0	0	0	0	0
D_0__Bacteria;D_1__Verrucomicrobia;D_2__Verrucomicrobiae;D_3__Verrucomicrobiales;D_4__Akkermansiaceae;D_5__Akkermansia	Akkermansia	0.00142489	0.047319	0	0	0	0.111459	0.0012998	0.00126018	0.000406956	5.65974e-05	0	0	0	0	0	0	0	0	0	0	0	0.0010064	0.0065206	0.00662686	0	0	0	0.00794739	0.00703962	0.00618153	0.00094719	0.000507813	0.000693608	0.00289326	0.000704206	0.000660921	0	0.00110981	0.000131412	0.00321717	0.0016747	0.00134701	0.0106479	0.00583715	0.0127121	0	0	3.5553e-05
[truncated: 12 more columns]

## Sheet: alpha-diversity
Supplementary Excel File 3
	Shannon index															Chao1 index
sample\n°reads	1	3334	6667	10000	13333	16667	20000	23333	26666	30000	Time Point	Group				sample\n°reads	1	3334	6667	10000	13333	16667	20000	23333	26666	30000	Time Point	Group
Human-1-T0	0	5.69331	5.71777	5.7362	5.73281	5.7382	5.73274	5.73594	5.73603	5.73522	T0	No_Milk				Human-1-T0	1	171.892	176.938	183.874	183.518	183.704	183.118	183.807	182.971	183.937	T0	No_Milk
Human-1-T7	0	5.80398	5.82569	5.83014	5.82736	5.82668	5.82766	5.83652	5.83349	5.83669	T7	No_Milk				Human-1-T7	1	166.904	174.167	176.341	173.376	174.416	174.585	175.351	174.976	175.008	T7	No_Milk
Human-1-T14	0	4.74027	4.76747	4.76233	4.77535	4.76746	4.7755	4.77543	4.77291	4.7747	T14	No_Milk				Human-1-T14	1	115.906	119.509	123.727	122.705	123.974	124.859	123.744	125.329	124.828	T14	No_Milk
Human-2-T0	0	4.23085	4.25258	4.2595	4.25191	4.27167	4.25396	4.25857	4.26699	4.26416	T0	No_Milk				Human-2-T0	1	111.1	121.152	125.008	124.512	124.601	126.88	124.91	126.728	125.305	T0	No_Milk
Human-2-T7	0	4.35711	4.34986	4.36917	4.37196	4.36693	4.36954	4.37395	4.3749	4.37471	T7	No_Milk				Human-2-T7	1	106.752	114.484	116.495	118.391	121.098	121.012	119.292	120.203	120.667	T7	No_Milk
Human-2-T14	0	5.32865	5.32649	5.33304	5.34322	5.3511	5.34645	5.34297	5.34843	5.34822	T14	No_Milk				Human-2-T14	1	163.717	174.53	182.439	176.843	178.87	179.278	177.823	179.965	178.453	T14	No_Milk
Human-3-T0	0	4.96697	5.00212	5.00733	5.01534	5.01165	5.01414	5.01812	5.01538	5.01432	T0	No_Milk				Human-3-T0	1	143.657	150.015	152.778	153.797	154.947	154.067	154.212	154	154.02	T0	No_Milk
Human-3-T7	0	5.74746	5.78634	5.77816	5.77896	5.79086	5.79497	5.79097	5.79427	5.79271	T7	No_Milk				Human-3-T7	1	180.329	189.816	191.286	194.202	192.128	192.273	191.955	192.902	191.782	T7	No_Milk
Human-3-T14	0	5.24202	5.26684	5.26129	5.27997	5.28261	5.28929	5.2803	5.28064	5.28092	T14	No_Milk				Human-3-T14	1	175.796	185.259	188.829	187.658	188.914	190.367	190.526	190.403	189.942	T14	No_Milk
Human-4-T0	0	4.9723	4.98269	4.99699	5.00141	5.00447	5.00099	5.00361	4.99871	5.0038	T0	No_Milk				Human-4-T0	1	110.164	114.159	116.712	115.544	114.544	115.835	114.887	115.067	114.95	T0	No_Milk
Human-4-T7	0	4.69794	4.71928	4.73115	4.71374	4.72028	4.72859	4.72742	4.72837	4.73119	T7	No_Milk				Human-4-T7	1	98.4642	103.466	104.183	103.639	103.303	104.433	104.463	104.225	103.983	T7	No_Milk
Human-4-T14	0	4.84463	4.8359	4.84931	4.85074	4.85459	4.85326	4.85266	4.85524	4.84888	T14	No_Milk				Human-4-T14	1	132.637	136.399	139.263	138.726	138.018	139.578	141.334	140.724	140.32	T14	No_Milk
Human-5-T0	0	4.17139	4.17402	4.18056	4.1787	4.17898	4.1704	4.18323	4.18505	4.18216	T0	No_Milk				Human-5-T0	1	85.9217	95.0583	96.3347	98.2064	99.6279	99.1635	97.9221	99.204	98.725	T0	No_Milk
Human-5-T7	0	4.51309	4.50584	4.53129	4.53126	4.52287	4.52533	4.53177	4.53056	4.5294	T7	No_Milk				Human-5-T7	1	92.6141	104.774	99.0581	98.9281	100.342	99.4083	99.7667	99.85	100.1	T7	No_Milk
Human-5-T14	0	3.67244	3.67076	3.68138	3.67955	3.69252	3.68193	3.68818	3.68943	3.68747	T14	No_Milk				Human-5-T14	1	79.5089	79.4788	84.7625	83.4663	84.1362	85.1033	84.5993	84.54	84.625	T14	No_Milk
Human-6-T0	0	4.30558	4.30475	4.33121	4.32854	4.32884	4.32759	4.3291	4.32506	4.32821	T0	No_Milk				Human-6-T0	1	109.261	111.491	113.119	111.976	113.716	113.902	113.793	114.456	113.942	T0	No_Milk
Human-6-T7	0	3.41549	3.44109	3.43988	3.43709	3.44193	3.43134	3.43857	3.4391	3.44044	T7	No_Milk				Human-6-T7	1	65.525	71.4402	70.06	69.5683	69.97	69.9	70	69.9	70	T7	No_Milk
Human-6-T14	0	3.26638	3.29744	3.26939	3.29718	3.28712	3.28711	3.29134	3.29796	3.2934	T14	No_Milk				Human-6-T14	1	79.8009	85.5133	82.9203	84.68	85.4683	85.4367	85.275	85	85	T14	No_Milk
Human-7-T0	0	2.9997	3.01264	3.00362	3.01533	3.0221	3.01627	3.01688	3.01814	3.02067	T0	No_Milk				Human-7-T0	1	56.1133	58.6645	60.1069	62.2683	61.4417	60.8167	60.825	60.6	60.8	T0	No_Milk
Human-7-T7	0	3.23567	3.25018	3.24514	3.24619	3.25452	3.25094	3.2543	3.25055	3.24762	T7	No_Milk				Human-7-T7	1	63.5123	66.0528	68.5083	68.1233	67.545	67.72	67.6417	67.9333	68.72	T7	No_Milk
Human-7-T14	0	3.60389	3.59462	3.59175	3.5802	3.58495	3.58411	3.58627	3.58744	3.5918	T14	No_Milk				Human-7-T14	1	62.4479	65.1493	64.3167	65.2	65	65	65	65	65	T14	No_Milk
Human-8-T0	0	5.75918	5.77369	5.78728	5.79234	5.78899	5.79917	5.7948	5.79978	5.79468	T0	No_Milk				Human-8-T0	1	170.154	182.565	182.536	183.973	188.409	187.543	187.039	187.224	186.789	T0	No_Milk
Human-8-T7	0	5.63127	5.65099	5.65034	5.66283	5.65346	5.65831	5.65977	5.66004	5.66067	T7	No_Milk				Human-8-T7	1	168.557	169.949	173.269	176.54	178.145	178.875	177.164	178.326	178.229	T7	No_Milk
Human-8-T14	0	5.46582	5.48844	5.49358	5.49746	5.49154	5.49665	5.49729	5.50147	5.50002	T14	No_Milk				Human-8-T14	1	142.255	147.048	148.626	149.555	150.542	150.349	149.37	150.4	149.983	T14	No_Milk
Human-9-T0	0	5.20099	5.22068	5.23151	5.24184	5.23025	5.24497	5.24359	5.24421	5.24422	T0	No_Milk				Human-9-T0	1	146.41	155.051	158.096	156.525	157.325	158.949	157.168	157.669	158.855	T0	No_Milk
Human-9-T7	0	5.36853	5.37327	5.37996	5.38997	5.38226	5.39069	5.38698	5.38894	5.39261	T7	No_Milk				Human-9-T7	1	162.29	180.813	183.585	189.025	195.14	189.649	192.941	195.021	193.277	T7	No_Milk
Human-9-T14	0	5.13768	5.1523	5.15889	5.15848	5.15737	5.15834	5.15783	5.15922	5.16522	T14	No_Milk				Human-9-T14	1	122.564	126.567	127.673	127.426	127.78	128.104	128.192	127.85	128.15	T14	No_Milk
Human-10-T0	0	4.66164	4.68273	4.70096	4.69304	4.69224	4.69642	4.69581	4.69843	4.69505	T0	No_Milk				Human-10-T0	1	128.853	141.455	146.33	148.76	149.397	152.132	151.533	151.458	151.758	T0	No_Milk
Human-10-T7	0	5.00868	5.02399	5.01138	5.02844	5.03496	5.02854	5.03305	5.0301	5.03329	T7	No_Milk				Human-10-T7	1	138.973	150.564	156.857	160.88	163.028	160.826	163.077	162.763	164.83	T7	No_Milk
Human-10-T14	0	5.08588	5.11821	5.12265	5.13883	5.13388	5.13066	5.14274	5.14069	5.14483	T14	No_Milk				Human-10-T14	1	163.804	173.14	182.76	181.177	183.321	185.582	190.806	199.043	194.663	T14	No_Milk
Human-11-T0	0	3.88144	3.88183	3.89102	3.88678	3.89435	3.88408	3.88698	3.87986	3.87799	T0	Milk				Human-11-T0	1	105.732	112.55	108.964	114.825	110.61	114.096	112.826	114.306	116.713	T0	Milk
Human-11-T7	0	4.35067	4.36002	4.36436	4.37147	4.367	4.37517	4.38209	4.37641	4.38248	T7	Milk				Human-11-T7	1	125.015	141.068	142.38	153.941	155.509	156.286	154.929	152.745	155.145	T7	Milk
Human-11-T14	0	4.77891	4.8098	4.81347	4.81639	4.81905	4.82463	4.82007	4.82754	4.82477	T14	Milk				Human-11-T14	1	148.96	157.654	167.852	175.143	176.778	182.856	187.169	184.082	185.675	T14	Milk
Human-12-T0	0	6.02252	6.04892	6.06355	6.07371	6.07974	6.07118	6.07133	6.07691	6.07884	T0	Milk				Human-12-T0	1	216.552	224.01	233.792	233.498	233.118	234.733	235.577	234.592	234.126	T0	Milk
Human-12-T7	0	5.2019	5.23598	5.22587	5.22787	5.23964	5.24002	5.23565	5.24114	5.23907	T7	Milk				Human-12-T7	1	134.469	139.947	142.005	140.436	142.041	141.437	141.017	140.933	141	T7	Milk
Human-12-T14	0	6.00639	6.03854	6.03015	6.04294	6.03898	6.0396	6.03929	6.04075	6.04651	T14	Milk				Human-12-T14	1	199.315	203.154	205.192	205.567	204.049	203.751	203.825	203.9	204	T14	Milk
Human-13-T0	0	4.6367	4.61511	4.63652	4.64334	4.63913	4.63536	4.6429	4.63816	4.63851	T0	Milk				Human-13-T0	1	91.2416	96.6376	97.5148	97.9993	98.3026	100.952	99.1117	99.9683	99.7	T0	Milk
Human-13-T7	0	4.19713	4.21922	4.21803	4.22601	4.22541	4.22014	4.22693	4.2286	4.22735	T7	Milk				Human-13-T7	1	84.8265	85.8672	86.8807	87.9742	88.1851	87.7967	87.85	88.1	88	T7	Milk
Human-13-T14	0	4.40838	4.41599	4.40869	4.41737	4.42034	4.4256	4.42551	4.42262	4.41721	T14	Milk				Human-13-T14	1	90.3942	93.2076	94.0358	97.7882	96.136	96.3543	95.6917	96.07	95.7333	T14	Milk
Human-14-T0	0	5.43039	5.44323	5.45987	5.47333	5.46324	5.45839	5.4675	5.47073	5.46546	T0	Milk				Human-14-T0	1	186.184	199	207.659	204.974	208.159	208.344	208.205	210.236	208.996	T0	Milk
Human-14-T7	0	5.59368	5.61775	5.63333	5.62868	5.63791	5.63545	5.64012	5.6389	5.6407	T7	Milk				Human-14-T7	1	190.928	190.544	195.113	195.156	194.913	195.598	194.715	195.104	194.95	T7	Milk
Human-14-T14	0	5.94773	5.98397	5.98464	5.98539	5.99411	5.99473	5.99485	5.99739	6.00015	T14	Milk				Human-14-T14	1	211.057	224.591	227.709	227.631	229.497	234.825	231.592	233.685	232.403	T14	Milk
Human-15-T0	0	5.19499	5.20354	5.22001	5.21684	5.21716	5.23301	5.23036	5.22376	5.22936	T0	Milk				Human-15-T0	1	183.245	190.464	196.663	197.698	197.533	198.385	199.193	200.087	200.656	T0	Milk
Human-15-T7	0	4.78834	4.831	4.8192	4.82617	4.8334	4.82985	4.82633	4.82718	4.83503	T7	Milk				Human-15-T7	1	177.011	182.832	188.91	191.9	189.892	191.248	192.928	192.536	194.929	T7	Milk
Human-15-T14	0	5.24452	5.2679	5.28606	5.29076	5.29073	5.28747	5.29658	5.29282	5.29361	T14	Milk				Human-15-T14	1	152.502	155.233	157.765	158.774	159.27	159.25	158.85	159.1	159	T14	Milk
Human-16-T0	0	4.95492	4.95708	4.96643	4.97117	4.97048	4.97742	4.97365	4.9753	4.97433	T0	Milk				Human-16-T0	1	97.9014	103.602	100.343	101.317	100.975	100.925	101.092	101.05	101	T0	Milk
Human-16-T7	0	4.94544	4.94718	4.9474	4.94841	4.9488	4.95334	4.95065	4.95496	4.95172	T7	Milk				Human-16-T7	1	99.2297	104.258	108.57	107.675	107.847	107.6	107.56	108.298	107.65	T7	Milk
Human-16-T14	0	5.39586	5.38726	5.40455	5.40228	5.40913	5.40793	5.40428	5.40625	5.41078	T14	Milk				Human-16-T14	1	121.887	130.565	131.015	132.449	137.139	136.687	133.531	134.876	135.185	T14	Milk
Human-17-T0	0	4.81163	4.82205	4.8237	4.83311	4.8337	4.82797	4.8317	4.83504	4.83912	T0	Milk				Human-17-T0	1	111.045	113.824	115.257	116.403	118.073	117.54	117.858	118.678	117.983	T0	Milk
Human-17-T7	0	4.75755	4.78161	4.78626	4.79932	4.79317	4.80026	4.79616	4.79981	4.79788	T7	Milk				Human-17-T7	1	95.2618	96.4533	97.6538	97.57	97.5867	97.95	97.95	97.9	98	T7	Milk
Human-17-T14	0	4.43745	4.43848	4.44194	#DIV/0!	#DIV/0!	#DIV/0!	#DIV/0!	#DIV/0!	#DIV/0!	T14	Milk				Human-17-T14	1	57.4833	56.9	57	#DIV/0!	#DIV/0!	#DIV/0!	#DIV/0!	#DIV/0!	#DIV/0!	T14	Milk
Human-18-T0	0	5.28711	5.30991	5.30998	5.30659	5.3089	5.31585	5.31115	5.30919	5.30618	T0	Milk				Human-18-T0	1	179.409	193.098	192.382	194.724	196.298	197.01	197.863	197.346	196.023	T0	Milk
Human-18-T7	0	4.99599	5.00143	4.99655	5.01402	5.01357	5.01371	5.01654	5.0172	5.0186	T7	Milk				Human-18-T7	1	127.471	127.165	127.364	128.343	127.703	127.75	127.933	128.05	128.05	T7	Milk
Human-18-T14	0	4.5407	4.514	4.54287	4.53986	4.53507	4.5466	4.54453	4.54333	4.53906	T14	Milk				Human-18-T14	1	133.196	137.061	142.083	146.632	149.861	145.2	147.916	146.078	148.797	T14	Milk
Human-19-T0	0	5.12873	5.15208	5.16143	5.16324	5.16937	5.17014	5.17375	5.17203	5.17295	T0	Milk				Human-19-T0	1	180.549	186.249	189.377	192.68	189.852	190.373	191.398	191.633	191.38	T0	Milk
Human-19-T7	0	5.5158	5.53743	5.54976	5.55267	5.54561	5.55954	5.55137	5.55513	5.55558	T7	Milk				Human-19-T7	1	183.362	191.347	197.441	196.861	200.106	198.492	198.215	197.897	198.126	T7	Milk
Human-19-T14	0	6.05807	6.07677	6.08595	6.09856	6.09604	6.09434	6.09824	6.09936	6.10345	T14	Milk				Human-19-T14	1	199.404	208.185	210.784	210.542	210.832	213.099	212.606	212.913	212.412	T14	Milk
Human-20-T0	0	5.19436	5.21035	5.22519	5.22909	5.22301	5.23238	5.23461	5.23034	5.23255	T0	Milk				Human-20-T0	1	167.727	173.576	172.989	174.923	175.917	177.27	177.408	177.225	177.63	T0	Milk
Human-20-T7	0	5.55336	5.53903	5.5481	5.55701	5.55675	5.56143	5.55411	5.55514	5.56241	T7	Milk				Human-20-T7	1	160.393	166.106	170.054	171.664	170.206	170.202	169.738	169.75	169.933	T7	Milk
Human-20-T14	0	5.5085	5.51278	5.52895	5.53192	5.53863	5.53716	5.53655	5.54072	5.53921	T14	Milk				Human-20-T14	1	156.661	160.951	161.996	161.662	160.674	160.637	161.673	161.098	161.195	T14	Milk
