# Supplementary material for: Colonization of the human gut by bovine bacteria present in Parmesan cheese
Source: Nat Commun. 2019 Mar 20;10:1286. doi: 10.1038/s41467-019-09303-w (PMC6426854; doi:10.1038/s41467-019-09303-w)
Supplement: Supplementary file 10 — Source Data [file 41467_2019_9303_MOESM10_ESM.xlsx]

## Sheet: Figure_1_Weighted_Unifrac
	P1_CF_1	P1_CF_10	P1_CF_2	P1_CF_3	P1_CF_4	P1_CF_5	P1_CF_6	P1_CF_7	P1_CF_8	P1_CF_9	P1_LIT_1	P1_LIT_10	P1_LIT_2	P1_LIT_3	P1_LIT_4	P1_LIT_5	P1_LIT_6	P1_LIT_7	P1_LIT_8	P1_LIT_9	P1_MIL_10	P1_MIL_1	P1_MIL_2	P1_MIL_3	P1_MIL_4	P1_MIL_5	P1_MIL_6	P1_MIL_7	P1_MIL_8	P1_MIL_9	P1_PC_1	P1_PC_2	P1_PC_3	P2_CF_1	P2_CF_10	P2_CF_2	P2_CF_3	P2_CF_4	P2_CF_5	P2_CF_6	P2_CF_7	P2_CF_8	P2_CF_9	P2_LIT_1	P2_LIT_10	P2_LIT_2	P2_LIT_3	P2_LIT_4	P2_LIT_5
P1_CF_1	0	0.387216	0.460295	0.402339	0.481526	0.518561	0.510036	0.496005	0.326023	0.440527	0.656739	0.839275	0.857984	0.763314	0.821951	0.789094	0.776251	0.855457	0.758327	0.851706	0.841844	0.81433	0.859074	0.820227	0.768219	0.8319	0.910694	0.857165	0.84262	0.809127	0.935809	0.891836	0.91814	0.411892	0.519165	0.485761	0.470551	0.440331	0.5123	0.512605	0.451241	0.401277	0.435187	0.746701	0.793592	0.784094	0.692248	0.742732	0.778597
P1_CF_10	0.387216	0	0.468142	0.394936	0.451804	0.484749	0.519936	0.440954	0.362866	0.463785	0.647574	0.832404	0.852691	0.773248	0.820368	0.783144	0.785067	0.855714	0.756918	0.842553	0.828007	0.811898	0.856157	0.820061	0.769442	0.826743	0.906327	0.851002	0.83926	0.811051	0.926848	0.916035	0.917691	0.421695	0.506806	0.486733	0.453348	0.482257	0.519665	0.498096	0.456226	0.431659	0.472521	0.74259	0.781672	0.793382	0.692344	0.738939	0.78534
P1_CF_2	0.460295	0.468142	0	0.456743	0.534704	0.529695	0.563263	0.553441	0.413067	0.458937	0.662917	0.837019	0.843489	0.773702	0.783241	0.772827	0.761077	0.852763	0.760268	0.836736	0.839849	0.812747	0.859108	0.818318	0.758812	0.833292	0.899863	0.860126	0.846069	0.817101	0.931316	0.920798	0.923086	0.500579	0.533964	0.443767	0.49619	0.539711	0.536982	0.532161	0.475126	0.489049	0.494654	0.733089	0.777907	0.78494	0.694802	0.73673	0.784219
P1_CF_3	0.402339	0.394936	0.456743	0	0.485719	0.490652	0.498114	0.457264	0.375996	0.470306	0.638127	0.818322	0.840247	0.747997	0.798994	0.764443	0.774079	0.84301	0.73831	0.832949	0.816823	0.778367	0.83477	0.788676	0.727789	0.797271	0.899551	0.827929	0.809925	0.776536	0.921937	0.914949	0.899027	0.40916	0.4793	0.450442	0.421885	0.465326	0.463638	0.475378	0.465033	0.40426	0.463135	0.708347	0.766587	0.765445	0.667496	0.706389	0.761694
P1_CF_4	0.481526	0.451804	0.534704	0.485719	0	0.514398	0.538087	0.49474	0.467024	0.539614	0.67389	0.843789	0.840746	0.784671	0.830159	0.793645	0.801746	0.831623	0.766747	0.851061	0.840907	0.815794	0.858612	0.825859	0.763789	0.836785	0.901395	0.857856	0.846668	0.816532	0.925259	0.923243	0.917056	0.505162	0.552713	0.521787	0.498841	0.546486	0.552869	0.556902	0.502429	0.4971	0.54182	0.756872	0.798484	0.79707	0.713539	0.754912	0.796797
P1_CF_5	0.518561	0.484749	0.529695	0.490652	0.514398	0	0.562801	0.545093	0.490164	0.541687	0.679808	0.842689	0.86075	0.760335	0.82603	0.767988	0.79713	0.831208	0.766676	0.850858	0.854244	0.828117	0.867911	0.843675	0.777537	0.84941	0.903173	0.869175	0.857238	0.831113	0.9347	0.924522	0.927163	0.507014	0.576826	0.475954	0.491923	0.532385	0.572065	0.560683	0.508306	0.525923	0.551986	0.761218	0.803028	0.802877	0.716039	0.759998	0.804561
P1_CF_6	0.510036	0.519936	0.563263	0.498114	0.538087	0.562801	0	0.54622	0.510661	0.573557	0.702146	0.846376	0.864694	0.763965	0.837445	0.804437	0.788841	0.8623	0.71997	0.855661	0.848407	0.83192	0.860091	0.839848	0.792115	0.849102	0.881375	0.867752	0.854256	0.830888	0.930123	0.923156	0.927643	0.488237	0.560207	0.538928	0.521509	0.52931	0.565412	0.572144	0.511386	0.541744	0.529099	0.767575	0.806986	0.806156	0.710612	0.762	0.804164
P1_CF_7	0.496005	0.440954	0.553441	0.457264	0.49474	0.545093	0.54622	0	0.483734	0.532638	0.639342	0.825287	0.850892	0.747746	0.809903	0.771347	0.752578	0.851595	0.740704	0.831671	0.84101	0.806075	0.849258	0.81418	0.76143	0.822395	0.890512	0.851765	0.834262	0.805276	0.930067	0.917466	0.918123	0.497007	0.563463	0.541237	0.505816	0.525859	0.567941	0.533109	0.558082	0.511582	0.522183	0.723291	0.773173	0.781741	0.706906	0.735193	0.784555
P1_CF_8	0.326023	0.362866	0.413067	0.375996	0.467024	0.490164	0.510661	0.483734	0	0.415469	0.622092	0.830142	0.833986	0.762805	0.813818	0.775868	0.790663	0.853416	0.747909	0.838662	0.83285	0.792546	0.850511	0.801241	0.726338	0.81936	0.902911	0.849756	0.831783	0.798847	0.932773	0.923767	0.915231	0.393055	0.501072	0.462922	0.438557	0.452322	0.491712	0.48863	0.432021	0.3864	0.446492	0.732682	0.787689	0.774802	0.681302	0.725041	0.772295
P1_CF_9	0.440527	0.463785	0.458937	0.470306	0.539614	0.541687	0.573557	0.532638	0.415469	0	0.670485	0.830323	0.864791	0.768748	0.762335	0.790795	0.715081	0.861682	0.76862	0.846892	0.856777	0.830882	0.869132	0.84006	0.789434	0.847935	0.902431	0.873747	0.855175	0.831044	0.935374	0.932603	0.931684	0.502267	0.587358	0.567844	0.537927	0.563012	0.570871	0.565864	0.513406	0.444114	0.510697	0.745079	0.791189	0.804207	0.717537	0.76707	0.796546
P1_LIT_1	0.656739	0.647574	0.662917	0.638127	0.67389	0.679808	0.702146	0.639342	0.622092	0.670485	0	0.678724	0.709135	0.559562	0.643768	0.605216	0.560758	0.686778	0.574356	0.687567	0.829534	0.763094	0.812486	0.791819	0.671931	0.821461	0.861065	0.798856	0.795664	0.777274	0.904398	0.897708	0.914639	0.668097	0.670094	0.657293	0.633628	0.67451	0.641362	0.647662	0.679043	0.643051	0.682092	0.593186	0.570052	0.663526	0.54815	0.616199	0.630571
P1_LIT_10	0.839275	0.832404	0.837019	0.818322	0.843789	0.842689	0.846376	0.825287	0.830142	0.830323	0.678724	0	0.593882	0.732501	0.69305	0.61603	0.667629	0.606774	0.550357	0.469962	0.83952	0.783853	0.798161	0.802455	0.750488	0.818617	0.83663	0.780131	0.782325	0.777647	0.886683	0.877227	0.903272	0.850991	0.813216	0.831496	0.79308	0.841509	0.814182	0.799046	0.832601	0.82571	0.83285	0.638644	0.722938	0.717827	0.664416	0.619738	0.67886
P1_LIT_2	0.857984	0.852691	0.843489	0.840247	0.840746	0.86075	0.864694	0.850892	0.833986	0.864791	0.709135	0.593882	0	0.74325	0.706306	0.638601	0.707854	0.638723	0.578257	0.604643	0.834653	0.780697	0.791756	0.799755	0.737083	0.828956	0.809195	0.783781	0.77597	0.782143	0.883039	0.876852	0.90023	0.866196	0.814637	0.841963	0.809885	0.862025	0.822686	0.819479	0.845601	0.84035	0.845556	0.719233	0.726803	0.707778	0.703696	0.680155	0.678463
P1_LIT_3	0.763314	0.773248	0.773702	0.747997	0.784671	0.760335	0.763965	0.747746	0.762805	0.768748	0.559562	0.732501	0.74325	0	0.649613	0.63976	0.607231	0.756502	0.632107	0.757493	0.864935	0.802396	0.830527	0.826955	0.725548	0.851633	0.845858	0.831582	0.829717	0.813951	0.921098	0.916581	0.929528	0.744833	0.768291	0.763267	0.754587	0.767709	0.743101	0.762668	0.780904	0.751049	0.760581	0.61322	0.586203	0.614911	0.603289	0.673117	0.65255
P1_LIT_4	0.821951	0.820368	0.783241	0.798994	0.830159	0.82603	0.837445	0.809903	0.813818	0.762335	0.643768	0.69305	0.706306	0.649613	0	0.670894	0.609548	0.763159	0.675167	0.697993	0.786636	0.716569	0.768858	0.745704	0.665292	0.760331	0.853882	0.731574	0.72408	0.720882	0.866299	0.865702	0.869105	0.828427	0.774291	0.783796	0.786638	0.816888	0.791525	0.794022	0.83118	0.797733	0.811889	0.689702	0.702355	0.701749	0.702454	0.667884	0.676437
P1_LIT_5	0.789094	0.783144	0.772827	0.764443	0.793645	0.767988	0.804437	0.771347	0.775868	0.790795	0.605216	0.61603	0.638601	0.63976	0.670894	0	0.667319	0.655302	0.537305	0.543803	0.839143	0.776569	0.79706	0.791666	0.723276	0.817506	0.82127	0.794617	0.788779	0.775233	0.903424	0.894589	0.915238	0.798532	0.741361	0.754778	0.755053	0.793945	0.75599	0.750747	0.785543	0.768821	0.783652	0.658768	0.66012	0.690047	0.627273	0.649969	0.654656
P1_LIT_6	0.776251	0.785067	0.761077	0.774079	0.801746	0.79713	0.788841	0.752578	0.790663	0.715081	0.560758	0.667629	0.707854	0.607231	0.609548	0.667319	0	0.694968	0.614535	0.680577	0.840003	0.795441	0.816524	0.811102	0.744898	0.834171	0.846224	0.80673	0.807128	0.796406	0.904289	0.895983	0.916654	0.804297	0.777009	0.780868	0.749991	0.784254	0.770104	0.763826	0.787773	0.744202	0.777021	0.642973	0.61791	0.686944	0.660056	0.668394	0.664865
P1_LIT_7	0.855457	0.855714	0.852763	0.84301	0.831623	0.831208	0.8623	0.851595	0.853416	0.861682	0.686778	0.606774	0.638723	0.756502	0.763159	0.655302	0.694968	0	0.60985	0.605522	0.86815	0.818096	0.834151	0.847346	0.774105	0.857085	0.849275	0.823931	0.822998	0.829002	0.914267	0.900565	0.925496	0.857958	0.82276	0.842409	0.817019	0.855791	0.824385	0.802332	0.844116	0.845406	0.846387	0.717381	0.724375	0.721358	0.67863	0.692026	0.682488
P1_LIT_8	0.758327	0.756918	0.760268	0.73831	0.766747	0.766676	0.71997	0.740704	0.747909	0.76862	0.574356	0.550357	0.578257	0.632107	0.675167	0.537305	0.614535	0.60985	0	0.535247	0.825407	0.773761	0.792595	0.788547	0.712324	0.818415	0.814613	0.791195	0.790404	0.771968	0.902472	0.887422	0.907925	0.774358	0.728492	0.745752	0.711584	0.76929	0.736504	0.71874	0.757606	0.740364	0.755655	0.596629	0.632539	0.66397	0.608238	0.620064	0.641226
P1_LIT_9	0.851706	0.842553	0.836736	0.832949	0.851061	0.850858	0.855661	0.831671	0.838662	0.846892	0.687567	0.469962	0.604643	0.757493	0.697993	0.543803	0.680577	0.605522	0.535247	0	0.798123	0.738377	0.761986	0.774442	0.732498	0.763939	0.834601	0.718903	0.718625	0.732154	0.860602	0.844448	0.872305	0.849898	0.79879	0.824812	0.790003	0.847976	0.814683	0.786423	0.83308	0.828958	0.839915	0.705736	0.732575	0.748595	0.716913	0.675312	0.705215
P1_MIL_10	0.841844	0.828007	0.839849	0.816823	0.840907	0.854244	0.848407	0.84101	0.83285	0.856777	0.829534	0.83952	0.834653	0.864935	0.786636	0.839143	0.840003	0.86815	0.825407	0.798123	0	0.554142	0.615692	0.523281	0.678628	0.504126	0.882673	0.478119	0.47956	0.486257	0.790011	0.798298	0.705088	0.837982	0.759228	0.79062	0.790661	0.834085	0.804074	0.810904	0.840741	0.814782	0.852758	0.818092	0.845791	0.853914	0.833642	0.796353	0.825285
P1_MIL_1	0.81433	0.811898	0.812747	0.778367	0.815794	0.828117	0.83192	0.806075	0.792546	0.830882	0.763094	0.783853	0.780697	0.802396	0.716569	0.776569	0.795441	0.818096	0.773761	0.738377	0.554142	0	0.543855	0.513638	0.41543	0.360062	0.851691	0.438058	0.339665	0.427548	0.803252	0.794229	0.714525	0.810532	0.744396	0.761847	0.774429	0.8081	0.783806	0.79461	0.826603	0.786424	0.822407	0.770315	0.800816	0.793886	0.781625	0.731172	0.767057
P1_MIL_2	0.859074	0.856157	0.859108	0.83477	0.858612	0.867911	0.860091	0.849258	0.850511	0.869132	0.812486	0.798161	0.791756	0.830527	0.768858	0.79706	0.816524	0.834151	0.792595	0.761986	0.615692	0.617125	0	0.592941	0.65302	0.574187	0.570736	0.407147	0.490199	0.405848	0.832733	0.832814	0.776907	0.860343	0.805298	0.823127	0.829378	0.860592	0.834745	0.837327	0.856882	0.840323	0.863532	0.813038	0.831952	0.828829	0.818693	0.782676	0.80721
P1_MIL_3	0.820227	0.820061	0.818318	0.788676	0.825859	0.843675	0.839848	0.81418	0.801241	0.84006	0.791819	0.802455	0.799755	0.826955	0.745704	0.791666	0.811102	0.847346	0.788547	0.774442	0.523281	0.513638	0.592941	0	0.601249	0.468492	0.853356	0.49359	0.470887	0.431817	0.804042	0.808505	0.73713	0.819828	0.741375	0.769034	0.787677	0.81319	0.794986	0.806272	0.832486	0.801419	0.834391	0.778459	0.818506	0.806616	0.808066	0.74439	0.79801
P1_MIL_4	0.768219	0.769442	0.758812	0.727789	0.763789	0.777537	0.792115	0.76143	0.726338	0.789434	0.671931	0.750488	0.737083	0.725548	0.665292	0.723276	0.744898	0.774105	0.712324	0.732498	0.678628	0.41543	0.65302	0.601249	0	0.65349	0.825083	0.586867	0.592509	0.546817	0.84374	0.838372	0.826856	0.770928	0.716255	0.722196	0.730952	0.773004	0.733065	0.757947	0.784724	0.741277	0.770899	0.72226	0.759744	0.742189	0.722591	0.668183	0.713881
P1_MIL_5	0.8319	0.826743	0.833292	0.797271	0.836785	0.84941	0.849102	0.822395	0.81936	0.847935	0.821461	0.818617	0.828956	0.851633	0.760331	0.817506	0.834171	0.857085	0.818415	0.763939	0.504126	0.360062	0.574187	0.468492	0.65349	0	0.873594	0.431654	0.426444	0.417034	0.784547	0.759581	0.63106	0.824081	0.753555	0.774657	0.793263	0.821204	0.807043	0.809572	0.843308	0.806007	0.844745	0.802344	0.829612	0.836859	0.824811	0.777321	0.807199
P1_MIL_6	0.910694	0.906327	0.899863	0.899551	0.901395	0.903173	0.881375	0.890512	0.902911	0.902431	0.861065	0.83663	0.809195	0.845858	0.853882	0.82127	0.846224	0.849275	0.814613	0.834601	0.882673	0.851691	0.570736	0.853356	0.825083	0.873594	0	0.857889	0.856276	0.85409	0.930833	0.929674	0.941659	0.915796	0.887336	0.899789	0.89096	0.915396	0.890188	0.877562	0.884585	0.908354	0.901155	0.870519	0.874796	0.886298	0.869291	0.857399	0.875216
P1_MIL_7	0.857165	0.851002	0.860126	0.827929	0.857856	0.869175	0.867752	0.851765	0.849756	0.873747	0.798856	0.780131	0.783781	0.831582	0.731574	0.794617	0.80673	0.823931	0.791195	0.718903	0.478119	0.438058	0.407147	0.49359	0.586867	0.431654	0.857889	0	0.295414	0.363334	0.769346	0.774689	0.686275	0.853156	0.788135	0.810259	0.825313	0.853225	0.832319	0.834689	0.862623	0.831532	0.866472	0.800589	0.821926	0.813022	0.80373	0.754244	0.779836
P1_MIL_8	0.84262	0.83926	0.846069	0.809925	0.846668	0.857238	0.854256	0.834262	0.831783	0.855175	0.795664	0.782325	0.77597	0.829717	0.72408	0.788779	0.807128	0.822998	0.790404	0.718625	0.47956	0.339665	0.490199	0.470887	0.592509	0.426444	0.856276	0.295414	0	0.318768	0.781329	0.784477	0.685593	0.836476	0.763176	0.788491	0.799011	0.829923	0.811023	0.816026	0.851647	0.811747	0.851546	0.786173	0.812988	0.802438	0.797201	0.747752	0.779935
P1_MIL_9	0.809127	0.811051	0.817101	0.776536	0.816532	0.831113	0.830888	0.805276	0.798847	0.831044	0.777274	0.777647	0.782143	0.813951	0.720882	0.775233	0.796406	0.829002	0.771968	0.732154	0.486257	0.427548	0.405848	0.431817	0.546817	0.417034	0.85409	0.363334	0.318768	0	0.797781	0.793872	0.70257	0.811941	0.740271	0.759065	0.771692	0.813132	0.781428	0.799542	0.823242	0.780792	0.8228	0.767965	0.799052	0.787042	0.782978	0.736182	0.766302
P1_PC_1	0.935809	0.926848	0.931316	0.921937	0.925259	0.9347	0.930123	0.930067	0.932773	0.935374	0.904398	0.886683	0.883039	0.921098	0.866299	0.903424	0.904289	0.914267	0.902472	0.860602	0.790011	0.803252	0.832733	0.804042	0.84374	0.784547	0.930833	0.769346	0.781329	0.797781	0	0.38836	0.728699	0.938227	0.886774	0.906853	0.906453	0.931462	0.911563	0.913574	0.924688	0.922999	0.938343	0.897875	0.916356	0.918703	0.919735	0.880414	0.909613
P1_PC_2	0.891836	0.916035	0.920798	0.914949	0.923243	0.924522	0.923156	0.917466	0.923767	0.932603	0.897708	0.877227	0.876852	0.916581	0.865702	0.894589	0.895983	0.900565	0.887422	0.844448	0.798298	0.794229	0.832814	0.808505	0.838372	0.759581	0.929674	0.774689	0.784477	0.793872	0.38836	0	0.718371	0.935804	0.888769	0.906333	0.895645	0.928635	0.908626	0.906093	0.923609	0.914773	0.932396	0.887162	0.905828	0.909501	0.905702	0.864636	0.898307
P1_PC_3	0.91814	0.917691	0.923086	0.899027	0.917056	0.927163	0.927643	0.918123	0.915231	0.931684	0.914639	0.903272	0.90023	0.929528	0.869105	0.915238	0.916654	0.925496	0.907925	0.872305	0.705088	0.714525	0.776907	0.73713	0.826856	0.63106	0.941659	0.686275	0.685593	0.70257	0.728699	0.718371	0	0.925274	0.87599	0.889514	0.892356	0.916994	0.905248	0.906652	0.922295	0.905385	0.927112	0.907732	0.918547	0.914487	0.915389	0.884125	0.90683
P2_CF_1	0.411892	0.421695	0.500579	0.40916	0.505162	0.507014	0.488237	0.497007	0.393055	0.502267	0.668097	0.850991	0.866196	0.744833	0.828427	0.798532	0.804297	0.857958	0.774358	0.849898	0.837982	0.810532	0.860343	0.819828	0.770928	0.824081	0.915796	0.853156	0.836476	0.811941	0.938227	0.935804	0.925274	0	0.445235	0.439108	0.400344	0.364959	0.461283	0.445756	0.471277	0.382572	0.416229	0.734252	0.793686	0.775285	0.692489	0.737842	0.777853
P2_CF_10	0.519165	0.506806	0.533964	0.4793	0.552713	0.576826	0.560207	0.563463	0.501072	0.587358	0.670094	0.813216	0.814637	0.768291	0.774291	0.741361	0.777009	0.82276	0.728492	0.79879	0.759228	0.744396	0.805298	0.741375	0.716255	0.753555	0.887336	0.788135	0.763176	0.740271	0.886774	0.888769	0.87599	0.445235	0	0.401495	0.415843	0.46345	0.468635	0.462753	0.526817	0.446961	0.435838	0.70387	0.762549	0.762827	0.669228	0.685286	0.742388
P2_CF_2	0.485761	0.486733	0.443767	0.450442	0.521787	0.475954	0.538928	0.541237	0.462922	0.567844	0.657293	0.831496	0.841963	0.763267	0.783796	0.754778	0.780868	0.842409	0.745752	0.824812	0.79062	0.761847	0.823127	0.769034	0.722196	0.774657	0.899789	0.810259	0.788491	0.759065	0.906853	0.906333	0.889514	0.439108	0.401495	0	0.351331	0.405428	0.476385	0.465147	0.418156	0.414842	0.496674	0.711353	0.765368	0.760811	0.665212	0.710548	0.745833
P2_CF_3	0.470551	0.453348	0.49619	0.421885	0.498841	0.491923	0.521509	0.505816	0.438557	0.537927	0.633628	0.79308	0.809885	0.754587	0.786638	0.755053	0.749991	0.817019	0.711584	0.790003	0.790661	0.774429	0.829378	0.787677	0.730952	0.793263	0.89096	0.825313	0.799011	0.771692	0.906453	0.895645	0.892356	0.400344	0.415843	0.351331	0	0.376336	0.403328	0.38391	0.436576	0.370822	0.477704	0.684606	0.754095	0.741123	0.6564	0.679954	0.744306
P2_CF_4	0.440331	0.482257	0.539711	0.465326	0.546486	0.532385	0.52931	0.525859	0.452322	0.563012	0.67451	0.841509	0.862025	0.767709	0.816888	0.793945	0.784254	0.855791	0.76929	0.847976	0.834085	0.8081	0.860592	0.81319	0.773004	0.821204	0.915396	0.853225	0.829923	0.813132	0.931462	0.928635	0.916994	0.364959	0.46345	0.405428	0.376336	0	0.481311	0.479096	0.482608	0.423251	0.470177	0.733357	0.786472	0.767956	0.686346	0.728116	0.773071
P2_CF_5	0.5123	0.519665	0.536982	0.463638	0.552869	0.572065	0.565412	0.567941	0.491712	0.570871	0.641362	0.814182	0.822686	0.743101	0.791525	0.75599	0.770104	0.824385	0.736504	0.814683	0.804074	0.783806	0.834745	0.794986	0.733065	0.807043	0.890188	0.832319	0.811023	0.781428	0.911563	0.908626	0.905248	0.461283	0.468635	0.476385	0.403328	0.481311	0	0.421863	0.520952	0.419959	0.498242	0.666147	0.737063	0.727759	0.634883	0.649178	0.716168
P2_CF_6	0.512605	0.498096	0.532161	0.475378	0.556902	0.560683	0.572144	0.533109	0.48863	0.565864	0.647662	0.799046	0.819479	0.762668	0.794022	0.750747	0.763826	0.802332	0.71874	0.786423	0.810904	0.79461	0.837327	0.806272	0.757947	0.809572	0.877562	0.834689	0.816026	0.799542	0.913574	0.906093	0.906652	0.445756	0.462753	0.465147	0.38391	0.479096	0.421863	0	0.471921	0.449721	0.517285	0.666126	0.744601	0.728284	0.641207	0.657388	0.717536
P2_CF_7	0.451241	0.456226	0.475126	0.465033	0.502429	0.508306	0.511386	0.558082	0.432021	0.513406	0.679043	0.832601	0.845601	0.780904	0.83118	0.785543	0.787773	0.844116	0.757606	0.83308	0.840741	0.826603	0.856882	0.832486	0.784724	0.843308	0.884585	0.862623	0.851647	0.823242	0.924688	0.923609	0.922295	0.471277	0.526817	0.418156	0.436576	0.482608	0.520952	0.471921	0	0.446611	0.496391	0.737483	0.785685	0.787596	0.697298	0.741868	0.785731
P2_CF_8	0.401277	0.431659	0.489049	0.40426	0.4971	0.525923	0.541744	0.511582	0.3864	0.444114	0.643051	0.82571	0.84035	0.751049	0.797733	0.768821	0.744202	0.845406	0.740364	0.828958	0.814782	0.786424	0.840323	0.801419	0.741277	0.806007	0.908354	0.831532	0.811747	0.780792	0.922999	0.914773	0.905385	0.382572	0.446961	0.414842	0.370822	0.423251	0.419959	0.449721	0.446611	0	0.416111	0.703272	0.765332	0.755137	0.65181	0.699767	0.739075
P2_CF_9	0.435187	0.472521	0.494654	0.463135	0.54182	0.551986	0.529099	0.522183	0.446492	0.510697	0.682092	0.83285	0.845556	0.760581	0.811889	0.783652	0.777021	0.846387	0.755655	0.839915	0.852758	0.822407	0.863532	0.834391	0.770899	0.844745	0.901155	0.866472	0.851546	0.8228	0.938343	0.932396	0.927112	0.416229	0.435838	0.496674	0.477704	0.470177	0.498242	0.517285	0.496391	0.416111	0	0.731966	0.785562	0.773341	0.695648	0.739369	0.778886
P2_LIT_1	0.746701	0.74259	0.733089	0.708347	0.756872	0.761218	0.767575	0.723291	0.732682	0.745079	0.593186	0.638644	0.719233	0.61322	0.689702	0.658768	0.642973	0.717381	0.596629	0.705736	0.818092	0.770315	0.813038	0.778459	0.72226	0.802344	0.870519	0.800589	0.786173	0.767965	0.897875	0.887162	0.907732	0.734252	0.70387	0.711353	0.684606	0.733357	0.666147	0.666126	0.737483	0.703272	0.731966	0	0.540872	0.543335	0.531035	0.444971	0.543973
P2_LIT_10	0.793592	0.781672	0.777907	0.766587	0.798484	0.803028	0.806986	0.773173	0.787689	0.791189	0.570052	0.722938	0.726803	0.586203	0.702355	0.66012	0.61791	0.724375	0.632539	0.732575	0.845791	0.800816	0.831952	0.818506	0.759744	0.829612	0.874796	0.821926	0.812988	0.799052	0.916356	0.905828	0.918547	0.793686	0.762549	0.765368	0.754095	0.786472	0.737063	0.744601	0.785685	0.765332	0.785562	0.540872	0	0.541212	0.535351	0.605007	0.555798
P2_LIT_2	0.784094	0.793382	0.78494	0.765445	0.79707	0.802877	0.806156	0.781741	0.774802	0.804207	0.663526	0.717827	0.707778	0.614911	0.701749	0.690047	0.686944	0.721358	0.66397	0.748595	0.853914	0.793886	0.828829	0.806616	0.742189	0.836859	0.886298	0.813022	0.802438	0.787042	0.918703	0.909501	0.914487	0.775285	0.762827	0.760811	0.741123	0.767956	0.727759	0.728284	0.787596	0.755137	0.773341	0.543335	0.541212	0	0.519841	0.556762	0.482503
P2_LIT_3	0.692248	0.692344	0.694802	0.667496	0.713539	0.716039	0.710612	0.706906	0.681302	0.717537	0.54815	0.664416	0.703696	0.603289	0.702454	0.627273	0.660056	0.67863	0.608238	0.716913	0.833642	0.781625	0.818693	0.808066	0.722591	0.824811	0.869291	0.80373	0.797201	0.782978	0.919735	0.905702	0.915389	0.692489	0.669228	0.665212	0.6564	0.686346	0.634883	0.641207	0.697298	0.65181	0.695648	0.531035	0.535351	0.519841	0	0.534341	0.438105
P2_LIT_4	0.742732	0.738939	0.73673	0.706389	0.754912	0.759998	0.762	0.735193	0.725041	0.76707	0.616199	0.619738	0.680155	0.673117	0.667884	0.649969	0.668394	0.692026	0.620064	0.675312	0.796353	0.731172	0.782676	0.74439	0.668183	0.777321	0.857399	0.754244	0.747752	0.736182	0.880414	0.864636	0.884125	0.737842	0.685286	0.710548	0.679954	0.728116	0.649178	0.657388	0.741868	0.699767	0.739369	0.444971	0.605007	0.556762	0.534341	0	0.538053
P2_LIT_5	0.778597	0.78534	0.784219	0.761694	0.796797	0.804561	0.804164	0.784555	0.772295	0.796546	0.630571	0.67886	0.678463	0.65255	0.676437	0.654656	0.664865	0.682488	0.641226	0.705215	0.825285	0.767057	0.80721	0.79801	0.713881	0.807199	0.875216	0.779836	0.779935	0.766302	0.909613	0.898307	0.90683	0.777853	0.742388	0.745833	0.744306	0.773071	0.716168	0.717536	0.785731	0.739075	0.778886	0.543973	0.555798	0.482503	0.438105	0.538053	0
P2_LIT_6	0.835221	0.838216	0.832456	0.811403	0.833658	0.849714	0.840623	0.83157	0.825455	0.84539	0.698831	0.621109	0.688523	0.706966	0.67085	0.688357	0.711075	0.677953	0.653151	0.664367	0.821728	0.75394	0.793054	0.76522	0.726762	0.790387	0.873776	0.756506	0.744498	0.748676	0.890292	0.881169	0.883033	0.831652	0.79695	0.811888	0.797849	0.827424	0.768914	0.764005	0.830471	0.808276	0.835135	0.51642	0.61923	0.528461	0.566071	0.477891	0.494879
P2_LIT_7	0.773148	0.784081	0.783965	0.75854	0.793833	0.797948	0.800908	0.763397	0.776061	0.781283	0.590131	0.518545	0.611411	0.675613	0.694434	0.580415	0.614473	0.575835	0.500784	0.558008	0.829378	0.778849	0.808598	0.793535	0.734338	0.81235	0.848314	0.799596	0.789651	0.777701	0.902073	0.885646	0.909545	0.782037	0.740125	0.76333	0.728653	0.780849	0.723191	0.708171	0.773634	0.75076	0.771062	0.466461	0.611844	0.604649	0.58271	0.494386	0.549331
P2_LIT_8	0.662425	0.662591	0.665327	0.628288	0.681274	0.696246	0.69205	0.665965	0.647233	0.697415	0.54629	0.663275	0.695435	0.618688	0.668624	0.593344	0.641512	0.686413	0.589159	0.69645	0.806587	0.741553	0.792955	0.766346	0.671828	0.790881	0.862023	0.771733	0.761833	0.745028	0.903738	0.893693	0.900511	0.650249	0.527173	0.613552	0.598777	0.651696	0.591366	0.589205	0.675941	0.61517	0.60129	0.505042	0.585204	0.535583	0.410595	0.487499	0.485928
P2_LIT_9	0.741915	0.74534	0.745172	0.713217	0.762695	0.767746	0.772036	0.740697	0.72759	0.766041	0.604377	0.651328	0.659506	0.643993	0.669693	0.639236	0.659359	0.655215	0.604647	0.653192	0.811573	0.735885	0.786653	0.763586	0.672584	0.785463	0.866055	0.759192	0.749474	0.734464	0.900743	0.884313	0.888575	0.73719	0.712502	0.717037	0.689909	0.733342	0.67257	0.668903	0.755561	0.706092	0.742058	0.499073	0.597083	0.485738	0.456508	0.447571	0.404124
P2_MIL_1	0.860533	0.85588	0.836738	0.842366	0.852631	0.853878	0.863015	0.837483	0.842379	0.845331	0.817575	0.819094	0.792053	0.810655	0.804838	0.819054	0.806633	0.823905	0.804139	0.831395	0.826568	0.80927	0.76067	0.798859	0.767064	0.832391	0.633774	0.830996	0.828092	0.81712	0.924043	0.917126	0.931842	0.864291	0.829027	0.842923	0.82496	0.859898	0.823949	0.804091	0.827138	0.850136	0.849447	0.804866	0.812843	0.818843	0.808492	0.792213	0.816972
P2_MIL_10	0.851093	0.845727	0.851484	0.823307	0.854429	0.863071	0.864432	0.839521	0.839325	0.873946	0.825592	0.830281	0.810649	0.856202	0.746364	0.814829	0.846036	0.859728	0.815087	0.782517	0.598847	0.573196	0.666592	0.537276	0.681217	0.496115	0.88577	0.567772	0.542201	0.546208	0.747111	0.75187	0.622882	0.851739	0.764265	0.791603	0.805444	0.8394	0.813122	0.817313	0.856508	0.817911	0.854801	0.803842	0.837914	0.82656	0.823985	0.764505	0.811606
P2_MIL_2	0.866524	0.860309	0.850333	0.840578	0.863627	0.832057	0.868692	0.853804	0.843642	0.869303	0.833037	0.840805	0.784542	0.842866	0.803137	0.834802	0.842048	0.844538	0.831105	0.821704	0.740885	0.716818	0.72625	0.703419	0.693963	0.720408	0.726701	0.734795	0.735959	0.71714	0.862018	0.848548	0.864232	0.866582	0.815918	0.817925	0.83911	0.865091	0.838836	0.837232	0.85242	0.851668	0.867666	0.818334	0.838437	0.846969	0.835957	0.799311	0.826695
P2_MIL_3	0.799832	0.805194	0.793104	0.789975	0.800915	0.789245	0.777793	0.79189	0.796177	0.80004	0.791822	0.821191	0.826914	0.804909	0.858813	0.795378	0.82087	0.838542	0.776644	0.837161	0.894803	0.874159	0.783214	0.875626	0.829796	0.902157	0.573234	0.895038	0.89041	0.881206	0.952411	0.947083	0.959011	0.799593	0.790773	0.789301	0.783359	0.801801	0.784045	0.77832	0.790253	0.791791	0.775825	0.809313	0.833445	0.830174	0.776632	0.809361	0.821299
P2_MIL_4	0.872201	0.874845	0.855265	0.860803	0.875502	0.854336	0.851124	0.857126	0.865527	0.864547	0.840023	0.829896	0.810129	0.829183	0.834185	0.81568	0.838549	0.844509	0.789845	0.829831	0.849564	0.823887	0.751198	0.802708	0.791725	0.846467	0.579788	0.840506	0.833309	0.833183	0.929497	0.914515	0.934646	0.87635	0.838955	0.84911	0.846564	0.874744	0.834101	0.838169	0.864019	0.866481	0.860724	0.823692	0.841305	0.842994	0.835976	0.808357	0.836278
P2_MIL_5	0.791022	0.784493	0.769142	0.765879	0.796967	0.797118	0.801219	0.784221	0.767175	0.789568	0.685513	0.74256	0.71963	0.709728	0.721521	0.699845	0.723945	0.745793	0.683215	0.747248	0.780645	0.748345	0.783873	0.743245	0.672814	0.795684	0.809917	0.779681	0.776246	0.761732	0.90476	0.894823	0.916398	0.787999	0.738255	0.762857	0.743044	0.785509	0.719196	0.716677	0.769006	0.76691	0.774338	0.63871	0.664198	0.648048	0.614696	0.630959	0.6116
P2_MIL_6	0.943012	0.941732	0.931191	0.944946	0.917266	0.92176	0.923906	0.927619	0.947138	0.933877	0.924608	0.916888	0.920125	0.91115	0.92872	0.896039	0.905532	0.905679	0.905901	0.926882	0.960772	0.948823	0.885126	0.948582	0.927589	0.96082	0.740841	0.95938	0.957764	0.955073	0.977491	0.972664	0.982891	0.949102	0.936811	0.941375	0.941485	0.944552	0.932714	0.926296	0.931471	0.940548	0.932179	0.921856	0.925706	0.930499	0.923212	0.924267	0.92789
P2_MIL_7	0.913223	0.907139	0.901674	0.910172	0.878019	0.875723	0.885739	0.880593	0.912689	0.908994	0.898312	0.878695	0.883793	0.888916	0.908466	0.873888	0.893021	0.858893	0.858313	0.888069	0.921684	0.91274	0.819976	0.907839	0.886134	0.929064	0.612169	0.925791	0.922938	0.921882	0.963931	0.957203	0.970327	0.917275	0.898841	0.900465	0.906449	0.912448	0.895844	0.885093	0.902216	0.915117	0.89825	0.894629	0.900221	0.90663	0.892577	0.893128	0.903416
P2_MIL_8	0.81935	0.820292	0.812778	0.793962	0.823647	0.840191	0.837198	0.816855	0.792212	0.844324	0.815263	0.83514	0.768016	0.847428	0.777798	0.823259	0.835293	0.867922	0.821331	0.820765	0.694267	0.647532	0.693468	0.604636	0.668576	0.612875	0.773392	0.66881	0.66114	0.638155	0.845344	0.839352	0.810659	0.818002	0.758838	0.767385	0.780016	0.804381	0.795098	0.79841	0.820583	0.793485	0.82403	0.798902	0.820508	0.82615	0.814946	0.78308	0.80707
P2_MIL_9	0.833915	0.827823	0.835574	0.805352	0.839008	0.851316	0.848152	0.828406	0.820668	0.857121	0.838196	0.842333	0.846585	0.865163	0.77092	0.834306	0.845548	0.869738	0.832952	0.809185	0.494323	0.526978	0.608229	0.504943	0.637596	0.455716	0.883299	0.489127	0.48759	0.452121	0.780061	0.755832	0.645814	0.826766	0.747769	0.775313	0.797522	0.820754	0.809578	0.8152	0.845108	0.809223	0.847315	0.815971	0.84563	0.839855	0.83332	0.785334	0.820201
P2_PC_1	0.92858	0.927567	0.9296	0.909688	0.926963	0.933977	0.933212	0.925235	0.925661	0.937706	0.912883	0.896815	0.896823	0.927848	0.863587	0.907258	0.916925	0.92055	0.91159	0.869477	0.681624	0.694838	0.734142	0.685221	0.797482	0.658187	0.926979	0.624971	0.628632	0.650233	0.703638	0.720831	0.427803	0.934396	0.878675	0.894989	0.903191	0.92532	0.914773	0.916417	0.928996	0.91534	0.93475	0.903271	0.919434	0.913831	0.913068	0.885247	0.901237
P2_PC_2	0.940311	0.939989	0.943457	0.927138	0.937686	0.947772	0.946136	0.938627	0.938243	0.949879	0.938496	0.923206	0.926045	0.949075	0.902349	0.93545	0.939225	0.944053	0.93459	0.9008	0.787642	0.790786	0.833697	0.799623	0.87659	0.731839	0.956598	0.762033	0.76371	0.782237	0.748326	0.766548	0.368602	0.948875	0.906572	0.918365	0.921314	0.939875	0.932921	0.932309	0.940392	0.932368	0.947135	0.927053	0.940984	0.934868	0.939488	0.914904	0.931519
P2_PC_3	0.942049	0.935405	0.938905	0.930795	0.933126	0.94288	0.936774	0.941806	0.941501	0.946401	0.936016	0.913848	0.919937	0.95016	0.912327	0.933757	0.92693	0.939173	0.924888	0.893263	0.761427	0.813881	0.833758	0.799225	0.865332	0.800956	0.940944	0.773897	0.775064	0.786204	0.40573	0.424265	0.688377	0.950826	0.906064	0.923337	0.914417	0.943054	0.92989	0.923616	0.933021	0.936168	0.949282	0.923509	0.936462	0.938151	0.939837	0.909461	0.935355
P3_CF_1	0.449632	0.467118	0.520814	0.434788	0.518529	0.55147	0.543504	0.515541	0.443381	0.497271	0.653858	0.828173	0.837834	0.758768	0.77876	0.762082	0.735734	0.839627	0.739769	0.818783	0.77589	0.748556	0.818067	0.752497	0.716082	0.758608	0.904725	0.799195	0.770825	0.750034	0.903882	0.898065	0.875802	0.402826	0.39871	0.393111	0.40548	0.418083	0.46313	0.440887	0.499312	0.325332	0.494819	0.701862	0.76725	0.754615	0.665793	0.681986	0.734467
P3_CF_10	0.527555	0.570782	0.613864	0.551696	0.604916	0.643366	0.580182	0.578251	0.54482	0.582193	0.705713	0.847094	0.867779	0.77965	0.811666	0.797738	0.753147	0.855994	0.782708	0.84262	0.797293	0.777133	0.838053	0.786083	0.751044	0.785616	0.913434	0.825355	0.794455	0.77521	0.922214	0.920487	0.897743	0.493153	0.543518	0.532892	0.520582	0.500024	0.560153	0.561491	0.602517	0.441324	0.55897	0.737665	0.803987	0.781514	0.710086	0.711746	0.770667
P3_CF_2	0.484709	0.48055	0.553629	0.443247	0.545579	0.575104	0.574534	0.546327	0.448532	0.573491	0.653594	0.833892	0.855661	0.77372	0.801281	0.780685	0.79496	0.849634	0.749347	0.823152	0.798864	0.768457	0.833116	0.780455	0.73118	0.782442	0.920246	0.81501	0.79165	0.763925	0.929907	0.926176	0.905153	0.383485	0.432381	0.444788	0.431021	0.43442	0.485453	0.486051	0.5338	0.395668	0.516802	0.711576	0.782156	0.775414	0.681486	0.706934	0.756815
P3_CF_3	0.472216	0.485758	0.529855	0.456589	0.529933	0.576553	0.573235	0.554731	0.453774	0.571027	0.651187	0.835775	0.832303	0.755813	0.772188	0.766071	0.779556	0.842666	0.731748	0.817194	0.75439	0.736523	0.810562	0.739492	0.709327	0.747613	0.906332	0.786495	0.752466	0.738768	0.905259	0.905626	0.8788	0.425817	0.416168	0.431248	0.43436	0.435199	0.452776	0.479465	0.521939	0.409796	0.509718	0.700883	0.760994	0.75098	0.674016	0.685275	0.747648
P3_CF_4	0.48594	0.50064	0.547451	0.457378	0.552987	0.581539	0.531199	0.494247	0.483169	0.585881	0.65764	0.826781	0.841537	0.749918	0.781935	0.761695	0.75918	0.83547	0.737925	0.815017	0.768219	0.744847	0.81294	0.743199	0.714904	0.755983	0.902737	0.791355	0.763597	0.744647	0.904107	0.904059	0.880542	0.434039	0.425904	0.451361	0.429092	0.412351	0.488483	0.481866	0.549415	0.454062	0.490478	0.693187	0.768095	0.745682	0.672705	0.676863	0.746176
P3_CF_5	0.520348	0.524677	0.582745	0.492799	0.570723	0.61481	0.586673	0.559703	0.504391	0.596484	0.680838	0.842011	0.865086	0.78042	0.799224	0.784279	0.790452	0.851377	0.768038	0.830756	0.797206	0.769886	0.840585	0.781661	0.731001	0.78172	0.921588	0.827131	0.796809	0.772958	0.92611	0.924007	0.900547	0.431994	0.459246	0.472595	0.454407	0.475431	0.498262	0.507359	0.571889	0.458786	0.542493	0.710542	0.79524	0.77644	0.704016	0.698564	0.766466
P3_CF_6	0.450936	0.445891	0.508162	0.417204	0.500349	0.540992	0.53577	0.524729	0.421126	0.528696	0.636759	0.815943	0.825659	0.746457	0.784661	0.749236	0.763746	0.836324	0.723997	0.81716	0.777399	0.746546	0.811492	0.753702	0.710532	0.759157	0.897008	0.795949	0.76981	0.741329	0.900543	0.898168	0.87914	0.420788	0.42745	0.410837	0.407116	0.434677	0.463259	0.471797	0.481502	0.381071	0.478167	0.696437	0.765513	0.75348	0.653625	0.691696	0.740991
P3_CF_7	0.512815	0.511074	0.566944	0.478798	0.577684	0.607802	0.589265	0.570906	0.501899	0.591241	0.694102	0.845481	0.85405	0.782239	0.805349	0.788248	0.798581	0.851267	0.758105	0.839072	0.77704	0.754526	0.824033	0.76456	0.725963	0.762806	0.914983	0.808615	0.774543	0.7484	0.923088	0.922146	0.901329	0.450626	0.447202	0.469779	0.461315	0.466256	0.505584	0.516406	0.555702	0.459864	0.545081	0.716255	0.781759	0.780091	0.695083	0.707065	0.764303
P3_CF_8	0.573144	0.575127	0.608183	0.52764	0.611715	0.643812	0.634999	0.599254	0.55491	0.645406	0.696891	0.834819	0.842581	0.783921	0.786671	0.779767	0.792199	0.839937	0.756859	0.818449	0.759195	0.730416	0.807045	0.728841	0.702841	0.735796	0.909792	0.780066	0.752396	0.730992	0.907946	0.910315	0.876346	0.492007	0.452737	0.506184	0.499801	0.524465	0.54572	0.541535	0.611015	0.51062	0.586924	0.705846	0.773585	0.767784	0.706982	0.674454	0.75686
P3_LIT_1	0.91243	0.906744	0.907849	0.900855	0.904916	0.915618	0.920771	0.903512	0.908031	0.910728	0.785808	0.76572	0.721684	0.799714	0.75203	0.811742	0.830565	0.775807	0.788068	0.773655	0.853118	0.81217	0.841131	0.83523	0.775357	0.852382	0.908352	0.796707	0.808525	0.818105	0.889006	0.899218	0.892855	0.91135	0.890983	0.901169	0.886747	0.915855	0.860239	0.861307	0.914198	0.894602	0.90689	0.750899	0.780737	0.716168	0.736034	0.721994	0.651263
P3_LIT_10	0.918979	0.9107	0.900032	0.905018	0.914341	0.899834	0.920298	0.909497	0.911817	0.906178	0.832904	0.788829	0.75787	0.831305	0.798007	0.832042	0.81875	0.805964	0.805643	0.78951	0.861813	0.84769	0.855884	0.865319	0.84077	0.871788	0.91454	0.823614	0.830399	0.82941	0.894196	0.894024	0.907757	0.920387	0.898097	0.906692	0.877823	0.922814	0.852475	0.860763	0.906921	0.895846	0.899257	0.751016	0.79455	0.723709	0.769685	0.738902	0.697705
P3_LIT_2	0.9178	0.916598	0.893287	0.901839	0.921914	0.903654	0.928502	0.906627	0.911664	0.905448	0.806821	0.803808	0.752984	0.812407	0.762866	0.817632	0.829933	0.801311	0.814654	0.791632	0.872919	0.833324	0.861854	0.858085	0.799079	0.864025	0.913155	0.836243	0.836653	0.836132	0.902889	0.902533	0.909273	0.921479	0.906146	0.902312	0.898609	0.924426	0.866875	0.870266	0.913849	0.898475	0.900164	0.764794	0.771919	0.729353	0.760376	0.750456	0.691577
P3_LIT_3	0.937334	0.93098	0.917219	0.921901	0.931426	0.904809	0.93437	0.925524	0.931719	0.925194	0.882438	0.849846	0.833973	0.876111	0.818295	0.869619	0.861635	0.85363	0.859914	0.850023	0.831194	0.854089	0.865131	0.850211	0.858748	0.868206	0.917229	0.838828	0.835074	0.839314	0.898412	0.890317	0.894829	0.933528	0.912654	0.924091	0.896748	0.93265	0.883508	0.883834	0.923852	0.920006	0.921262	0.824414	0.849397	0.831421	0.851578	0.793793	0.82338
P3_LIT_4	0.810105	0.81792	0.816151	0.799034	0.826396	0.831293	0.831102	0.800442	0.803213	0.830909	0.683141	0.706384	0.709737	0.716411	0.640071	0.717968	0.748862	0.730486	0.696963	0.675713	0.78865	0.712568	0.775603	0.739141	0.657377	0.767054	0.866618	0.730801	0.713101	0.729095	0.880396	0.879329	0.879674	0.791614	0.769135	0.789306	0.776315	0.795745	0.755611	0.757938	0.830025	0.778972	0.797045	0.657918	0.728214	0.677127	0.694705	0.612197	0.656866
P3_LIT_5	0.913841	0.914168	0.906008	0.897407	0.912932	0.919288	0.921735	0.903603	0.910686	0.91527	0.799144	0.784622	0.765573	0.815638	0.708192	0.825709	0.827916	0.806419	0.809726	0.760508	0.801019	0.742166	0.783965	0.783811	0.734819	0.779433	0.901871	0.708764	0.712061	0.740979	0.847185	0.859529	0.834545	0.910993	0.882146	0.892884	0.879746	0.913923	0.842501	0.861293	0.914883	0.885267	0.904355	0.762884	0.795609	0.762023	0.785722	0.703634	0.740137
P3_LIT_6	0.880801	0.879967	0.867023	0.860375	0.880363	0.867225	0.892054	0.869327	0.87338	0.874997	0.766379	0.75524	0.745453	0.787553	0.674678	0.794749	0.783834	0.776869	0.776413	0.741396	0.758085	0.715442	0.762048	0.744724	0.692661	0.741078	0.881394	0.694285	0.712367	0.710429	0.850606	0.853178	0.824858	0.8835	0.848235	0.860003	0.846201	0.880942	0.824588	0.835957	0.886883	0.858663	0.869124	0.736965	0.771043	0.736628	0.763488	0.685437	0.707224
P3_LIT_7	0.903559	0.899862	0.889759	0.889106	0.903677	0.892692	0.913054	0.897401	0.898225	0.89473	0.795757	0.804248	0.742893	0.792932	0.737511	0.816611	0.821411	0.817729	0.799339	0.799394	0.864188	0.831311	0.853188	0.857378	0.794006	0.865819	0.903888	0.825236	0.833936	0.830313	0.893014	0.893877	0.896601	0.911441	0.886237	0.89149	0.880259	0.912648	0.855438	0.868729	0.90391	0.884589	0.887651	0.766465	0.785556	0.732566	0.761749	0.764088	0.697174
P3_LIT_8	0.896041	0.894389	0.873131	0.88092	0.900914	0.885704	0.907783	0.888698	0.892785	0.891492	0.831761	0.807993	0.765279	0.821168	0.769139	0.811589	0.813005	0.817966	0.810843	0.782838	0.830826	0.811577	0.835258	0.818669	0.814077	0.824362	0.911327	0.800061	0.796079	0.794101	0.884508	0.879554	0.861898	0.904147	0.881277	0.876686	0.870344	0.901367	0.840717	0.850068	0.897064	0.873528	0.880291	0.746161	0.749354	0.707537	0.760559	0.743629	0.689759
P3_LIT_9	0.915783	0.907269	0.902708	0.907436	0.914742	0.908874	0.917005	0.909362	0.908618	0.917953	0.863406	0.838298	0.813381	0.867747	0.859338	0.843764	0.861456	0.833147	0.834628	0.817142	0.867674	0.87811	0.886452	0.887849	0.877783	0.884941	0.922978	0.872418	0.871558	0.86381	0.921874	0.917414	0.927028	0.914343	0.895216	0.901462	0.885038	0.917021	0.865751	0.854755	0.904577	0.899495	0.906373	0.80949	0.816069	0.800857	0.818903	0.806272	0.767576
P3_MIL_1	0.765434	0.760185	0.766823	0.729663	0.777769	0.786008	0.792788	0.763972	0.749507	0.790394	0.709831	0.722346	0.733155	0.761969	0.687875	0.727871	0.74858	0.766331	0.703523	0.703692	0.705472	0.622502	0.687036	0.646261	0.621979	0.648607	0.873695	0.597552	0.596685	0.589843	0.843928	0.836615	0.793507	0.753861	0.714918	0.727958	0.713663	0.747024	0.736051	0.730758	0.779123	0.729117	0.780089	0.687635	0.731812	0.71576	0.701118	0.620893	0.697606
P3_MIL_3	0.864073	0.864459	0.869688	0.839992	0.869663	0.874491	0.879144	0.861747	0.857189	0.879909	0.811234	0.809946	0.799959	0.84141	0.772825	0.818038	0.832742	0.842853	0.80863	0.778007	0.75561	0.68941	0.738298	0.712936	0.734667	0.67558	0.903717	0.637863	0.657883	0.673297	0.835491	0.84152	0.775228	0.851499	0.815201	0.830084	0.828674	0.851551	0.837051	0.840317	0.868208	0.832924	0.869238	0.794075	0.836101	0.816765	0.81972	0.755849	0.803626
P3_MIL_6	0.863033	0.85799	0.863432	0.835003	0.870477	0.871886	0.879188	0.862378	0.85766	0.87851	0.801939	0.789395	0.787583	0.826219	0.769484	0.805113	0.813997	0.824888	0.790273	0.761759	0.77539	0.684927	0.750075	0.731316	0.705789	0.690496	0.901598	0.662678	0.658232	0.685751	0.8577	0.845207	0.819922	0.856077	0.818875	0.832702	0.828863	0.857679	0.846066	0.838212	0.869377	0.837697	0.869953	0.778394	0.813116	0.79563	0.797029	0.730635	0.77868
RE1_CF_1	0.505585	0.52862	0.554415	0.507488	0.587599	0.608541	0.559012	0.565242	0.501069	0.570811	0.691449	0.849689	0.862481	0.767995	0.816513	0.789886	0.792511	0.850342	0.771097	0.837943	0.809369	0.790018	0.850339	0.810614	0.750937	0.803073	0.915667	0.84045	0.815985	0.794694	0.926963	0.921029	0.914999	0.463011	0.505164	0.516249	0.486649	0.4783	0.501244	0.534935	0.545649	0.483456	0.519396	0.730352	0.785993	0.782184	0.707914	0.715512	0.780035
RE1_CF_10	0.425286	0.419064	0.479552	0.404451	0.496398	0.531072	0.541577	0.527183	0.382017	0.503942	0.646367	0.828688	0.840622	0.759833	0.797669	0.774688	0.788474	0.84892	0.742222	0.833683	0.799326	0.778965	0.832868	0.780861	0.743187	0.792591	0.906856	0.822863	0.801106	0.76881	0.916457	0.912051	0.895126	0.434219	0.481801	0.446368	0.423786	0.438394	0.453508	0.494864	0.464126	0.374003	0.449352	0.719637	0.773716	0.768037	0.673915	0.717504	0.763149
RE1_CF_2	0.443589	0.508767	0.537281	0.487969	0.547214	0.57341	0.538849	0.540535	0.456589	0.506888	0.664419	0.823029	0.836335	0.756819	0.810307	0.770506	0.742894	0.844674	0.739463	0.823705	0.814617	0.788022	0.839233	0.795525	0.752115	0.799958	0.895894	0.83434	0.81184	0.787352	0.919228	0.912784	0.90467	0.484757	0.47805	0.460691	0.453314	0.449361	0.492094	0.542529	0.50236	0.391643	0.428602	0.729474	0.788036	0.774925	0.696745	0.734752	0.764549
RE1_CF_3	0.407251	0.422734	0.505848	0.408016	0.498279	0.540371	0.534233	0.519012	0.404603	0.453746	0.649477	0.832831	0.849445	0.766675	0.802295	0.779245	0.757186	0.852361	0.755148	0.836763	0.804417	0.775739	0.835258	0.793482	0.732987	0.792751	0.908646	0.826125	0.801379	0.770886	0.918682	0.917079	0.897259	0.405754	0.456119	0.421983	0.411987	0.428665	0.444876	0.476538	0.474317	0.298697	0.457296	0.720947	0.786915	0.775486	0.68018	0.719257	0.750499
RE1_CF_4	0.464995	0.463976	0.527745	0.438109	0.535884	0.557152	0.556569	0.548129	0.430252	0.537358	0.663457	0.843945	0.862775	0.768141	0.820605	0.792976	0.802766	0.85958	0.767212	0.848694	0.82623	0.799703	0.85566	0.814573	0.758745	0.815511	0.921869	0.85175	0.824731	0.793114	0.939816	0.936595	0.920028	0.401598	0.479725	0.4589	0.432484	0.435102	0.440896	0.511735	0.503567	0.407326	0.493809	0.726716	0.794506	0.78497	0.689238	0.734313	0.771699
RE1_CF_5	0.422263	0.432017	0.525556	0.435859	0.522242	0.550862	0.545779	0.532151	0.40918	0.476949	0.652984	0.827496	0.843396	0.769493	0.807099	0.780544	0.75903	0.850267	0.74646	0.835142	0.809908	0.776022	0.834149	0.793379	0.733843	0.790738	0.905612	0.82581	0.803221	0.77097	0.9201	0.907306	0.895211	0.429863	0.475771	0.461309	0.433665	0.451065	0.481469	0.49592	0.501364	0.335124	0.479661	0.726082	0.790061	0.771044	0.687547	0.727283	0.758872
RE1_CF_6	0.403858	0.424789	0.489643	0.402458	0.503516	0.541018	0.541154	0.530829	0.361777	0.499856	0.643856	0.835393	0.846107	0.763645	0.798967	0.77892	0.789088	0.856428	0.746353	0.837997	0.800826	0.77684	0.837233	0.783531	0.739667	0.787983	0.915436	0.827577	0.802586	0.76849	0.922605	0.917986	0.896797	0.408636	0.45587	0.435453	0.419733	0.416982	0.426187	0.497663	0.458835	0.351848	0.444537	0.720256	0.776158	0.77445	0.684208	0.720511	0.760916
RE1_CF_7	0.392141	0.41936	0.504536	0.41788	0.509206	0.540089	0.500705	0.47875	0.380434	0.505846	0.645998	0.828747	0.84515	0.754152	0.803083	0.776433	0.775517	0.848818	0.747555	0.834959	0.804615	0.773875	0.835361	0.785865	0.735853	0.784613	0.904021	0.829287	0.800867	0.77274	0.919025	0.905998	0.894066	0.40275	0.486822	0.450083	0.433621	0.409708	0.469791	0.483723	0.470788	0.40543	0.431112	0.715682	0.781652	0.768562	0.674281	0.720321	0.76194
RE1_CF_8	0.449486	0.457793	0.520261	0.420154	0.530277	0.556138	0.563484	0.55057	0.413976	0.533506	0.643094	0.825597	0.836948	0.762539	0.791039	0.780357	0.790553	0.850271	0.74577	0.828974	0.790232	0.771797	0.829054	0.777036	0.74056	0.783624	0.911106	0.822168	0.79119	0.753642	0.912865	0.907185	0.88681	0.445503	0.476687	0.463684	0.430729	0.444634	0.440816	0.515556	0.491827	0.389489	0.485403	0.720358	0.773562	0.771265	0.684249	0.716883	0.767411
RE1_CF_9	0.45423	0.471574	0.542772	0.44896	0.53007	0.576945	0.560856	0.545266	0.458627	0.516468	0.663922	0.824628	0.8387	0.764061	0.788263	0.77312	0.739374	0.8451	0.745674	0.830311	0.779584	0.759409	0.819504	0.761089	0.72968	0.767094	0.905964	0.805685	0.781406	0.746752	0.902702	0.900664	0.876855	0.445956	0.442851	0.431067	0.423241	0.442437	0.467581	0.486976	0.508807	0.346448	0.512533	0.705752	0.774034	0.761516	0.669057	0.700137	0.738161
RE1_LIT_1	0.709639	0.697638	0.714096	0.67276	0.725815	0.732039	0.743913	0.70573	0.688995	0.732065	0.577428	0.685477	0.710303	0.671454	0.612938	0.664353	0.709349	0.724326	0.654949	0.65589	0.736712	0.640939	0.720824	0.700444	0.554041	0.710342	0.853225	0.667448	0.658269	0.641654	0.847454	0.844291	0.843825	0.698282	0.658698	0.67191	0.645053	0.690977	0.674864	0.672625	0.72499	0.665914	0.723598	0.624014	0.701774	0.687824	0.638713	0.584961	0.659065
RE1_LIT_10	0.686801	0.687111	0.699625	0.651803	0.709636	0.723901	0.731563	0.699286	0.661043	0.717662	0.582816	0.704857	0.720574	0.665973	0.596898	0.683012	0.700018	0.743875	0.666229	0.698254	0.727132	0.653505	0.73679	0.682815	0.561598	0.718519	0.869532	0.693287	0.68022	0.647423	0.854894	0.858485	0.842682	0.676028	0.648016	0.647961	0.634674	0.679108	0.636709	0.672214	0.704777	0.633327	0.699767	0.622419	0.709831	0.669705	0.632432	0.59295	0.646511
RE1_LIT_2	0.856576	0.85397	0.863385	0.838304	0.861504	0.870027	0.874841	0.853967	0.847611	0.875964	0.774716	0.758355	0.761603	0.816682	0.745855	0.769971	0.814589	0.801189	0.751816	0.678267	0.756745	0.6775	0.712836	0.713624	0.708265	0.685658	0.893157	0.60655	0.638529	0.638779	0.849375	0.857323	0.811247	0.848225	0.817437	0.833143	0.827973	0.849782	0.8305	0.824189	0.865216	0.831274	0.863975	0.772129	0.813448	0.79064	0.775915	0.73021	0.75683
RE1_LIT_3	0.788331	0.790588	0.791635	0.761191	0.804443	0.812383	0.806625	0.78586	0.771223	0.804569	0.629063	0.683204	0.67579	0.690339	0.639497	0.685613	0.72519	0.713698	0.663166	0.669048	0.812718	0.702308	0.767271	0.744093	0.61624	0.763637	0.873395	0.712746	0.726943	0.715666	0.88118	0.879463	0.88531	0.771897	0.749254	0.758908	0.746	0.772583	0.742356	0.746045	0.793329	0.750261	0.782823	0.637565	0.713436	0.664184	0.646656	0.577214	0.628054
RE1_LIT_4	0.809856	0.809765	0.813107	0.787177	0.816689	0.830924	0.834332	0.806734	0.795027	0.830802	0.676672	0.717051	0.701545	0.737583	0.634744	0.734805	0.753352	0.760436	0.702166	0.676129	0.767501	0.683892	0.745099	0.693081	0.624467	0.737573	0.871099	0.681865	0.689596	0.682066	0.867155	0.882481	0.86576	0.78479	0.764566	0.773963	0.755621	0.784658	0.754028	0.767609	0.816605	0.765495	0.804675	0.696044	0.757364	0.7206	0.709901	0.648289	0.688093
RE1_LIT_5	0.829246	0.818201	0.824795	0.804009	0.832649	0.837388	0.840301	0.822484	0.815638	0.845042	0.709412	0.765593	0.724097	0.765336	0.606568	0.749026	0.77097	0.798907	0.748116	0.709666	0.725354	0.658222	0.732788	0.685804	0.615201	0.712524	0.878236	0.667327	0.646765	0.652712	0.77965	0.801649	0.787991	0.829686	0.764839	0.791272	0.775447	0.814825	0.783449	0.793731	0.83338	0.794181	0.831307	0.755278	0.774742	0.769252	0.775012	0.683964	0.750298
RE1_LIT_6	0.707943	0.703538	0.715898	0.671238	0.729052	0.738465	0.750544	0.709946	0.68105	0.739378	0.586743	0.714316	0.724213	0.679047	0.61705	0.678502	0.715461	0.755339	0.661023	0.685206	0.750013	0.650411	0.720562	0.684527	0.555894	0.718453	0.864518	0.669265	0.676765	0.62779	0.863577	0.863848	0.844207	0.701921	0.674779	0.680603	0.66533	0.699061	0.668465	0.687397	0.727397	0.6611	0.718442	0.646229	0.713438	0.696858	0.65675	0.595793	0.669199
RE1_LIT_7	0.776392	0.774685	0.786599	0.752279	0.792864	0.80636	0.802778	0.779568	0.759014	0.801901	0.654261	0.722127	0.715329	0.71722	0.595614	0.709533	0.738333	0.770202	0.699515	0.69261	0.724721	0.632449	0.707906	0.688201	0.560602	0.696549	0.86766	0.640658	0.640165	0.615227	0.824049	0.8374	0.806914	0.769568	0.723231	0.734192	0.72208	0.75795	0.721582	0.752853	0.789119	0.732611	0.781746	0.69764	0.746694	0.723294	0.712506	0.653163	0.699625
RE1_LIT_9	0.749465	0.748848	0.756735	0.719498	0.767428	0.762671	0.768125	0.745387	0.731728	0.77974	0.577713	0.67945	0.664784	0.648132	0.567944	0.64252	0.674105	0.72912	0.638166	0.673688	0.767258	0.666478	0.740231	0.695551	0.566102	0.731757	0.857775	0.69235	0.701516	0.670547	0.845878	0.846401	0.85751	0.756213	0.721534	0.700399	0.688379	0.725082	0.714961	0.727669	0.751313	0.718016	0.756826	0.635382	0.664487	0.652053	0.631834	0.580278	0.624026
RE1_MIL_10	0.791037	0.775711	0.774768	0.772909	0.785092	0.778567	0.793397	0.78695	0.777826	0.781008	0.76567	0.834673	0.806223	0.777923	0.824938	0.794205	0.801815	0.839631	0.789751	0.84931	0.879755	0.860723	0.787407	0.852885	0.817999	0.888943	0.614723	0.879322	0.875074	0.868025	0.946191	0.941373	0.9533	0.805784	0.794604	0.774357	0.771371	0.802916	0.763984	0.76313	0.762457	0.7778	0.779056	0.802564	0.815401	0.82888	0.770974	0.802954	0.819525
RE1_MIL_3	0.895879	0.895072	0.883006	0.885883	0.884134	0.875208	0.877644	0.881785	0.886776	0.89085	0.838549	0.836978	0.836982	0.827915	0.853472	0.817802	0.85432	0.838299	0.812512	0.850522	0.894411	0.875149	0.792169	0.871658	0.829212	0.904107	0.597496	0.889757	0.891903	0.889068	0.946472	0.943762	0.955847	0.902725	0.879972	0.878057	0.877213	0.895128	0.880968	0.873953	0.878805	0.890374	0.884892	0.858053	0.866937	0.871491	0.852137	0.843522	0.863274
RE1_MIL_4	0.910848	0.905192	0.890922	0.902527	0.897701	0.879012	0.881285	0.894357	0.903153	0.90187	0.879795	0.870178	0.863437	0.866628	0.890933	0.865117	0.875477	0.866945	0.844761	0.882307	0.897735	0.894525	0.774575	0.882574	0.869307	0.911649	0.5219	0.901472	0.902391	0.900348	0.945494	0.94407	0.959571	0.913205	0.896344	0.90535	0.895458	0.911104	0.890319	0.882892	0.897187	0.909011	0.900571	0.885647	0.891565	0.899471	0.887664	0.880647	0.895091
RE1_MIL_5	0.905442	0.894385	0.883716	0.90216	0.884391	0.875866	0.879294	0.884852	0.902346	0.896678	0.882776	0.897644	0.888211	0.87293	0.902014	0.864455	0.88719	0.889252	0.869674	0.90473	0.928891	0.919626	0.825149	0.917661	0.891187	0.936825	0.614483	0.93426	0.930624	0.926554	0.955977	0.953154	0.972499	0.912712	0.903766	0.888092	0.899851	0.912401	0.893375	0.890091	0.878186	0.906098	0.894754	0.8974	0.896851	0.91011	0.889759	0.898119	0.906397
RE1_MIL_7	0.900423	0.895574	0.87978	0.89232	0.886669	0.874969	0.870114	0.88492	0.893051	0.887967	0.854605	0.863427	0.847651	0.841691	0.866715	0.834953	0.858641	0.862018	0.833694	0.866313	0.902648	0.888121	0.776926	0.885572	0.847941	0.914103	0.531464	0.900438	0.902212	0.898856	0.944271	0.943281	0.961121	0.902597	0.888463	0.888286	0.884572	0.903226	0.881602	0.873749	0.87822	0.897351	0.885224	0.872734	0.870278	0.886732	0.87264	0.868404	0.884069
RE1_MIL_8	0.876485	0.874218	0.861728	0.87092	0.864542	0.856836	0.845985	0.868337	0.873602	0.869492	0.841813	0.874724	0.863829	0.83569	0.871273	0.83647	0.858089	0.864381	0.830307	0.878975	0.910605	0.89672	0.811154	0.895368	0.856183	0.922039	0.613972	0.913016	0.911673	0.906459	0.959718	0.958529	0.967034	0.886466	0.873525	0.871339	0.871694	0.884842	0.861785	0.859081	0.850464	0.873622	0.864529	0.869672	0.862133	0.884683	0.854193	0.872021	0.875271
RE1_PC_1	0.909439	0.902951	0.909933	0.886381	0.904644	0.910952	0.913281	0.895745	0.899596	0.919075	0.883488	0.875472	0.86234	0.904254	0.836132	0.879881	0.893159	0.900751	0.876543	0.842193	0.643621	0.654464	0.711003	0.647779	0.74556	0.623605	0.908958	0.584938	0.594162	0.638943	0.711647	0.697798	0.525625	0.911758	0.858462	0.87277	0.880607	0.904815	0.89054	0.891877	0.914661	0.890715	0.914277	0.878013	0.896239	0.891608	0.888107	0.845119	0.878011
RE1_PC_2	0.953121	0.946784	0.929029	0.942017	0.943783	0.939962	0.946945	0.951184	0.949022	0.939555	0.94085	0.922331	0.928924	0.954835	0.902753	0.941254	0.920798	0.945265	0.934849	0.89887	0.840841	0.870034	0.890074	0.869677	0.910834	0.843877	0.953853	0.854446	0.855143	0.861815	0.439612	0.478808	0.748037	0.957919	0.924038	0.938201	0.92674	0.950349	0.937589	0.936214	0.944266	0.947035	0.94399	0.927369	0.945695	0.947336	0.949722	0.921189	0.945206
RE1_PC_3	0.932246	0.932029	0.915245	0.916823	0.930705	0.925821	0.939822	0.930026	0.930255	0.926307	0.912423	0.904302	0.895565	0.923312	0.847335	0.908463	0.901289	0.923562	0.909393	0.881301	0.798077	0.802446	0.835493	0.809432	0.856401	0.769428	0.939105	0.770734	0.781492	0.796575	0.76156	0.787091	0.627166	0.939163	0.899313	0.909224	0.910276	0.931086	0.92199	0.920971	0.934917	0.920034	0.922175	0.90195	0.920696	0.915557	0.917931	0.887143	0.907937
RE2_CF_1	0.429185	0.423708	0.47826	0.426639	0.50758	0.52572	0.552903	0.521678	0.379619	0.499266	0.63518	0.824649	0.842343	0.76382	0.792589	0.766269	0.779479	0.844403	0.736912	0.827034	0.796389	0.77039	0.831359	0.781599	0.732351	0.791359	0.910644	0.823687	0.78745	0.759635	0.923497	0.911441	0.892813	0.432865	0.478356	0.448902	0.435406	0.45998	0.511687	0.500519	0.473181	0.412069	0.506304	0.725579	0.77888	0.757595	0.660488	0.708525	0.760617
RE2_CF_10	0.410215	0.450792	0.508285	0.425335	0.489669	0.544246	0.530497	0.533323	0.382974	0.511113	0.626186	0.818544	0.835847	0.754659	0.784318	0.766913	0.780975	0.845506	0.732657	0.817527	0.799769	0.773312	0.824292	0.775264	0.732106	0.787698	0.892324	0.821179	0.800035	0.75921	0.909956	0.905939	0.884136	0.456204	0.496267	0.474232	0.466163	0.5005	0.500559	0.516321	0.467465	0.420997	0.49678	0.723946	0.785363	0.767848	0.682475	0.726472	0.762753
RE2_CF_2	0.569311	0.571162	0.629151	0.626315	0.576477	0.600668	0.620046	0.602577	0.588016	0.604341	0.737104	0.858726	0.878185	0.794512	0.85382	0.826632	0.808221	0.864101	0.782727	0.864352	0.88838	0.877378	0.892842	0.877851	0.845319	0.889769	0.891768	0.908929	0.896886	0.877733	0.947797	0.932096	0.946816	0.638488	0.684164	0.648466	0.615544	0.62832	0.663094	0.65857	0.563672	0.631177	0.624438	0.795281	0.835309	0.83925	0.778988	0.815883	0.844761
RE2_CF_3	0.401864	0.389045	0.503583	0.400417	0.505008	0.526401	0.544486	0.515114	0.345583	0.484158	0.648822	0.826372	0.845835	0.76182	0.79858	0.776353	0.784629	0.852628	0.739498	0.834546	0.816248	0.790708	0.84671	0.795962	0.745273	0.812975	0.91595	0.839423	0.813679	0.784744	0.919667	0.911992	0.898212	0.425923	0.484401	0.44996	0.431018	0.446299	0.487578	0.499796	0.455131	0.365997	0.466877	0.727647	0.787135	0.76893	0.68539	0.721611	0.770632
RE2_CF_4	0.617143	0.578414	0.649554	0.621853	0.579783	0.620905	0.631495	0.595772	0.595906	0.63443	0.738559	0.860436	0.88216	0.811377	0.858761	0.83257	0.825294	0.838211	0.800908	0.863565	0.875614	0.866014	0.882012	0.86558	0.834984	0.875435	0.875965	0.899	0.887425	0.871055	0.946243	0.940127	0.942702	0.627286	0.637856	0.625366	0.601597	0.620124	0.661587	0.620031	0.561346	0.615288	0.596903	0.796463	0.830513	0.835226	0.773464	0.806282	0.834171
RE2_CF_5	0.652315	0.627231	0.587815	0.667987	0.626263	0.646929	0.674336	0.68221	0.630083	0.629986	0.757326	0.867175	0.883584	0.80712	0.838823	0.837422	0.81058	0.849725	0.822532	0.876101	0.893471	0.882001	0.888912	0.888567	0.846941	0.900506	0.873238	0.909081	0.898507	0.884201	0.952379	0.94588	0.951704	0.686656	0.727654	0.650872	0.661517	0.699027	0.699329	0.698622	0.587743	0.672175	0.668665	0.817471	0.839237	0.84585	0.787327	0.828491	0.843793
RE2_CF_6	0.385593	0.405992	0.492581	0.419803	0.500206	0.54077	0.542688	0.520904	0.347511	0.476023	0.647947	0.832855	0.849955	0.768147	0.811859	0.782032	0.792204	0.855968	0.753187	0.843332	0.818832	0.797522	0.84572	0.804381	0.753403	0.817293	0.913033	0.838342	0.821751	0.785716	0.928104	0.922583	0.906604	0.442815	0.510061	0.471831	0.464658	0.478102	0.510062	0.517208	0.458418	0.398093	0.468444	0.732776	0.791217	0.771264	0.686283	0.72469	0.769467
RE2_CF_7	0.555248	0.542164	0.576136	0.571597	0.581454	0.564637	0.612723	0.568357	0.529631	0.573295	0.713108	0.83515	0.859847	0.787455	0.821037	0.788459	0.822813	0.850059	0.769304	0.831355	0.863537	0.84947	0.868664	0.85049	0.813837	0.864287	0.870862	0.882077	0.870139	0.853051	0.938389	0.925892	0.931031	0.579725	0.594943	0.531225	0.583097	0.602191	0.618097	0.601307	0.523627	0.560257	0.574892	0.772881	0.812519	0.815207	0.746101	0.774796	0.813073
RE2_CF_9	0.385442	0.404723	0.487835	0.429316	0.507227	0.532058	0.5616	0.528562	0.315468	0.485477	0.643607	0.832336	0.849022	0.766857	0.808543	0.780147	0.791515	0.856736	0.75196	0.836781	0.831526	0.797925	0.853641	0.803876	0.752907	0.816222	0.917241	0.849436	0.824613	0.793954	0.929143	0.923652	0.909978	0.447475	0.515825	0.476365	0.467711	0.469824	0.50854	0.526854	0.470524	0.400915	0.479194	0.739657	0.791584	0.776171	0.689408	0.729379	0.773816
RE2_LIT_1	0.837522	0.833127	0.832028	0.83268	0.845239	0.825891	0.849653	0.835782	0.836467	0.83425	0.756025	0.700085	0.69915	0.781562	0.79594	0.738045	0.760119	0.701636	0.693189	0.723837	0.860255	0.859679	0.862885	0.879527	0.829374	0.885317	0.861481	0.873104	0.864245	0.8538	0.920361	0.904538	0.936573	0.850394	0.821759	0.832508	0.804273	0.849506	0.803304	0.789435	0.83885	0.82972	0.82387	0.734763	0.74937	0.718269	0.720136	0.734249	0.679502
RE2_LIT_10	0.754217	0.747285	0.746892	0.73357	0.760769	0.760215	0.776556	0.720663	0.737779	0.76145	0.671341	0.722232	0.738336	0.722368	0.748254	0.685803	0.746347	0.725658	0.676356	0.741953	0.833955	0.80318	0.831425	0.825092	0.750348	0.845124	0.867171	0.825447	0.8139	0.801374	0.916259	0.904243	0.920958	0.764991	0.747098	0.746649	0.718285	0.769953	0.697049	0.708765	0.752961	0.729957	0.76068	0.639748	0.697757	0.659648	0.612946	0.62661	0.608113
RE2_LIT_2	0.757661	0.757754	0.735184	0.748863	0.768743	0.738454	0.779476	0.759366	0.751904	0.753695	0.647899	0.743256	0.77512	0.646897	0.74941	0.717139	0.710881	0.755786	0.676633	0.785868	0.879579	0.847909	0.864717	0.859704	0.805073	0.877479	0.872717	0.869158	0.860894	0.852014	0.937557	0.92812	0.940105	0.769363	0.75587	0.750383	0.739942	0.771204	0.727348	0.719081	0.762156	0.734452	0.754524	0.621458	0.629126	0.632958	0.603041	0.680207	0.621562
RE2_LIT_3	0.849232	0.842708	0.84361	0.840524	0.823214	0.828851	0.835839	0.84166	0.850926	0.840285	0.778056	0.78203	0.791627	0.790598	0.815616	0.784725	0.78242	0.758485	0.760827	0.803415	0.897074	0.878884	0.880219	0.89302	0.847591	0.90289	0.864919	0.89404	0.886048	0.88161	0.946474	0.937892	0.950875	0.853172	0.835001	0.847781	0.827677	0.847022	0.816549	0.819756	0.828746	0.840304	0.813629	0.786235	0.799564	0.786974	0.771909	0.790747	0.7763
RE2_LIT_4	0.775185	0.777679	0.769754	0.763067	0.786105	0.764341	0.775625	0.785011	0.768224	0.781154	0.689652	0.662816	0.688295	0.696755	0.752035	0.665553	0.750078	0.69413	0.636808	0.693874	0.864197	0.829214	0.839229	0.843516	0.783837	0.86191	0.838665	0.850769	0.841854	0.827999	0.927902	0.913042	0.930679	0.784351	0.758501	0.747435	0.724261	0.768978	0.725725	0.733196	0.757184	0.756485	0.767431	0.671551	0.717305	0.684197	0.631402	0.666436	0.636596
RE2_LIT_5	0.819049	0.81829	0.811572	0.812003	0.805712	0.807474	0.81084	0.825036	0.817458	0.807797	0.743894	0.706274	0.719619	0.749292	0.791665	0.734547	0.771627	0.73744	0.697254	0.745824	0.890337	0.868668	0.866332	0.883248	0.833583	0.895328	0.849023	0.883776	0.876954	0.865904	0.938336	0.931856	0.944832	0.826644	0.809943	0.820223	0.792727	0.833647	0.77469	0.771334	0.807613	0.804487	0.808905	0.728987	0.762367	0.729247	0.714175	0.729512	0.702412
RE2_LIT_6	0.841682	0.840501	0.833875	0.82701	0.808264	0.827664	0.827318	0.84742	0.840883	0.831723	0.793557	0.80923	0.816103	0.786644	0.820095	0.814035	0.800292	0.79837	0.778811	0.837723	0.902528	0.883798	0.878498	0.894015	0.845107	0.915585	0.857988	0.896879	0.890457	0.880601	0.951135	0.94332	0.956502	0.855791	0.840819	0.841935	0.822181	0.846462	0.813777	0.813192	0.83141	0.827583	0.837953	0.787877	0.811596	0.785543	0.749329	0.779707	0.750041
RE2_LIT_7	0.798083	0.799058	0.798111	0.794654	0.786866	0.782971	0.801569	0.810182	0.798384	0.806327	0.732123	0.685805	0.761439	0.780144	0.824847	0.746285	0.776274	0.704333	0.709198	0.753316	0.89802	0.875403	0.885519	0.892274	0.824583	0.908018	0.872818	0.899379	0.893335	0.884349	0.950827	0.939002	0.954727	0.809304	0.80753	0.789577	0.768844	0.793783	0.776532	0.754645	0.777804	0.793849	0.773995	0.725282	0.759019	0.732871	0.701824	0.734377	0.707668
RE2_LIT_8	0.792473	0.79075	0.790497	0.78897	0.795727	0.786883	0.812966	0.807518	0.791045	0.796337	0.738411	0.72476	0.766017	0.760992	0.806345	0.754251	0.791724	0.726755	0.720952	0.778164	0.903613	0.880273	0.882956	0.894969	0.834389	0.911354	0.863114	0.900071	0.894812	0.885573	0.947658	0.941848	0.955537	0.80881	0.798147	0.798266	0.769324	0.810059	0.770467	0.752016	0.790047	0.786877	0.786134	0.75101	0.779943	0.745803	0.717279	0.757247	0.73114
RE2_LIT_9	0.787047	0.789214	0.791688	0.779196	0.785966	0.780868	0.803876	0.79432	0.784534	0.792687	0.691764	0.664337	0.755777	0.733743	0.756467	0.720444	0.758168	0.711266	0.708049	0.758241	0.867807	0.817554	0.852413	0.851826	0.736129	0.869371	0.868963	0.854462	0.8469	0.83377	0.923175	0.912886	0.93364	0.802644	0.789405	0.78607	0.748407	0.801597	0.745994	0.739949	0.788297	0.774027	0.79408	0.661656	0.738617	0.703018	0.663068	0.653051	0.655804
RE2_MIL_1	0.962901	0.962808	0.964262	0.947855	0.957965	0.963038	0.96344	0.957432	0.959694	0.966824	0.947953	0.939508	0.937226	0.958283	0.91973	0.948045	0.9507	0.953034	0.946722	0.918112	0.847108	0.852258	0.878345	0.851552	0.91022	0.810468	0.966011	0.826891	0.835797	0.841879	0.843049	0.847382	0.57751	0.958854	0.932953	0.940111	0.941604	0.958877	0.944707	0.953233	0.960749	0.950254	0.964174	0.9417	0.951994	0.948592	0.952488	0.928832	0.943076
RE2_MIL_10	0.933743	0.934339	0.937461	0.917019	0.932588	0.937471	0.939141	0.930825	0.928038	0.942008	0.904082	0.892532	0.890536	0.923255	0.86236	0.907123	0.909023	0.921522	0.902297	0.864077	0.773993	0.787654	0.819124	0.777899	0.846404	0.746269	0.949339	0.754361	0.770225	0.753386	0.81665	0.810763	0.631744	0.926986	0.897346	0.907573	0.905729	0.92709	0.908851	0.920124	0.93577	0.915806	0.937143	0.891465	0.91125	0.901127	0.909975	0.869591	0.896637
RE2_MIL_2	0.778985	0.782626	0.779832	0.757329	0.795466	0.805243	0.813712	0.784657	0.769249	0.801138	0.709798	0.728607	0.731915	0.743985	0.701287	0.729201	0.747935	0.762689	0.704984	0.732815	0.810093	0.747092	0.786439	0.770928	0.714637	0.779771	0.892715	0.747797	0.746678	0.718792	0.898469	0.890908	0.890892	0.78567	0.753102	0.754747	0.740204	0.786032	0.721709	0.725131	0.788435	0.746514	0.785406	0.663113	0.721652	0.662462	0.655345	0.613195	0.632343
RE2_MIL_3	0.911175	0.912388	0.91904	0.891075	0.912131	0.91935	0.921611	0.908268	0.907913	0.921746	0.893018	0.880592	0.881908	0.90392	0.842387	0.887551	0.898115	0.903128	0.888305	0.841826	0.753548	0.745239	0.788517	0.760422	0.813536	0.705059	0.936476	0.709702	0.717005	0.719198	0.786989	0.818054	0.642849	0.905794	0.868172	0.881014	0.881979	0.905215	0.887135	0.891791	0.913067	0.888724	0.914458	0.874329	0.897664	0.886413	0.894154	0.843954	0.881025
RE2_MIL_4	0.896679	0.895989	0.896516	0.878948	0.900243	0.901771	0.906898	0.891716	0.886738	0.906002	0.84246	0.807181	0.806644	0.861856	0.790092	0.836371	0.848814	0.850231	0.83803	0.771542	0.76377	0.713393	0.748576	0.736357	0.771488	0.691932	0.914016	0.647883	0.676672	0.68374	0.833891	0.81838	0.752059	0.894989	0.859448	0.872192	0.870457	0.898532	0.874367	0.877199	0.900217	0.881202	0.90191	0.811692	0.845401	0.829132	0.833151	0.772419	0.813657
RE2_MIL_5	0.779887	0.78106	0.780531	0.74972	0.797436	0.803511	0.805684	0.775237	0.763035	0.802149	0.743583	0.770808	0.78785	0.792765	0.755236	0.768751	0.783045	0.808502	0.751059	0.75406	0.742448	0.666886	0.732766	0.678415	0.659168	0.669536	0.895631	0.67549	0.671709	0.626972	0.880256	0.854078	0.829177	0.770205	0.726241	0.742178	0.740581	0.765776	0.749805	0.755178	0.793456	0.745564	0.793331	0.720376	0.774044	0.759978	0.730341	0.666099	0.727543
RE2_MIL_6	0.795177	0.795224	0.799978	0.773521	0.807454	0.818382	0.823867	0.797091	0.78255	0.817107	0.741818	0.756668	0.756428	0.780655	0.727232	0.759626	0.772057	0.793143	0.744174	0.753463	0.752734	0.709469	0.756353	0.718561	0.708253	0.725281	0.898	0.710122	0.694622	0.660783	0.867947	0.866832	0.85406	0.78113	0.740322	0.764762	0.755726	0.789542	0.754921	0.760499	0.809471	0.763735	0.799781	0.703802	0.760637	0.732571	0.726135	0.661779	0.705799
RE2_MIL_7	0.890816	0.890507	0.890254	0.872614	0.896046	0.902244	0.901155	0.889144	0.886075	0.90323	0.81638	0.812112	0.768439	0.815386	0.744271	0.81816	0.815203	0.834617	0.79597	0.814048	0.763532	0.747623	0.792787	0.768944	0.767303	0.739313	0.915353	0.719102	0.736214	0.743708	0.819009	0.816573	0.784434	0.886805	0.846797	0.859042	0.861013	0.889559	0.860795	0.87154	0.896612	0.8707	0.894929	0.781634	0.809513	0.783709	0.796994	0.755909	0.781669
RE2_MIL_8	0.89813	0.893327	0.898609	0.876353	0.898003	0.903661	0.903357	0.891458	0.888821	0.910363	0.88934	0.881539	0.877135	0.906278	0.851061	0.887199	0.899852	0.907361	0.878565	0.844127	0.687878	0.673416	0.752327	0.729194	0.800195	0.585344	0.924037	0.666505	0.634634	0.666359	0.799833	0.760238	0.595631	0.89858	0.852069	0.866686	0.868107	0.892069	0.879964	0.882831	0.906491	0.879767	0.905198	0.88067	0.898423	0.898933	0.89307	0.86144	0.883208
RE2_MIL_9	0.932282	0.934804	0.928815	0.91602	0.932043	0.936273	0.938648	0.926883	0.92844	0.938722	0.900483	0.875826	0.867486	0.904073	0.851193	0.892508	0.897847	0.894654	0.889616	0.847965	0.806171	0.790677	0.828678	0.808281	0.848422	0.758648	0.94546	0.755479	0.764881	0.785038	0.809044	0.807036	0.676195	0.927945	0.889065	0.899603	0.903483	0.92792	0.88821	0.897456	0.929001	0.910879	0.930048	0.855598	0.885093	0.870668	0.876024	0.828814	0.856882
RE2_PC_1	0.929622	0.93063	0.933548	0.914955	0.928624	0.93695	0.93743	0.9284	0.927816	0.940471	0.919846	0.903722	0.90153	0.93198	0.870575	0.914689	0.920724	0.924632	0.916772	0.871389	0.74078	0.741033	0.788725	0.741444	0.842111	0.679568	0.94655	0.696857	0.701218	0.722509	0.708167	0.731288	0.310901	0.934692	0.885461	0.897502	0.906575	0.925548	0.916318	0.919428	0.929974	0.914901	0.934784	0.909569	0.925606	0.92006	0.923716	0.890656	0.912669
RE2_PC_3	0.954667	0.955895	0.956511	0.940389	0.951195	0.957272	0.958891	0.950661	0.955251	0.960708	0.945316	0.932088	0.932133	0.952858	0.91089	0.941634	0.944174	0.947896	0.942013	0.914218	0.837751	0.822	0.85799	0.835523	0.892655	0.774149	0.962197	0.796799	0.798943	0.81474	0.827852	0.812388	0.53696	0.954379	0.922829	0.93062	0.933739	0.954355	0.94086	0.94372	0.952358	0.942434	0.957738	0.933043	0.945766	0.940522	0.945681	0.921268	0.936659
[truncated: 98 more columns]

## Sheet: Figure_1_whisker_plot_Chao1
P1_CF_1	P2_CF_1	P3_CF_1	RE1_CF_1	RE2_CF_1		P1_MIL_1	P2_MIL_1	P3_MIL_1	RE1_MIL_1	RE2_MIL_1		P1_LIT_1	P2_LIT_1	P3_LIT_1	RE1_LIT_1	RE2_LIT_1		P1_PC_1	P2_PC_1	P3_PC_1	RE1_PC_1	RE2_PC_1
871.811	809.065	555.328	538.722	757.227		165.623	418.57	265.136	347.027	17		679.442	533.805	395.508	359.396	712.717		40.925	29.194	20	45	16
808.233	700.713	457.05	586.978	855.38		151.974	166.018	131.9	396.351	412.962		515.611	764.485	396.236	191.753	920.718		35.0783	12.9	19	13	12
754.38	701.118	494.4	623.264	753.421		127.761	779.026	185.702	303.072	46.8		743.953	913.03	218.983	391.421	574.57		17	16		30.95
758.857	688.592	477.36	585.313	678.224		258.201	329.9	276.054	438.33	122.9		350.365	486.216	281.07	231.617	661.644
825.737	741.878	474.826	579.049	798.996		109.851	603.119	483.009	361.559	264.97		554.864	741.815	220.85	172.092	784.453
738.761	733.879	557.033	622.971	795.496		227.868	617.746		571.22	257		545.427	477.9	278.716	341.238	585.543
703.029	850.142	439	648.205	679.014		143.547	428.613		637.015	207		580.916	508.428	576.991	207.765	856.44
873.908	763.627	385.1	561.254	492.083		124.205	143.191			40.0917		519.18	784.347	354.309	256	842.461
928.444	831.498	428.02	549.161	809.999		138.665	93.2824			50		302.52	587.702	281.587	369.409	623.807
893.823	667.169		742.401	611.826		118.666	97.0282			40		379.37	833.586	382.229	328.447	674.758

## Sheet: Figure_1_whisker_plot_Shannon
P1_CF_1	P2_CF_1	P3_CF_1	RE1_CF_1	RE2_CF_1		P1_MIL_1	P2_MIL_1	P3_MIL_1	RE1_MIL_1	RE2_MIL_1		P1_LIT_1	P2_LIT_1	P3_LIT_1	RE1_LIT_1	RE2_LIT_1		P1_PC_1	P2_PC_1	P3_PC_1	RE1_PC_1	RE2_PC_1
8.63314	8.34636	7.84018	7.78668	8.43581		4.00841	5.57212	5.23125	6.20521	1.645		7.56731	7.05597	7.2399	6.33199	8.11443		1.93206	1.62065	0.711897	2.03481	0.870255
8.49152	8.20283	7.47216	8.03942	8.6538		3.89012	4.36592	2.29499	5.80518	7.17085		6.67252	8.27469	7.26905	5.43388	8.44558		1.51684	1.48275	0.607582	0.842332	0.832168
8.32528	8.06696	7.75389	8.11358	8.41923		4.33672	7.4967	2.6132	6.40809	4.43155		7.55389	8.06797	5.97558	6.82008	7.21542		1.41757	1.36099		1.83596
8.22204	8.06059	7.31494	7.9404	8.30969		5.39097	4.45851	5.30817	4.83496	5.72146		5.8135	6.76678	6.19037	5.43303	7.43594
8.43518	8.10245	7.34451	8.15338	8.55826		3.33786	6.85621	5.49093	5.37598	4.393		6.63493	7.93887	5.85373	4.94718	8.08997
8.14589	8.04969	7.99857	8.22927	8.53885		4.32401	5.84643		5.72324	6.69635		6.5149	7.01876	6.51766	6.07432	7.02334
7.99831	8.66257	7.53226	8.33518	8.3698		4.16823	4.69683		7.43467	5.6144		7.02898	6.75459	7.48814	5.38186	8.38638
8.66445	8.22549	7.06236	8.23387	8.05911		2.63334	4.30352			2.66827		6.5264	7.83421	6.85229	6.02434	8.22904
8.74887	8.37835	7.29517	8.04694	8.68415		4.15111	3.9745			4.0324		5.311	7.08911	6.48387	6.12584	7.56088
8.66756	8.02413		8.56191	8.20694		3.97897	4.06327			4.56655		5.89294	7.79655	7.24115	5.5831	7.83628

## Sheet: Figure_1_Chao1
	1	3334	6667	10000	13333	16667	20000	23333	26666	30000
P1_CF	1	750.942	793.16	805.673	810.711	813.831	815.424	816.063	815.698	817.048
P1_MIL	1	141.9	147.428	151.721	153.696	154.584	156.171	156.605	156.636	156.834
P1_LIT	1	460.467	492.19	503.748	511.842	512.928	516.481	516.528	517.165	518.45
P1_PC	1	26.0197	28.1139	29.3912	30.7988	31.2425	31.2878	30.87	31.0011	30.8067
P2_CF	1	692.993	730.001	740.461	742.79	746.776	746.308	747.791	748.768	748.98
P2_MIL	1	314.114	340.161	353.532	356.513	363.607	363.874	366.865	367.649	367.683
P2_LIT	1	589.511	632.593	646.535	654.43	658.097	660.663	661.525	663.131	663.857
P2_PC	1	16.0397	18.5822	18.1474	18.4401	20.065	19.6528	19.911	19.3647	19.307
P3_CF	1	443.217	455.402	457.491	457.78	458.509	458.519	458.657	474.235	474.127
P3_MIL	1	218.777	230.388	253.914	270.6	270.184	270.714	270.14
P3_LIT	1	322.657	331.834	337.089	337.932	338.062	339.087	338.706	338.648	338.957
P3_PC	1	15.1044	17.0928	16.8489	16.9889	16.975	19.55	19.5	19.5
RE1_CF	1	575.309	595.156	601.553	602.728	603.024	603.773	603.683	603.732	603.589
RE1_MIL	1	344.869	367.281	372.393	376.445	378.533
RE1_LIT	1	270.534	279.747	283.108	283.807	284.431	284.897	284.824	284.914	288.117
RE1_PC	1	26.6382	28.7265	30.5671	29.8648	29.49	29.675	29.7667	29.65	29.6333
RE2_CF	1	680.342	706.911	715.549	718.914	721.329	723.112	723.329	723.167
RE2_MIL	1	140.761	144.858	145.226	145.809	145.739	145.842	145.845	145.872	145.878
RE2_LIT	1	640.977	686.685	703.942	712.729	714.106	719.642	721.305	723.711	724.208
RE2_PC	1	14.6811	16.2589	16.5917	16.7556	16.6056	16.6333	16.6

## Sheet: Figure_2_BarPlot
	CF and LIT	MIL and PC	CF, LIT and MIL	CF, LIT, MIL and PC		CF and LIT	MIL and PC	CF, LIT and MIL	CF, LIT, MIL and PC		CF and LIT	MIL and PC	CF, LIT and MIL	CF, LIT, MIL and PC		CF and LIT	MIL and PC	CF, LIT and MIL	CF, LIT, MIL and PC		CF and LIT	MIL and PC	CF, LIT and MIL	CF, LIT, MIL and PC
n° OTUs	38	11	14	8		70	8	22	3		3	2	3	2		36	9	14	5		96	5	4	3

## Sheet: Figure_2_HeatMap
[Eubacterium] coprostanoligenes group	Alistipes	Bacteroides	Bacteroides	Bacteroides	Christensenellaceae R-7 group	Helicobacter	Lachnospiraceae UCG-010	Lactobacillus	Rikenellaceae RC9 gut group	Ruminococcaceae UCG-005	Staphylococcus	Streptococcus	Turicibacter	U.m. of Clostridiaceae 1 family	U.m. of Lachnospiraceae family
0	1	0	1	0	0	1	0	1	0	1	0	0	1	1	1
0	0	0	0	0	0	1	0	0	0	0	1	1	0	0	0
0	0	1	0	0	0	0	0	1	0	0	0	0	0	0	0
1	0	0	0	1	0	0	1	1	0	0	0	0	0	1	0
0	0	0	0	0	1	0	0	0	1	0	0	1	0	0	0

## Sheet: Figure_3_BarPlot
	CF and MIL	MIL and PC	CF, MIL and PC		CF and MIL	MIL and PC	CF, MIL and PC		CF and MIL	MIL and PC	CF, MIL and PC		CF and MIL	MIL and PC	CF, MIL and PC		CF and MIL	MIL and PC	CF, MIL and PC
n° OTUs	41	152	21		6	37	4		57	21	14		9	9	9		6	60	6

## Sheet: Figure_3_HeatMap
		CF and MIL	MIL and PC	CF, MIL and PC	CF and MIL	MIL and PC	CF, MIL and PC	CF and MIL	MIL and PC	CF, MIL and PC	CF and MIL	MIL and PC	CF, MIL and PC	CF and MIL	MIL and PC	CF, MIL and PC
B. adolescentis		0	1	0	0	0	0	0	0	0	2	2	2	0	2	0
B. animalis subsp. lactis		14	14	14	0	3	0	0	0	0	0	0	0	1	1	1
B. bifidum		1	1	1	1	1	1	1	1	1	1	1	1	0	1	0
B. breve		0	1	0	0	1	0	2	2	2	0	0	0	0	2	0
B. longum subsp. infantis		0	1	0	0	1	0	0	0	0	0	0	0	1	1	1
B. longum subsp. longum		5	6	5	1	3	1	3	4	3	4	4	4	2	6	2
B. magnum		0	0	0	0	0	0	0	0	0	0	0	0	1	1	1
B. mongoliense		1	2	1	4	2	2	8	8	8	1	1	1	1	1	1
B. pseudocatenulatum		0	1	0	0	0	0	0	0	0	1	1	1	0	1	0
B. pseudolongum subsp. globosum		1	2	1	4	2	2	8	8	8	1	1	1	1	1	1

## Sheet: Figure_4_HeatMap
Atopostipes suicloacalis
Corynebacterium stationis
Corynebacterium variable
Jeotgallicoccus psychrophilus
Kocuria kristinae
Lactobacillus delbrueckii
Lactobacillus helveticus
Oligella ureolytica
Paraprevotella clara
Prevotella ruminicola
Pseudoclavibacter soli
Pseudoflavonifractor capillosus
Streptococcus thermophilus
Treponema porcinum
Bifidobacterium mongoliense

## Sheet: Figure_5_Graph
	No Milk Average	Milk Average		No Milk stDev	Milk stDev
T0	0	0		0	0
T3	43975.6	112793		19867.9	36598.6
T7	38239.9	171015		7728.88	47730.2
T10	41030.5	230819		20579.4	61315.6
T14	45552.8	85188		4614.48	13021.3

[truncated: 13 more sheets: Figure_S1_Shannon, Figure_S2_Chao1, Figure_S2_Shannon, Figure_S3_Unweighted_Unifrac_CF, Figure_S3_Unweighted_UnifracMIL, Figure_S3_Unweighted_UnifracLIT, Figure_S3_Unweighted_Unifrac_PC, Figure_S4_Unweighted_Unifrac_P1, Figure_S4_Unweighted_Unifrac_P2, Figure_S4_Unweighted_Unifrac_P3, Figure_S4_Unweighted_UnifracRE1, Figure_S4_Unweighted_UnifracRE2, Figure_S5_BarPlot]
